# Supplementary material for: Dicer promotes genome stability via the bromodomain transcriptional co-activator BRD4
Source: Nat Commun. 2022 Feb 22;13:1001. doi: 10.1038/s41467-022-28554-8 (PMC8863982; doi:10.1038/s41467-022-28554-8)
Supplement: Supplementary file 3 — Supplementary Data 1 [file 41467_2022_28554_MOESM3_ESM.xlsx]

## Sheet: KO_clone_vs_wt_sigdiff_gene_TE
Supplementary Data 1. Differentially expressed transcripts in Dicer1 mutant clones compared to uninduced wild type control
gene	baseMean	log2FoldChange	lfcSE	stat	pvalue	padj
GSAT_MM:Satellite:Satellite	1027.84	4.90914	0.180023	27.2696	9.74289e-164	1.74573e-159
Peg10	1185.26	4.13665	0.19527	21.1843	1.33246e-99	1.19375e-95
Prtg	327.298	4.3626	0.235137	18.5534	7.64859e-77	4.56825e-73
Aqp3	1546.66	2.92711	0.176497	16.5845	9.01518e-62	4.03835e-58
Dpp4	263.604	4.69631	0.295586	15.8881	7.65856e-57	2.74452e-53
Aldh18a1	432.429	-2.50906	0.163304	-15.3644	2.8383e-53	8.4761e-50
Nupr1	167.778	-4.11656	0.274376	-15.0034	6.97668e-51	1.78583e-47
Megf11	169.48	4.56915	0.30604	14.9299	2.10528e-50	4.7153e-47
Znfx1	527.897	1.99534	0.133864	14.9057	3.0275e-50	6.02742e-47
Tapbp	614.637	2.19428	0.155035	14.1534	1.7785e-45	3.18671e-42
Gldc	791.506	-2.25323	0.160748	-14.0171	1.22461e-44	1.99478e-41
Gsto1	776.816	3.07051	0.220362	13.9339	3.94091e-44	5.88444e-41
Dpysl3	599.685	2.06638	0.149093	13.8597	1.1113e-43	1.53171e-40
Rhob	246.704	2.68791	0.197967	13.5775	5.44181e-42	6.96473e-39
Dtx3l	232.93	3.03316	0.224338	13.5205	1.18396e-41	1.41428e-38
B3gnt7	210.294	2.74197	0.203457	13.477	2.13749e-41	2.39373e-38
Mthfd2	331.195	-2.60074	0.193215	-13.4603	2.67756e-41	2.82215e-38
D1Pas1	234.378	2.45185	0.184362	13.2991	2.34345e-40	2.33277e-37
Erap1	117.285	3.81517	0.290309	13.1418	1.8978e-39	1.78973e-36
Slc7a5	918.034	-2.17249	0.1661	-13.0794	4.31719e-39	3.86777e-36
Psat1	934.956	-2.73241	0.210272	-12.9946	1.31267e-38	1.12002e-35
Nr6a1	456.444	1.77509	0.138249	12.8398	9.8104e-38	7.99013e-35
Porcn	124.535	4.47896	0.351332	12.7485	3.17694e-37	2.47498e-34
Dusp14	162.208	3.02003	0.24053	12.5557	3.69869e-36	2.76138e-33
Phgdh	362.733	-3.03912	0.242328	-12.5413	4.43496e-36	3.17862e-33
Smarca2	375.821	2.09844	0.170879	12.2803	1.1561e-34	7.96733e-32
Cars	704.267	-1.60417	0.130808	-12.2635	1.42149e-34	9.43345e-32
Pdzrn4	93.905	4.29167	0.352483	12.1755	4.1973e-34	2.68597e-31
Meis2	161.369	2.83556	0.235476	12.0418	2.14174e-33	1.3233e-30
Hist1h2ak	488.929	-1.74841	0.145338	-12.0299	2.47326e-33	1.4772e-30
Pkhd1	97.8361	4.66916	0.391597	11.9234	8.93824e-33	5.1663e-30
Ak7	114.946	3.29282	0.280913	11.7218	9.85017e-32	5.51548e-29
Pik3r3	328.36	2.80305	0.241504	11.6066	3.81427e-31	2.07103e-28
Chchd10	882.463	-1.35755	0.117246	-11.5786	5.28878e-31	2.78719e-28
Lgals9	88.379	4.98259	0.433325	11.4985	1.34215e-30	6.87104e-28
Sh3pxd2a	831.332	1.9311	0.168914	11.4324	2.88028e-30	1.43358e-27
Sars	866.878	-1.45264	0.127999	-11.3489	7.51277e-30	3.63821e-27
Gpnmb	88.8163	4.25585	0.37754	11.2726	1.79201e-29	8.44979e-27
Tll1	87.0506	4.47447	0.398538	11.2272	2.99791e-29	1.37735e-26
Cachd1	373.073	1.97804	0.176498	11.2071	3.76111e-29	1.68479e-26
Lcp1	170.245	2.38409	0.213337	11.1753	5.38927e-29	2.35524e-26
Etnk1	1883.96	1.21188	0.108985	11.1197	1.00603e-28	4.29191e-26
Slc7a3	292.136	-2.31434	0.210202	-11.01	3.41852e-28	1.42449e-25
Mllt6	1761	1.46223	0.132924	11.0005	3.79901e-28	1.54706e-25
Parp9	214.227	2.20895	0.205468	10.7509	5.87137e-27	2.33785e-24
Lefty1	267.649	2.62199	0.24453	10.7225	7.9779e-27	3.10757e-24
Ryr2	238.842	1.85529	0.17423	10.6485	1.77237e-26	6.75689e-24
Parp14	175.607	2.27582	0.213767	10.6463	1.81531e-26	6.77639e-24
Abca1	158.539	2.85817	0.268977	10.6261	2.2542e-26	8.243e-24
Hipk3	390.729	1.57613	0.14926	10.5596	4.5848e-26	1.64301e-23
Trib3	132.183	-3.1157	0.295481	-10.5445	5.38386e-26	1.89153e-23
Nars	1434.22	-1.67253	0.159407	-10.4922	9.37842e-26	3.23159e-23
Prrt3	69.3746	4.25944	0.407315	10.4574	1.35575e-25	4.58345e-23
Dppa2	486.342	2.54116	0.243103	10.453	1.41904e-25	4.70858e-23
Uck2	677.678	-1.4531	0.139456	-10.4198	2.01462e-25	6.56327e-23
Hist1h1b	754.225	-2.15134	0.207359	-10.375	3.22365e-25	1.03145e-22
Yars	489.845	-1.76051	0.169753	-10.371	3.35978e-25	1.05615e-22
Itgav	1205.83	1.32172	0.127917	10.3327	5.01486e-25	1.54925e-22
Ankrd52	547.635	1.65146	0.160488	10.2903	7.79685e-25	2.36786e-22
Hist1h4k	778.501	-1.71112	0.16664	-10.2683	9.78965e-25	2.92351e-22
Mapk8ip2	105.832	-4.33311	0.423524	-10.2311	1.43888e-24	4.22652e-22
Notum	345.54	2.7668	0.270491	10.2288	1.47341e-24	4.25815e-22
Nt5e	120.762	6.65534	0.650876	10.2252	1.52907e-24	4.34886e-22
Id3	87.9947	4.90237	0.479638	10.221	1.59725e-24	4.47179e-22
Mfsd7c	113.806	2.90666	0.28474	10.2081	1.82346e-24	5.02657e-22
9530068E07Rik	486.919	2.14606	0.210826	10.1793	2.45416e-24	6.66266e-22
Rarg	164.982	2.02429	0.199181	10.1631	2.8983e-24	7.751e-22
Kirrel	715.728	1.77875	0.176395	10.0839	6.50987e-24	1.71535e-21
Tbc1d8b	84.504	2.87799	0.286485	10.0459	9.58133e-24	2.48809e-21
Stra8	67.942	4.9986	0.498124	10.0349	1.07118e-23	2.74191e-21
Msmo1	464.003	-1.51277	0.151075	-10.0133	1.33207e-23	3.36171e-21
Antxr1	66.1956	3.89019	0.39017	9.9705	2.05189e-23	5.10637e-21
Slc7a2	112.918	2.92626	0.293826	9.95916	2.30005e-23	5.64553e-21
Slc1a5	974.225	-1.87584	0.188461	-9.95347	2.43552e-23	5.89725e-21
Fut2	73.3443	4.7269	0.480959	9.82809	8.52201e-23	2.03597e-20
Itgb4	257.696	1.86914	0.190306	9.82178	9.07255e-23	2.13897e-20
Acox1	406.968	1.62826	0.165918	9.81364	9.83547e-23	2.28873e-20
Itgb5	576.207	1.39395	0.142242	9.79987	1.12734e-22	2.58971e-20
Arhgef26	74.836	3.42343	0.351877	9.72906	2.2668e-22	5.14133e-20
Inhbb	61.7914	4.62669	0.47609	9.7181	2.52455e-22	5.65437e-20
Pck2	279.798	-2.63072	0.270867	-9.71221	2.67471e-22	5.91672e-20
Pycr1	81.928	-2.84485	0.293275	-9.70027	3.00702e-22	6.5707e-20
Baz1a	326.113	1.78071	0.185731	9.58754	9.02139e-22	1.94753e-19
Nav2	632.491	1.64238	0.171383	9.58308	9.41944e-22	2.00926e-19
Man2a1	572.541	1.48975	0.155651	9.57108	1.05794e-21	2.23014e-19
Myh14	106.077	-2.80799	0.293947	-9.5527	1.26361e-21	2.63272e-19
Fgf4	1334.42	-1.05604	0.110603	-9.54807	1.32137e-21	2.72141e-19
Dazap2	490.613	1.43981	0.150815	9.54687	1.33668e-21	2.72166e-19
Shmt2	626.143	-1.76605	0.185313	-9.53014	1.57078e-21	3.14336e-19
Pmaip1	509.215	1.83455	0.19251	9.5296	1.57887e-21	3.14336e-19
Ccdc141	534.166	1.69059	0.1775	9.52445	1.65923e-21	3.26703e-19
Lats2	102.836	3.72535	0.391467	9.51638	1.79313e-21	3.49232e-19
Ino80d	1324.08	1.19219	0.125877	9.4711	2.76899e-21	5.33493e-19
Fstl1	842.757	2.22345	0.235391	9.44581	3.52681e-21	6.72269e-19
Nid2	1481.64	-1.16784	0.124221	-9.40133	5.38785e-21	1.01621e-18
Zfyve26	708.065	1.19341	0.127062	9.39235	5.8678e-21	1.0952e-18
Atf4	861.852	-1.47755	0.157711	-9.36871	7.34247e-21	1.34663e-18
Aspa	110.405	2.95979	0.315934	9.36838	7.3652e-21	1.34663e-18
Tanc2	198.757	2.53845	0.271072	9.36449	7.64184e-21	1.3831e-18
Zmiz1	384.777	1.97507	0.211323	9.34624	9.08225e-21	1.62736e-18
L1Md_Gf:L1:LINE	1974.19	1.46223	0.156722	9.33012	1.05748e-20	1.87604e-18
Ankib1	362.911	1.3614	0.146361	9.30168	1.38239e-20	2.42839e-18
Tle3	1042.02	-1.17207	0.126028	-9.30006	1.40369e-20	2.44187e-18
2510009E07Rik	176.893	2.47387	0.267152	9.26018	2.04088e-20	3.5162e-18
Fsd1l	240.968	2.50927	0.271747	9.23385	2.61065e-20	4.45501e-18
Ddit4	323.95	-1.59587	0.173144	-9.21706	3.05349e-20	5.16154e-18
Otud1	115.505	2.19891	0.238979	9.20127	3.53742e-20	5.92369e-18
Ankrd45	143.748	2.4858	0.2703	9.19646	3.69935e-20	6.1375e-18
Parva	61.1253	3.63757	0.395996	9.18585	4.08272e-20	6.71139e-18
P2rx7	161.369	2.1186	0.23232	9.11934	7.55836e-20	1.23119e-17
Wdfy3	1411.55	1.28386	0.141221	9.09117	9.79824e-20	1.58167e-17
Asxl3	95.5015	2.35428	0.259267	9.08052	1.08053e-19	1.72865e-17
Tars	800.474	-1.44701	0.159655	-9.06335	1.26504e-19	2.00593e-17
Fmnl2	233.059	1.66604	0.183979	9.05556	1.35872e-19	2.13557e-17
Wdr76	842.388	-1.14417	0.126385	-9.05301	1.39079e-19	2.16697e-17
Aldh1a2	127.244	2.09919	0.232966	9.01073	2.04697e-19	3.16187e-17
Cdc14a	134.263	2.4245	0.269301	9.00292	2.19791e-19	3.366e-17
Pfkp	1116.23	-1.69835	0.188744	-8.99815	2.29555e-19	3.48573e-17
Adgrg6	62.0098	4.88458	0.544406	8.97231	2.90356e-19	4.37194e-17
Aoah	147.667	1.98234	0.221786	8.93809	3.95957e-19	5.91229e-17
Slc7a1	790.029	-1.46166	0.163824	-8.92214	4.57344e-19	6.77248e-17
Rnf165	91.8656	-2.27291	0.255574	-8.89334	5.92991e-19	8.70919e-17
Wipf1	87.6189	2.70375	0.30419	8.88836	6.20156e-19	8.99758e-17
Arhgef25	64.4242	-2.84153	0.319708	-8.88791	6.2267e-19	8.99758e-17
MERVL-int:ERVL:LTR	3634.24	1.96752	0.221455	8.88453	6.41898e-19	9.20122e-17
Clock	676.722	1.09211	0.123409	8.84949	8.79209e-19	1.25029e-16
Fmn2	208.856	1.79779	0.203349	8.84091	9.49401e-19	1.33948e-16
Trim36	55.932	3.64727	0.41277	8.83608	9.91374e-19	1.38777e-16
Iars	1614.26	-1.19101	0.134815	-8.83446	1.00584e-18	1.39711e-16
Tmem181a	242.953	1.70603	0.19349	8.81716	1.174e-18	1.61813e-16
Phlpp2	268.848	1.48534	0.168526	8.81373	1.21051e-18	1.65573e-16
Reep6	54.398	-3.26528	0.371405	-8.79168	1.47336e-18	1.99998e-16
Ttbk2	528.861	1.29558	0.147424	8.7881	1.52117e-18	2.04935e-16
Rictor	920.254	1.15366	0.131404	8.77947	1.64247e-18	2.19625e-16
Esco2	626.877	-1.19995	0.136855	-8.76807	1.81751e-18	2.41231e-16
Rnf13	250.199	1.55867	0.178071	8.75312	2.07531e-18	2.73423e-16
Enox1	112.86	3.34527	0.383589	8.72098	2.75806e-18	3.60722e-16
Aebp2	1074.68	1.11786	0.128398	8.70623	3.14157e-18	4.07903e-16
Dgkh	162.011	-2.03418	0.233779	-8.70126	3.28214e-18	4.23089e-16
Rpl10l	178.086	2.08896	0.240398	8.68957	3.63806e-18	4.65619e-16
H2afx	1195.83	-1.06487	0.122557	-8.68874	3.66474e-18	4.65708e-16
Irgm1	46.2716	4.20875	0.484965	8.67846	4.01154e-18	5.06188e-16
RLTR45-int:ERVK:LTR	3882.21	1.85306	0.213807	8.66694	4.4388e-18	5.56185e-16
Rragd	1046.7	1.68278	0.194467	8.6533	5.00323e-18	6.22555e-16
Calca	45.4536	-4.94291	0.572328	-8.6365	5.79609e-18	7.16237e-16
Ubd	264.968	1.95245	0.226227	8.63048	6.10939e-18	7.49781e-16
Tiparp	407.671	1.296	0.150268	8.62455	6.43452e-18	7.8431e-16
Ncf2	112.027	2.14959	0.2493	8.6225	6.5506e-18	7.93065e-16
Zbp1	61.6457	3.79741	0.440547	8.61977	6.70893e-18	8.06783e-16
Hist1h4d	1599.54	-1.09292	0.126947	-8.60927	7.35292e-18	8.7833e-16
Abca3	231.033	1.55611	0.180995	8.59751	8.14609e-18	9.66634e-16
Klf2	1435.69	1.10088	0.128167	8.58945	8.73833e-18	1.03009e-15
RLTR13D4:ERVK:LTR	138.747	1.87568	0.218993	8.565	1.08076e-17	1.2657e-15
Robo4	58.0145	5.73891	0.670254	8.56229	1.10643e-17	1.28734e-15
Grsf1	1074.42	1.39478	0.163016	8.55608	1.16765e-17	1.34981e-15
Wwc1	272.079	-1.45294	0.170431	-8.52513	1.52633e-17	1.75312e-15
Mars	758.581	-1.16197	0.136851	-8.49075	2.0531e-17	2.34315e-15
Igfbp2	538.259	-2.31338	0.273829	-8.44829	2.95602e-17	3.35227e-15
St8sia1	104.098	2.11279	0.250287	8.44147	3.13379e-17	3.53152e-15
Elmo1	212.504	1.98579	0.235387	8.43627	3.27628e-17	3.66902e-15
Gsdmd	78.8773	2.37898	0.282476	8.42188	3.70502e-17	4.12339e-15
Parp12	91.342	2.69858	0.320887	8.40975	4.10884e-17	4.54459e-15
Tdrp	294.229	1.30331	0.155205	8.39738	4.56566e-17	5.01886e-15
Bnc2	142.302	2.13637	0.254756	8.38592	5.03305e-17	5.49892e-15
Kng2	83.3612	2.44877	0.292643	8.36776	5.87214e-17	6.37678e-15
Parp10	69.8055	2.68199	0.321036	8.35415	6.59049e-17	7.11376e-15
Slc24a5	53.8786	3.29425	0.395158	8.33655	7.64873e-17	8.20659e-15
Tnfrsf8	75.6233	2.62714	0.316032	8.3129	9.33887e-17	9.96035e-15
Hist1h3f	646.461	-1.15282	0.138727	-8.30995	9.57464e-17	1.01514e-14
5730559C18Rik	44.8565	-3.29431	0.396582	-8.30676	9.8347e-17	1.03658e-14
Manba	531.72	1.89903	0.228837	8.29861	1.0534e-16	1.10379e-14
Gtsf1l	82.9269	-2.25102	0.271784	-8.28239	1.20732e-16	1.25772e-14
Ankrd33b	79.2446	3.18671	0.386307	8.24915	1.59521e-16	1.6522e-14
Adam23	116.613	3.92043	0.476654	8.2249	1.95348e-16	2.01164e-14
Hmga2	115.383	2.65226	0.322868	8.2147	2.12696e-16	2.17776e-14
Notch3	418.48	-2.32028	0.282599	-8.21048	2.20306e-16	2.24287e-14
C77370	436.687	1.71888	0.209741	8.19525	2.50067e-16	2.53147e-14
Skida1	106.845	2.00163	0.244472	8.18756	2.66569e-16	2.68336e-14
Cnot6	856.752	1.03872	0.126889	8.18605	2.69943e-16	2.70214e-14
Hist1h3d	486.156	-1.64983	0.201822	-8.17465	2.96727e-16	2.95375e-14
Hal	73.3045	2.362	0.289149	8.16881	3.11449e-16	3.08317e-14
Ttn	4665.29	1.5595	0.191223	8.1554	3.48038e-16	3.42645e-14
Ddx19b	331.57	-1.29467	0.158824	-8.15165	3.58979e-16	3.51486e-14
Adam9	288.102	1.29448	0.158933	8.14483	3.79831e-16	3.69881e-14
Anxa1	64.1885	2.54371	0.312472	8.1406	3.93338e-16	3.80964e-14
Chic1	230.93	1.41063	0.173333	8.13831	4.00849e-16	3.86151e-14
Ybx2	53.5003	-3.09487	0.38084	-8.12642	4.42172e-16	4.23681e-14
Lpp	421.319	1.66453	0.205055	8.11748	4.75975e-16	4.53645e-14
Trim7	62.6254	3.17192	0.391397	8.1041	5.31361e-16	4.98861e-14
Asns	2783.7	-1.14708	0.141544	-8.10403	5.31661e-16	4.98861e-14
Fgf10	57.0545	-4.47654	0.552386	-8.10401	5.31769e-16	4.98861e-14
Kmt2c	1488.53	1.0384	0.12822	8.09864	5.55755e-16	5.18647e-14
Dock11	255.247	1.52739	0.188947	8.08372	6.2823e-16	5.80239e-14
Uba7	44.7196	3.46966	0.429499	8.07839	6.56272e-16	6.00775e-14
Mmp17	106.041	-2.0323	0.251578	-8.07822	6.57171e-16	6.00775e-14
Prmt7	478.818	-1.34174	0.166199	-8.07312	6.85253e-16	6.23267e-14
Dock4	202.236	1.58984	0.196986	8.07082	6.98293e-16	6.3192e-14
Adap1	199.681	1.78611	0.221368	8.06852	7.11542e-16	6.40674e-14
Padi3	60.4048	-3.07721	0.381518	-8.06571	7.2814e-16	6.52341e-14
Hivep2	157.307	2.34207	0.291064	8.04658	8.51386e-16	7.58962e-14
Purb	1103.57	1.03468	0.128989	8.02149	1.04468e-15	9.26665e-14
Got1	645.005	-1.09225	0.136492	-8.0023	1.22121e-15	1.07791e-13
Nefl	167.853	2.43066	0.304057	7.9941	1.30523e-15	1.14643e-13
Phldb2	176.1	1.76958	0.221958	7.9726	1.55371e-15	1.35801e-13
Hist2h3b	387.488	-1.39727	0.175344	-7.96873	1.60309e-15	1.39437e-13
Itga5	499.351	1.56949	0.19699	7.96736	1.62103e-15	1.40317e-13
Dock2	52.4206	3.80996	0.478546	7.96153	1.69931e-15	1.46386e-13
Mmp23	53.5158	2.97565	0.375243	7.92994	2.19258e-15	1.8708e-13
Ttll6	197.306	2.28421	0.288224	7.92512	2.27919e-15	1.93547e-13
MT2_Mm:ERVL:LTR	1247.13	1.72696	0.217982	7.9225	2.32789e-15	1.96751e-13
Cpsf4l	165.234	1.85069	0.23368	7.91977	2.37945e-15	2.00164e-13
Anxa6	402.818	-1.99164	0.251875	-7.90728	2.63074e-15	2.20269e-13
Rcn1	419.047	-1.475	0.186593	-7.90488	2.68195e-15	2.23513e-13
Rgma	125.448	1.75342	0.222046	7.89662	2.86557e-15	2.3771e-13
Rec8	158.829	2.10652	0.267176	7.88439	3.16085e-15	2.60996e-13
Tinagl1	89.9069	3.01466	0.382434	7.88282	3.20084e-15	2.63085e-13
Asap2	225.857	1.40624	0.178516	7.87742	3.34214e-15	2.73445e-13
Zfpm2	40.6211	5.05165	0.641515	7.87457	3.41928e-15	2.78485e-13
Fam49a	50.0599	3.18675	0.405643	7.85606	3.96413e-15	3.19952e-13
Serpinb9b	60.781	2.59914	0.331263	7.84616	4.28954e-15	3.43125e-13
Crybg3	115.304	2.24339	0.286169	7.8394	4.52692e-15	3.60503e-13
Zfp827	226.317	1.46073	0.186606	7.82785	4.96273e-15	3.93461e-13
Adgre5	322.674	1.65837	0.212738	7.79536	6.42266e-15	5.06966e-13
Loxl4	55.6369	3.64554	0.468154	7.78705	6.85902e-15	5.39034e-13
Phf11d	212.588	1.73072	0.222493	7.77879	7.32208e-15	5.72912e-13
Fzd5	709.935	-1.2281	0.158075	-7.76911	7.90369e-15	6.15732e-13
Ak4	892.283	1.04344	0.134733	7.74446	9.59862e-15	7.41328e-13
Fkbp5	799.907	-1.30719	0.169298	-7.72124	1.15202e-14	8.85918e-13
Pabpc4	1302.03	-1.32099	0.171292	-7.71191	1.23946e-14	9.4909e-13
Zfp148	841.532	1.03987	0.135044	7.70024	1.35814e-14	1.03554e-12
Mylpf	406.842	1.86661	0.242673	7.6919	1.44971e-14	1.10067e-12
Galnt7	256.16	1.38488	0.18015	7.68737	1.50186e-14	1.13545e-12
Col9a2	103.953	2.62363	0.341793	7.67608	1.64028e-14	1.23489e-12
Ttyh1	63.1865	-2.62702	0.342497	-7.67019	1.71745e-14	1.28759e-12
Lbr	1143.89	-1.03738	0.135416	-7.66067	1.84964e-14	1.37518e-12
Epb4.1l1	439.153	1.06545	0.139163	7.65614	1.91603e-14	1.41866e-12
Foxred2	85.8179	-2.0138	0.263162	-7.65232	1.97388e-14	1.45547e-12
Setd6	184.62	-1.40636	0.183924	-7.64644	2.06619e-14	1.5173e-12
Tmem181b-ps	179.268	1.96164	0.25687	7.63671	2.22847e-14	1.62979e-12
Spen	1299.67	1.27687	0.16729	7.63267	2.29938e-14	1.67481e-12
Hp1bp3	397.349	1.2715	0.166618	7.63123	2.32523e-14	1.68678e-12
Bmf	57.0764	-2.41547	0.31716	-7.61593	2.61795e-14	1.89147e-12
Cast	484.985	1.18835	0.156855	7.57611	3.56069e-14	2.55393e-12
Cilp2	57.0579	2.57102	0.339363	7.57601	3.56336e-14	2.55393e-12
Zeb1	279.598	1.18076	0.156036	7.56722	3.81285e-14	2.72186e-12
St8sia6	58.1049	2.67003	0.353463	7.5539	4.22412e-14	3.00348e-12
Lhfpl2	99.7646	2.49055	0.330235	7.54176	4.63684e-14	3.2824e-12
Gbp9	35.5292	4.04481	0.536354	7.5413	4.65303e-14	3.2824e-12
Ssbp4	183.032	-1.6498	0.219296	-7.52319	5.3456e-14	3.7415e-12
Pgk1	1709.9	-1.41728	0.188427	-7.52163	5.40993e-14	3.7718e-12
Cdk19	321.586	1.39171	0.185092	7.51898	5.52055e-14	3.834e-12
Hist1h3i	286.455	-1.46154	0.194674	-7.50765	6.01992e-14	4.16467e-12
Ssh2	163.551	1.57848	0.210829	7.48701	7.0461e-14	4.85584e-12
IAPEY4_I-int:ERVK:LTR	161.909	1.73999	0.232484	7.48434	7.19054e-14	4.9364e-12
Kdm3a	1173.97	1.02829	0.138653	7.41627	1.20465e-13	8.20718e-12
Tchh	50.2106	2.79648	0.378408	7.39012	1.46697e-13	9.88163e-12
Eif4ebp1	764.123	-1.22965	0.166547	-7.38321	1.54518e-13	1.03308e-11
App	296.038	2.15443	0.291837	7.38233	1.55547e-13	1.0361e-11
Nbea	178.055	1.43862	0.195014	7.37702	1.61874e-13	1.07424e-11
Hist2h2bb	1258.3	-1.38247	0.187616	-7.36863	1.72391e-13	1.13982e-11
Anxa2	117.764	2.16405	0.293884	7.36361	1.78998e-13	1.17915e-11
Os9	241.101	1.22061	0.166356	7.33731	2.17922e-13	1.4303e-11
Ppp1r14d	67.3248	2.59903	0.35426	7.3365	2.19245e-13	1.43374e-11
Adgrl2	234.351	1.4311	0.195083	7.33584	2.20341e-13	1.43566e-11
Pgm2l1	135.851	1.96853	0.268984	7.31838	2.50981e-13	1.62937e-11
Creb3	114.073	1.89606	0.259184	7.31547	2.56478e-13	1.65905e-11
2410006H16Rik	509.764	-1.12311	0.153639	-7.31007	2.67008e-13	1.71478e-11
Trim16	61.0156	2.54193	0.347756	7.30952	2.68089e-13	1.71558e-11
Hist2h4	327.485	-1.17846	0.161244	-7.30858	2.69977e-13	1.72151e-11
Lss	302.582	-1.32071	0.181072	-7.29383	3.01266e-13	1.90745e-11
Endod1	59.7075	2.39683	0.329501	7.2741	3.48736e-13	2.20023e-11
Cdca7	479.956	-1.12688	0.155167	-7.26238	3.80327e-13	2.39112e-11
Gabarapl2	601.07	1.15185	0.159136	7.23814	4.54868e-13	2.84976e-11
Elk4	189.492	1.54609	0.213891	7.22842	4.88649e-13	3.05073e-11
Lrig1	259.007	1.30221	0.180242	7.22481	5.01809e-13	3.12202e-11
Slc1a4	301.564	-1.7958	0.248978	-7.21269	5.48573e-13	3.40115e-11
Lef1	47.9698	3.00676	0.417783	7.19695	6.1574e-13	3.78151e-11
Ddah2	195.195	-1.31713	0.183016	-7.19684	6.16252e-13	3.78151e-11
Ldha	1405.89	-1.11084	0.154453	-7.19208	6.38121e-13	3.90234e-11
Dync1i1	32.8419	4.99399	0.695413	7.18134	6.90313e-13	4.1958e-11
Upp1	859.773	-1.56284	0.217629	-7.18125	6.90792e-13	4.1958e-11
Cfh	155.449	2.51443	0.350298	7.178	7.07394e-13	4.28213e-11
Nfkbia	245.709	1.20987	0.168571	7.17722	7.11412e-13	4.29195e-11
Slc35b4	148.278	1.43246	0.199664	7.17436	7.2644e-13	4.36791e-11
Ptprj	311.826	1.15593	0.161192	7.17111	7.43914e-13	4.45801e-11
Cenpa	306.896	-1.13738	0.15935	-7.13764	9.49466e-13	5.5953e-11
Smyd1	33.0385	5.22408	0.733306	7.12401	1.04833e-12	6.11856e-11
Nmi	32.2272	4.29982	0.603623	7.12336	1.05325e-12	6.12729e-11
Slc5a6	222.745	1.59282	0.223925	7.1132	1.13381e-12	6.57465e-11
Dennd5b	169.114	1.41194	0.198668	7.107	1.1859e-12	6.83246e-11
Calcoco2	733.686	1.69387	0.239232	7.08042	1.43714e-12	8.25344e-11
Cfl2	197.138	1.37418	0.194448	7.06711	1.58197e-12	9.05612e-11
Pik3cb	354.865	1.04349	0.147705	7.06472	1.6094e-12	9.18383e-11
Tjp3	113.946	-1.99224	0.282365	-7.05553	1.71941e-12	9.74947e-11
Gars	1491.27	-1.08858	0.154342	-7.05303	1.75064e-12	9.89525e-11
Ldhb	934.522	-1.42452	0.202131	-7.0475	1.82156e-12	1.02638e-10
Arhgap42	239.118	1.24208	0.176271	7.04646	1.83529e-12	1.02931e-10
Ptpn14	320.916	1.16239	0.164966	7.04623	1.83826e-12	1.02931e-10
Bmp2k	64.3953	2.24418	0.318546	7.04507	1.85364e-12	1.03469e-10
Wls	119.088	1.63489	0.232079	7.04453	1.86089e-12	1.03551e-10
Pqlc1	81.6642	1.86454	0.265477	7.02337	2.16582e-12	1.20146e-10
Ttc28	507.369	1.50516	0.214697	7.01065	2.37215e-12	1.30782e-10
Scml2	70.7775	2.53365	0.361646	7.00589	2.45425e-12	1.34894e-10
Ksr1	204.822	1.61759	0.231059	7.00077	2.54555e-12	1.39483e-10
Dctn4	342.715	1.0915	0.156137	6.99066	2.73591e-12	1.49457e-10
Tnfrsf21	341.295	1.19724	0.171359	6.98672	2.81395e-12	1.53254e-10
Elmo2	321.216	-1.42193	0.203557	-6.98543	2.83986e-12	1.54196e-10
Bhmt2	39.0281	3.30599	0.473329	6.98454	2.85787e-12	1.54705e-10
Fbxl17	119.1	1.53186	0.219767	6.97037	3.16099e-12	1.70086e-10
Csf3r	41.5549	3.05257	0.438257	6.96525	3.2781e-12	1.75859e-10
St6gal1	118.273	1.94182	0.278898	6.96246	3.3437e-12	1.78809e-10
Irf1	253.387	1.19391	0.171487	6.96207	3.35304e-12	1.78809e-10
Reps2	53.9277	2.43794	0.35053	6.955	3.52553e-12	1.87449e-10
Bhmt	39.4917	3.22828	0.46425	6.95374	3.55728e-12	1.88578e-10
Slc7a8	70.2527	2.40434	0.346011	6.94875	3.68548e-12	1.94798e-10
Rhpn2	254.943	1.29336	0.186363	6.94001	3.92065e-12	2.06618e-10
Jmy	325.496	1.37914	0.198967	6.93149	4.16418e-12	2.18809e-10
Wdr81	189.727	1.55888	0.225324	6.91838	4.56823e-12	2.39338e-10
Pfkl	428.851	-1.21746	0.176006	-6.91714	4.60851e-12	2.40744e-10
Adgrl1	671.309	-1.2747	0.184474	-6.9099	4.84984e-12	2.52614e-10
B4galnt4	245.446	-1.18321	0.171284	-6.90789	4.91901e-12	2.55475e-10
Lonrf2	29.4457	4.34824	0.629857	6.90353	5.07242e-12	2.62495e-10
A730082K24Rik	51.1143	2.92394	0.423562	6.90323	5.08348e-12	2.62495e-10
Hist1h2bg	999.561	-1.39245	0.20177	-6.90114	5.15865e-12	2.6485e-10
RLTR4_MM-int:ERV1:LTR	484.127	1.33861	0.194136	6.8952	5.37875e-12	2.75361e-10
Gbp2	37.8536	6.21423	0.901373	6.89418	5.41745e-12	2.76553e-10
Ints6	544.936	1.04481	0.151633	6.89037	5.5649e-12	2.83272e-10
Npr3	115.939	2.13872	0.310613	6.88548	5.75918e-12	2.92331e-10
Efhb	101.691	1.85721	0.269845	6.88249	5.88141e-12	2.9697e-10
Spta1	61.1537	2.37937	0.345716	6.88244	5.88371e-12	2.9697e-10
Slc6a1	32.0655	4.27877	0.623012	6.86788	6.51644e-12	3.27063e-10
Prex2	36.2424	3.7845	0.551643	6.86042	6.86581e-12	3.43636e-10
Eppk1	200.293	-2.29496	0.334606	-6.85872	6.94825e-12	3.46793e-10
Frrs1l	43.8699	3.53185	0.516465	6.8385	8.00241e-12	3.97194e-10
Sema3e	41.2776	3.29467	0.482255	6.83181	8.38519e-12	4.15044e-10
Kcnn1	30.8539	-3.73031	0.54619	-6.82969	8.5099e-12	4.20056e-10
Hist1h2bn	325.672	-1.20291	0.176255	-6.82483	8.80274e-12	4.3213e-10
Naalad2	38.8708	2.95676	0.434148	6.81049	9.72639e-12	4.74871e-10
Jakmip1	218.633	-1.17614	0.172721	-6.8095	9.79384e-12	4.76864e-10
ETnERV2-int:ERVK:LTR	619.144	1.1119	0.163496	6.80079	1.04047e-11	5.05233e-10
Irak2	159.912	2.13958	0.315032	6.79163	1.10875e-11	5.35489e-10
Arrdc3	688.398	1.25668	0.185067	6.79043	1.11801e-11	5.38509e-10
Sh3gl3	74.1	2.20634	0.32498	6.78915	1.12797e-11	5.41847e-10
Cited2	270.971	1.91948	0.283126	6.7796	1.20508e-11	5.76647e-10
Cd3e	41.9681	2.77155	0.408819	6.77939	1.20685e-11	5.76647e-10
Hax1	302.162	-1.10935	0.163696	-6.77691	1.22777e-11	5.85087e-10
Sgms2	38.6776	3.03093	0.447473	6.77344	1.25754e-11	5.97681e-10
Palld	464.756	1.21826	0.179942	6.77032	1.28498e-11	6.0911e-10
Rpl9	2230.03	-1.12725	0.166642	-6.76454	1.33732e-11	6.30583e-10
Rrm2	918.372	-1.12653	0.166615	-6.76129	1.36767e-11	6.43111e-10
Kdelr3	48.2119	-2.42656	0.358909	-6.76093	1.37107e-11	6.43111e-10
Ddc	202.905	1.3884	0.205476	6.75699	1.40889e-11	6.57409e-10
Lama1	273.541	-1.63012	0.24147	-6.75083	1.46998e-11	6.84133e-10
Aars	2403.32	-1.36883	0.202851	-6.74796	1.49942e-11	6.96028e-10
H19	37.23	3.41349	0.506082	6.74492	1.53109e-11	7.08891e-10
Apcdd1	67.4623	2.23716	0.332341	6.73152	1.67897e-11	7.75355e-10
Gpt2	947.825	-1.39854	0.2078	-6.73023	1.69397e-11	7.80273e-10
Gmip	69.9105	1.87724	0.279384	6.71919	1.8274e-11	8.37424e-10
Rtn4rl1	36.5714	2.952	0.440593	6.70006	2.08329e-11	9.52256e-10
Itgb7	137.283	1.91229	0.285463	6.6989	2.09993e-11	9.57421e-10
Bst2	151.599	-1.34407	0.200739	-6.69563	2.14739e-11	9.74099e-10
Zc3h12c	125.527	1.42893	0.213964	6.67836	2.41628e-11	1.09055e-09
IAPLTR3-int:ERVK:LTR	130.639	1.82096	0.272692	6.67772	2.4269e-11	1.09259e-09
Syne1	315.491	1.38292	0.20747	6.66566	2.63482e-11	1.18027e-09
Tmem180	274.956	-1.31061	0.196657	-6.66447	2.65625e-11	1.1869e-09
Tjap1	244.425	-1.11257	0.167025	-6.66114	2.71702e-11	1.21104e-09
Ebp	186.536	1.26989	0.190843	6.65412	2.85006e-11	1.26404e-09
Lxn	59.9135	2.53451	0.381439	6.64459	3.04066e-11	1.34525e-09
Tecr	592.502	-1.14431	0.172668	-6.62722	3.42074e-11	1.50968e-09
Cxadr	407.155	1.13954	0.1722	6.61751	3.65291e-11	1.60818e-09
LOC105246506	31.1306	4.04031	0.61112	6.61132	3.8092e-11	1.66878e-09
Ly6e	229.448	-1.51513	0.229325	-6.60691	3.9243e-11	1.71502e-09
Nhsl2	53.9196	2.40142	0.364314	6.59161	4.35084e-11	1.8968e-09
Ly6g6e	37.4126	-3.18152	0.483693	-6.57756	4.78242e-11	2.07989e-09
AA414768	41.008	2.70274	0.41112	6.57408	4.89561e-11	2.12396e-09
Ltbp4	263.069	-1.6229	0.247125	-6.56714	5.12895e-11	2.21982e-09
Smyd2	170.515	1.33037	0.202829	6.55904	5.41543e-11	2.33816e-09
Pianp	270.279	1.68775	0.257369	6.55771	5.46414e-11	2.34992e-09
Siva1	97.3016	-1.58912	0.242412	-6.55546	5.54688e-11	2.37773e-09
Ifi35	84.7816	1.66618	0.254701	6.54172	6.0817e-11	2.59644e-09
L1Md_F:L1:LINE	1212.93	1.06825	0.163301	6.54161	6.08608e-11	2.59644e-09
Mcc	141.597	1.80604	0.276392	6.53436	6.38832e-11	2.7189e-09
Nagpa	124.021	1.41248	0.216399	6.52722	6.70009e-11	2.84484e-09
Gja1	218.994	1.78427	0.273387	6.52654	6.73046e-11	2.85098e-09
Hunk	174.201	1.51522	0.232261	6.52379	6.85542e-11	2.89706e-09
Mdk	335.2	1.11581	0.171144	6.51971	7.04439e-11	2.96294e-09
Lin28a	326.016	-4.9132	0.753981	-6.51635	7.20405e-11	3.023e-09
Reep1	177.978	2.12673	0.326584	6.51205	7.41337e-11	3.10357e-09
Srxn1	223.017	1.282	0.196968	6.50866	7.58256e-11	3.167e-09
Gbp4	26.6051	4.93386	0.758873	6.50156	7.94927e-11	3.30476e-09
Urgcp	178.718	1.75345	0.271133	6.46712	9.98853e-11	4.12384e-09
Ano1	44.1219	7.87243	1.21799	6.46348	1.02322e-10	4.20506e-09
Map3k5	77.1632	1.86969	0.289324	6.46226	1.03151e-10	4.22942e-09
Evc	55.2865	-2.10112	0.325435	-6.45634	1.07264e-10	4.38804e-09
Lrrn2	45.2534	3.04596	0.472236	6.45009	1.11787e-10	4.56264e-09
Hist1h2bb	925.903	-1.25893	0.19529	-6.4465	1.14464e-10	4.65073e-09
Plin2	406.156	1.09411	0.169747	6.44557	1.15171e-10	4.66883e-09
Ubap1l	34.9276	-3.17802	0.493181	-6.44392	1.16426e-10	4.70906e-09
Tnk1	56.67	-2.0194	0.313513	-6.44119	1.18542e-10	4.78307e-09
Slc25a4	513.741	-1.1727	0.18242	-6.42854	1.28836e-10	5.17599e-09
Ephb6	87.9476	1.77154	0.275819	6.42283	1.3376e-10	5.36179e-09
Tcl1	179.889	-1.56741	0.244239	-6.4175	1.38528e-10	5.5405e-09
Glis3	223.806	1.48385	0.231639	6.40589	1.49496e-10	5.93938e-09
Gm5662	36.9051	6.15578	0.961027	6.40542	1.49957e-10	5.94453e-09
Tes	260.087	1.05153	0.164229	6.40283	1.52525e-10	6.03297e-09
Egfl6	48.3304	2.59531	0.406254	6.38839	1.67642e-10	6.60178e-09
Slc25a23	72.5906	-1.7627	0.275964	-6.38742	1.68707e-10	6.62916e-09
Pim3	356.008	-1.23829	0.193927	-6.38533	1.71024e-10	6.70549e-09
Grn	1627.02	1.14698	0.180111	6.36821	1.91244e-10	7.46561e-09
Plagl1	442.217	1.68492	0.264861	6.36153	1.99758e-10	7.76414e-09
Nampt	760.005	-1.11333	0.17531	-6.35064	2.14416e-10	8.29785e-09
Nt5dc2	85.1271	-1.83535	0.289191	-6.34648	2.20297e-10	8.50706e-09
Crb3	23.7976	-4.15164	0.654638	-6.34188	2.26985e-10	8.72771e-09
Slc18b1	120.999	1.59342	0.251374	6.33884	2.31498e-10	8.88217e-09
Cd4	27.3831	4.21149	0.664965	6.3334	2.39819e-10	9.18179e-09
Gm6792	173.206	1.50363	0.238027	6.31707	2.66572e-10	1.01411e-08
Sema4g	63.4782	-1.96218	0.311129	-6.30665	2.85132e-10	1.08241e-08
Efnb1	57.908	2.09381	0.332282	6.3013	2.95159e-10	1.11811e-08
Zfp532	450.958	1.05569	0.167904	6.28749	3.22649e-10	1.21967e-08
Rcn3	59.6249	-2.55126	0.406234	-6.28028	3.37967e-10	1.27488e-08
Zscan4f	86.6597	9.81391	1.56296	6.27906	3.40633e-10	1.27889e-08
Plod1	181.48	-1.27217	0.202613	-6.27881	3.4117e-10	1.27889e-08
Atp1b2	74.6243	-2.94873	0.470857	-6.26248	3.78906e-10	1.41545e-08
Gpkow	186.182	1.13753	0.181646	6.26237	3.79181e-10	1.41545e-08
Scd1	2663.19	-1.30017	0.207683	-6.26036	3.84091e-10	1.4308e-08
Frmd4a	474.837	1.11317	0.178005	6.2536	4.01085e-10	1.491e-08
Bach2	27.5003	3.1599	0.506088	6.24377	4.27139e-10	1.57479e-08
Cd55	257.163	1.4922	0.239144	6.23975	4.38281e-10	1.61255e-08
Nr1d2	215.518	1.05897	0.169972	6.23022	4.65772e-10	1.70499e-08
Stc2	40.2128	-2.64819	0.425222	-6.22777	4.73109e-10	1.72651e-08
Hist4h4	532.196	-1.03691	0.166609	-6.22364	4.85751e-10	1.76904e-08
Basp1	59.6336	1.89139	0.303988	6.22191	4.91132e-10	1.78263e-08
Tob2	196.074	1.17024	0.188087	6.2218	4.91471e-10	1.78263e-08
Khdc3	41.9248	-2.87688	0.462537	-6.21979	4.97807e-10	1.80196e-08
Dmrt1	78.9279	1.84967	0.297641	6.21441	5.15184e-10	1.85363e-08
Tgfbr1	248.043	1.02653	0.16542	6.2056	5.44892e-10	1.95268e-08
Nckap1l	43.2493	2.5917	0.417848	6.20248	5.55792e-10	1.9838e-08
Birc3	59.5966	1.89644	0.305962	6.19828	5.70834e-10	2.03344e-08
Plcl2	58.6175	2.11461	0.341195	6.19766	5.73098e-10	2.03745e-08
Atp12a	34.9634	2.87563	0.464064	6.19662	5.76888e-10	2.04687e-08
Nap1l2	62.5353	2.21842	0.358041	6.19598	5.79237e-10	2.05114e-08
Dock10	30.6667	5.90488	0.953252	6.19445	5.84873e-10	2.06701e-08
Sp100	33.5813	2.92179	0.471777	6.19316	5.897e-10	2.07997e-08
Gfpt1	442.381	1.1129	0.179777	6.19044	5.99955e-10	2.11198e-08
D2Wsu81e	241.059	-1.08524	0.175325	-6.18988	6.02096e-10	2.11536e-08
Plcg2	378.297	1.26131	0.203885	6.1864	6.15531e-10	2.15833e-08
Marveld1	81.9623	2.03016	0.328217	6.18542	6.19363e-10	2.16753e-08
Gsn	37.8622	2.4241	0.392014	6.1837	6.26173e-10	2.18709e-08
Doc2b	25.3149	4.82924	0.781089	6.18271	6.30119e-10	2.19659e-08
Zbtb41	257.433	1.03295	0.167153	6.17965	6.42444e-10	2.2352e-08
Setd1b	244.534	1.27057	0.206079	6.16546	7.0279e-10	2.43908e-08
Paox	92.9893	-1.46993	0.238503	-6.16317	7.13022e-10	2.4664e-08
Arl14ep	239.024	-1.35811	0.220393	-6.16221	7.17369e-10	2.47348e-08
Mink1	500.191	1.00733	0.163471	6.16211	7.1783e-10	2.47348e-08
Tbcel	285.554	1.07028	0.17384	6.15673	7.42637e-10	2.55404e-08
Igfbp3	55.8558	2.00733	0.326558	6.14693	7.89952e-10	2.70638e-08
Gm12794	27.6946	8.16204	1.32794	6.14639	7.92653e-10	2.71045e-08
Anxa3	23.2463	5.05399	0.822318	6.14602	7.94492e-10	2.71156e-08
Cep112	131.651	1.40343	0.228425	6.14394	8.05007e-10	2.74223e-08
Xist	23.8675	4.27242	0.695512	6.14284	8.10588e-10	2.74558e-08
St6galnac2	68.5141	1.93479	0.315476	6.13291	8.62836e-10	2.90607e-08
Etohi1	251.696	1.21434	0.198095	6.13008	8.78335e-10	2.95272e-08
Gm8994	25.2009	8.02096	1.31135	6.11659	9.56001e-10	3.19583e-08
Folr1	159.696	1.53555	0.251205	6.11272	9.79469e-10	3.26211e-08
Ceacam10	33.3885	3.00451	0.491543	6.1124	9.8142e-10	3.26254e-08
Shtn1	39.5964	2.41189	0.394709	6.11056	9.92822e-10	3.29433e-08
Tgfbr2	24.8582	3.54215	0.58032	6.10379	1.03583e-09	3.43069e-08
Nrm	106.994	-1.50772	0.247526	-6.09118	1.12078e-09	3.7052e-08
Ank2	127.742	1.53661	0.252442	6.08696	1.15074e-09	3.79723e-08
Herpud1	77.211	-2.52418	0.414792	-6.08543	1.16182e-09	3.82673e-08
Enpp4	79.3616	1.62137	0.266629	6.08101	1.19429e-09	3.92649e-08
Spryd3	145.043	1.37403	0.226023	6.07918	1.20799e-09	3.96426e-08
Mcam	168.529	-1.26251	0.207904	-6.07258	1.25872e-09	4.12317e-08
Wbp5	220.378	-1.139	0.187653	-6.06973	1.28128e-09	4.18942e-08
Zfp758	164.614	1.25434	0.206865	6.06354	1.33155e-09	4.34584e-08
Zfhx2	970.395	1.5636	0.258177	6.05631	1.39281e-09	4.52928e-08
Tmem256	104.246	-1.76293	0.291405	-6.04975	1.45071e-09	4.70902e-08
Kif5a	196.717	-1.03705	0.171537	-6.04561	1.48843e-09	4.82272e-08
Hecw2	36.8076	3.12013	0.516545	6.04038	1.53754e-09	4.97285e-08
Lama4	59.8154	2.29604	0.380212	6.03885	1.55212e-09	5.01097e-08
Itpripl2	65.6714	1.78658	0.296246	6.03075	1.63204e-09	5.25007e-08
RLTR13B1:ERVK:LTR	229.447	1.1653	0.193243	6.03024	1.63713e-09	5.25702e-08
Hmgn5	256.993	1.31648	0.218351	6.02921	1.64761e-09	5.2812e-08
Arhgef2	279.829	-1.30578	0.216722	-6.02513	1.68974e-09	5.40655e-08
Cyp1b1	19.7641	7.68029	1.2812	5.99463	2.03953e-09	6.47949e-08
Trim44	280.803	1.34373	0.224403	5.98801	2.12426e-09	6.72488e-08
Hist1h2ab	397.307	-1.18278	0.197525	-5.98801	2.12428e-09	6.72488e-08
Trio	220.137	1.13078	0.188973	5.98379	2.18011e-09	6.88946e-08
Etv4	31.107	3.84279	0.642267	5.98317	2.18838e-09	6.9034e-08
Ppfia4	400.362	-1.40835	0.235816	-5.97222	2.34048e-09	7.34443e-08
Fam13c	76.4116	-1.93573	0.324178	-5.97119	2.35532e-09	7.36521e-08
Slc5a1	32.2859	2.77496	0.465167	5.9655	2.4388e-09	7.59974e-08
Slc30a1	263.635	1.17597	0.197369	5.95822	2.54994e-09	7.93226e-08
Samd9l	65.0379	2.84584	0.478215	5.95097	2.66564e-09	8.26349e-08
Dazl	125.459	2.26904	0.381453	5.94842	2.70746e-09	8.37863e-08
Pacs1	202.119	1.23757	0.208063	5.94807	2.71325e-09	8.38206e-08
Trib1	115.991	1.40541	0.236301	5.94756	2.72171e-09	8.39257e-08
Agk	313.602	1.09826	0.184665	5.9473	2.72602e-09	8.39257e-08
Jam3	193.506	1.217	0.204859	5.94069	2.8383e-09	8.70833e-08
Smtn	132.213	-1.40119	0.236283	-5.93013	3.02698e-09	9.25554e-08
Pebp1	708.714	-1.1021	0.185919	-5.92782	3.06982e-09	9.37052e-08
Cldn3	34.7726	2.57487	0.434622	5.92438	3.13481e-09	9.55264e-08
Ecm1	42.3922	2.40721	0.406787	5.91762	3.26636e-09	9.90298e-08
Celsr3	75.8167	-1.86682	0.315723	-5.91284	3.36266e-09	1.01777e-07
Tcirg1	196.038	1.17513	0.198873	5.90894	3.44306e-09	1.04035e-07
Psph	125.039	-1.44686	0.244953	-5.90667	3.49098e-09	1.05305e-07
Mfsd1	570.871	1.0401	0.176165	5.90412	3.54543e-09	1.06768e-07
Tiam1	262.435	-1.0562	0.178915	-5.90336	3.56173e-09	1.07079e-07
Epas1	719.13	1.11263	0.188483	5.90307	3.56796e-09	1.07087e-07
Zscan4a	20.4005	7.71623	1.31021	5.88933	3.87771e-09	1.15801e-07
Piwil2	120.822	1.62735	0.27645	5.88661	3.94186e-09	1.17521e-07
ERVB4_2-I_MM-int:ERVK:LTR	229.552	1.5004	0.255394	5.87486	4.23205e-09	1.25546e-07
Pik3cd	139.455	1.38865	0.236529	5.87095	4.33304e-09	1.2833e-07
Pbx3	39.1304	2.39243	0.407919	5.86498	4.4919e-09	1.32815e-07
Map6	141.082	1.74707	0.298084	5.861	4.60098e-09	1.35816e-07
Epm2aip1	200.755	1.22625	0.209612	5.85009	4.91314e-09	1.44554e-07
Mbd2	100.01	1.38194	0.236386	5.84613	5.03155e-09	1.47796e-07
Map1b	1164.32	1.12592	0.192664	5.84393	5.09839e-09	1.49514e-07
Rangrf	76.2298	-1.81204	0.311939	-5.80895	6.28643e-09	1.82266e-07
Cdk6	260.809	1.48167	0.255565	5.79763	6.72596e-09	1.9438e-07
Clmp	58.5641	2.27851	0.393333	5.79283	6.92097e-09	1.99694e-07
Gm5039	23.6945	5.05252	0.87301	5.78747	7.14524e-09	2.05833e-07
Slc6a9	40.7208	-2.36543	0.409578	-5.77528	7.68243e-09	2.20953e-07
Bhlhe40	315.158	1.01386	0.175725	5.7696	7.94615e-09	2.28172e-07
Lamtor2	146.055	-1.16661	0.202215	-5.76915	7.96741e-09	2.28416e-07
Slc46a3	30.8197	-3.18785	0.552708	-5.76769	8.03648e-09	2.30028e-07
Erbb2ip	554.325	1.20737	0.209734	5.75669	8.57781e-09	2.44352e-07
Gc	24.7001	3.12133	0.542627	5.75225	8.8063e-09	2.50462e-07
Tspan1	28.5697	2.96863	0.516887	5.74328	9.28613e-09	2.63427e-07
Fos	212.716	1.29764	0.225948	5.7431	9.29562e-09	2.63427e-07
Adam12	19.8344	4.78705	0.833558	5.74291	9.30625e-09	2.63427e-07
Cdkn1a	1360.13	1.05448	0.183662	5.74139	9.39034e-09	2.65388e-07
Pdcd4	224.041	1.07545	0.187759	5.72782	1.01727e-08	2.86146e-07
Egln3	51.177	2.63463	0.460116	5.72602	1.02813e-08	2.88748e-07
Glipr2	215.559	-1.27871	0.223413	-5.72353	1.0433e-08	2.92549e-07
Cryzl1	207.834	-1.14988	0.201013	-5.72042	1.06259e-08	2.97493e-07
Letmd1	56.7704	2.08212	0.36411	5.71837	1.07548e-08	3.00467e-07
Ppm1j	47.8983	-2.07822	0.363571	-5.71613	1.08977e-08	3.03205e-07
Padi2	62.1678	-2.14381	0.375124	-5.71493	1.09748e-08	3.04877e-07
Nup210	694.191	-1.24254	0.217566	-5.71111	1.12245e-08	3.11331e-07
Zscan4b	52.6992	9.09566	1.59363	5.7075	1.1465e-08	3.17511e-07
Trim56	74.1277	1.53317	0.268932	5.70095	1.19142e-08	3.29442e-07
Ldlrad3	93.3275	1.4551	0.255487	5.69542	1.23069e-08	3.39777e-07
Dlgap1	41.9765	2.07577	0.364612	5.69309	1.24762e-08	3.4392e-07
Trpm6	50.7546	2.63349	0.462606	5.69273	1.25027e-08	3.44122e-07
Rtkn2	108.982	-1.39405	0.24498	-5.69046	1.26696e-08	3.47646e-07
Nr2f2	21.3275	4.8568	0.854139	5.6862	1.29899e-08	3.55893e-07
Sox6	29.3118	2.7273	0.479971	5.68221	1.32966e-08	3.63183e-07
Tmem92	18.416	7.57101	1.33401	5.67537	1.3839e-08	3.76851e-07
Aff2	24.8702	2.89972	0.510958	5.67508	1.38627e-08	3.76923e-07
Tcf7l2	242.41	1.00213	0.176606	5.67442	1.39159e-08	3.77795e-07
Pof1b	39.152	2.36591	0.417344	5.66897	1.43662e-08	3.8943e-07
Oasl2	26.2985	6.27117	1.10705	5.66478	1.47209e-08	3.98443e-07
Dctpp1	149.763	-1.31025	0.231382	-5.6627	1.49009e-08	4.02706e-07
Npnt	49.7496	2.40718	0.425198	5.66133	1.50208e-08	4.05335e-07
Fabp3	726.879	-1.26627	0.223697	-5.66065	1.50797e-08	4.06312e-07
Palm	105.098	-1.29578	0.229043	-5.65736	1.53721e-08	4.13571e-07
Sbk1	236.927	-1.14023	0.201617	-5.65546	1.5543e-08	4.17541e-07
Vps53	208.674	1.02849	0.181951	5.65255	1.58083e-08	4.23398e-07
Numbl	164.582	-1.33393	0.236279	-5.64559	1.64612e-08	4.3957e-07
Mep1b	24.0483	3.70928	0.657108	5.64486	1.6532e-08	4.40805e-07
2700029M09Rik	165.942	-1.13641	0.201447	-5.64124	1.68829e-08	4.48825e-07
Zdhhc9	79.5966	1.48815	0.263842	5.64031	1.69746e-08	4.50594e-07
Serpine1	140.439	1.58852	0.281678	5.63947	1.70574e-08	4.52123e-07
B4galnt2	26.7492	-3.39651	0.60256	-5.63679	1.73247e-08	4.58528e-07
Tmc8	63.7936	1.62694	0.288925	5.63103	1.79141e-08	4.72036e-07
Ripk1	128.919	1.35536	0.240728	5.63028	1.79915e-08	4.73363e-07
Elf1	162.091	1.11623	0.198263	5.63004	1.80173e-08	4.73363e-07
Tubb2a	176.047	1.22559	0.217881	5.62506	1.85446e-08	4.85792e-07
Tom1l2	169.986	1.18924	0.211586	5.6206	1.903e-08	4.97781e-07
Mcm8	134.216	-1.21305	0.216153	-5.61199	2.00012e-08	5.22421e-07
Marcks	137.437	-1.28787	0.229662	-5.60764	2.051e-08	5.34155e-07
Spred1	278.954	1.32613	0.236605	5.60481	2.0849e-08	5.42194e-07
Clcn4-2	78.7829	1.58179	0.282407	5.6011	2.12996e-08	5.5311e-07
Dennd1c	18.0672	-4.82337	0.862045	-5.59526	2.20286e-08	5.71212e-07
Gm20750	19.5393	3.7561	0.672437	5.58581	2.32613e-08	6.02307e-07
Tspan15	52.2693	-1.78044	0.318877	-5.58346	2.35783e-08	6.08756e-07
Gprc5b	44.8251	-2.14295	0.383884	-5.58229	2.37369e-08	6.11968e-07
Armcx2	87.9437	-1.3279	0.237903	-5.58169	2.38196e-08	6.13217e-07
Ube2l6	84.3554	2.0972	0.375829	5.5802	2.40241e-08	6.17594e-07
Cpt1b	21.4877	-3.15119	0.565361	-5.57376	2.49298e-08	6.37286e-07
Rad9a	159.388	-1.08681	0.194987	-5.57374	2.49323e-08	6.37286e-07
Ptges	103.336	1.62414	0.291471	5.57222	2.5151e-08	6.41831e-07
Halr1	19.8581	5.21431	0.935804	5.57201	2.51818e-08	6.41831e-07
Gucy1a2	100.979	1.57051	0.282125	5.56671	2.59588e-08	6.60697e-07
Tgtp1	20.375	4.7539	0.854528	5.56319	2.64883e-08	6.73217e-07
Bche	36.4378	2.21053	0.397377	5.56281	2.65468e-08	6.73748e-07
Myof	244.081	1.56568	0.281725	5.55748	2.73703e-08	6.92685e-07
Dtx3	125.208	-1.23113	0.221643	-5.55457	2.78293e-08	7.02317e-07
Hist2h2aa1	568.356	-1.01797	0.183294	-5.55376	2.79585e-08	7.04193e-07
Cep170	337.522	1.02177	0.183983	5.55361	2.79833e-08	7.04193e-07
Rhcg	23.2428	3.04055	0.547983	5.54863	2.87924e-08	7.20533e-07
Vim	955.996	1.26762	0.228563	5.54601	2.92262e-08	7.28338e-07
2700081O15Rik	186.672	1.38637	0.250393	5.53679	3.08065e-08	7.64531e-07
Cbr3	484.962	1.61664	0.292094	5.53465	3.11851e-08	7.72857e-07
Camk1	30.455	2.36476	0.427546	5.531	3.18411e-08	7.86938e-07
Perp	40.419	2.21291	0.400153	5.53018	3.19907e-08	7.89544e-07
Zhx1	88.868	1.36334	0.246822	5.52359	3.32144e-08	8.17494e-07
Kxd1	171.195	-1.1127	0.201542	-5.52094	3.37182e-08	8.28757e-07
Bcl2l11	90.6419	1.42403	0.257995	5.5196	3.39773e-08	8.33981e-07
Mgat5	150.707	1.09934	0.199374	5.51397	3.50836e-08	8.59957e-07
Gad1	25.3516	2.81236	0.511707	5.49603	3.88437e-08	9.49525e-07
ERVB4_2-LTR_MM:ERVK:LTR	187.422	1.87576	0.341441	5.49366	3.93699e-08	9.59767e-07
Hist1h2bk	693.971	-1.31464	0.23951	-5.48888	4.04497e-08	9.84752e-07
Chrna4	49.5726	2.07603	0.378381	5.48663	4.09682e-08	9.96022e-07
Hmgcll1	22.318	3.31421	0.60437	5.48375	4.16404e-08	1.00826e-06
Jak2	124.9	1.46494	0.267468	5.47706	4.3246e-08	1.04432e-06
Lx2A:L1:LINE	133.168	1.24112	0.226671	5.47543	4.36456e-08	1.05255e-06
Sema6a	42.3859	2.60267	0.475439	5.47424	4.39383e-08	1.05546e-06
Lcor	130.937	1.23042	0.225082	5.46655	4.5888e-08	1.09818e-06
Syne2	2484.7	1.19743	0.219061	5.46618	4.59836e-08	1.09818e-06
Plekha6	92.6681	1.63665	0.299708	5.46081	4.7398e-08	1.12719e-06
Pard3b	19.3347	3.40596	0.623844	5.45963	4.77136e-08	1.13236e-06
Fzd6	53.7086	2.09789	0.384776	5.45224	4.97394e-08	1.17888e-06
Golga1	119.184	1.28766	0.23625	5.45039	5.02591e-08	1.18962e-06
Gprasp2	52.467	-1.86985	0.34335	-5.44589	5.1546e-08	1.21687e-06
Crispld2	32.7299	3.27795	0.602006	5.44504	5.17925e-08	1.22108e-06
Kif21b	130.361	-1.70415	0.313029	-5.44405	5.20838e-08	1.22633e-06
Card10	135.045	1.35535	0.249012	5.4429	5.24212e-08	1.23266e-06
Capn3	28.7056	2.40893	0.442642	5.44216	5.2639e-08	1.23615e-06
Tie1	25.7584	6.18259	1.1368	5.4386	5.36997e-08	1.25777e-06
Acpp	95.5858	1.37356	0.252909	5.43105	5.60227e-08	1.31046e-06
Poc1b	87.658	-1.36278	0.251299	-5.42294	5.86271e-08	1.36781e-06
Irf9	142.323	1.48589	0.274165	5.41968	5.97057e-08	1.38936e-06
Palm3	131.258	-1.49885	0.276575	-5.41931	5.98284e-08	1.39041e-06
Tmem161a	137.379	-1.11091	0.205106	-5.4163	6.08464e-08	1.41041e-06
Fez1	51.5517	1.90782	0.352267	5.41585	6.09983e-08	1.4121e-06
Dhcr7	406.543	-1.28994	0.238423	-5.41031	6.29142e-08	1.45458e-06
H2-M5	154.81	1.21087	0.223936	5.40722	6.40114e-08	1.4764e-06
Slc40a1	17.5204	4.67654	0.865783	5.40151	6.60829e-08	1.51804e-06
Dpp6	49.1144	1.79591	0.332754	5.39711	6.77214e-08	1.55369e-06
Zbtb7c	35.1912	2.13437	0.395633	5.39483	6.85894e-08	1.56958e-06
Nol4l	221.517	1.12339	0.208287	5.39347	6.91107e-08	1.5795e-06
Slc35d1	71.2153	1.51857	0.281759	5.38959	7.06184e-08	1.60985e-06
Arl3	99.6104	-1.28678	0.238807	-5.38835	7.11074e-08	1.61894e-06
Syndig1	21.1575	3.3684	0.625875	5.38191	7.37e-08	1.67371e-06
Prss35	71.7117	2.1863	0.406798	5.37441	7.68354e-08	1.7405e-06
Trmt44	236	1.08201	0.201341	5.37401	7.7005e-08	1.74214e-06
Ntn1	558.343	1.54233	0.287669	5.36147	8.25484e-08	1.85584e-06
Zscan4d	41.5252	8.75166	1.6336	5.35728	8.44833e-08	1.89222e-06
Glcci1	85.5691	1.46918	0.274265	5.35681	8.47051e-08	1.89481e-06
Mfsd7b	70.1426	1.46878	0.274271	5.35522	8.54502e-08	1.9091e-06
Akt3	180.643	1.17184	0.219037	5.34996	8.79749e-08	1.96062e-06
Rasgrp2	70.0923	-2.03925	0.381209	-5.34944	8.82281e-08	1.96381e-06
Gm6548	91.8022	1.27064	0.237575	5.34836	8.87563e-08	1.97312e-06
Anxa9	27.8102	2.44249	0.456831	5.34659	8.96273e-08	1.99001e-06
Arsb	23.5098	3.28447	0.614643	5.3437	9.10693e-08	2.01454e-06
Arrdc2	61.6401	-1.6319	0.305458	-5.34247	9.16862e-08	2.02569e-06
Cdh2	63.5557	1.65579	0.310051	5.34038	9.2754e-08	2.04173e-06
Pros1	278.026	1.17568	0.220317	5.33632	9.48516e-08	2.08278e-06
Arl4a	129.011	1.12128	0.210152	5.33557	9.52467e-08	2.0889e-06
Nsmaf	184.732	1.13704	0.213513	5.32541	1.00728e-07	2.20103e-06
Trim12a	108.074	1.42055	0.266817	5.32408	1.01465e-07	2.21444e-06
Cnn2	48.7751	-1.72659	0.324383	-5.3227	1.02239e-07	2.22753e-06
L1M3f:L1:LINE	31.2716	-2.30249	0.432792	-5.3201	1.03713e-07	2.24978e-06
Slco2a1	31.6309	2.57042	0.483225	5.3193	1.04167e-07	2.25691e-06
Zscan4c	46.5206	8.91557	1.67677	5.3171	1.05436e-07	2.27614e-06
Thbs1	17.5195	5.02333	0.945485	5.31296	1.07857e-07	2.3256e-06
Atp2b2	19.9835	-3.71326	0.699208	-5.31067	1.09226e-07	2.34855e-06
Slc25a24	23.8162	2.98233	0.56158	5.3106	1.09265e-07	2.34855e-06
Spats2	200.915	-1.10034	0.207415	-5.30501	1.12669e-07	2.41195e-06
Mrc1	20.667	2.93363	0.553111	5.30388	1.13367e-07	2.42401e-06
9030617O03Rik	83.9026	1.51408	0.285507	5.30313	1.13834e-07	2.43109e-06
Anxa4	100.677	1.28199	0.241877	5.30018	1.15689e-07	2.46482e-06
Fance	86.8771	-1.33023	0.251482	-5.28956	1.22614e-07	2.60616e-06
Hist1h2bc	720.997	-1.14279	0.216185	-5.28618	1.24898e-07	2.65156e-06
Tmem229b	95.0915	1.56325	0.29626	5.27663	1.31583e-07	2.78688e-06
Rftn1	39.0444	2.26031	0.428781	5.27148	1.35325e-07	2.86275e-06
Fam57a	29.3835	2.42524	0.460465	5.26695	1.38711e-07	2.92403e-06
Mob1b	147.079	1.22213	0.232066	5.26632	1.39189e-07	2.93065e-06
Cbs	80.0606	-1.53068	0.291313	-5.25442	1.48495e-07	3.10832e-06
Cacna1s	12.1821	6.98	1.32864	5.25349	1.49248e-07	3.12044e-06
Pnp	250.421	1.04597	0.199126	5.2528	1.49803e-07	3.1284e-06
Alg2	189.162	1.01311	0.193009	5.24901	1.52915e-07	3.18968e-06
Cyr61	86.645	1.38523	0.264027	5.24656	1.54967e-07	3.22871e-06
Il34	51.5384	2.05666	0.392048	5.24595	1.55479e-07	3.23552e-06
Rasgrp4	104.664	-1.29755	0.247353	-5.24574	1.55654e-07	3.23552e-06
Kif26b	21.943	2.84843	0.544314	5.23307	1.66718e-07	3.45346e-06
Igf2	27.1539	2.53546	0.48457	5.23239	1.67332e-07	3.46219e-06
Pdgfrb	48.7879	2.35246	0.450004	5.22764	1.71689e-07	3.5433e-06
Axin2	440.177	1.05733	0.202312	5.22625	1.72986e-07	3.55862e-06
Hist1h2bq	737.111	-1.04125	0.199256	-5.22569	1.73509e-07	3.5653e-06
Fads6	31.083	-2.12224	0.406202	-5.2246	1.74537e-07	3.58178e-06
Oasl1	58.6335	1.8116	0.346757	5.22441	1.74711e-07	3.58178e-06
Tnfrsf19	116.989	1.28487	0.245972	5.22365	1.75434e-07	3.59248e-06
2300002M23Rik	27.9867	-2.44432	0.468057	-5.22226	1.76752e-07	3.61123e-06
Ddit3	56.609	-1.82159	0.349021	-5.21913	1.79766e-07	3.66862e-06
Pigyl	76.8571	-1.69534	0.325073	-5.21528	1.83538e-07	3.74133e-06
Prdm16	131.525	1.24921	0.239896	5.20732	1.91584e-07	3.89648e-06
Nes	151.65	-1.20884	0.232397	-5.20162	1.97562e-07	4.00897e-06
Ppp1r1a	32.8486	-2.31319	0.444865	-5.19976	1.99547e-07	4.0414e-06
Rai1	234.073	1.02434	0.197209	5.19418	2.05625e-07	4.15341e-06
MTB_Mm-int:ERVL-MaLR:LTR	121.102	1.15026	0.221528	5.19238	2.07617e-07	4.17988e-06
Cabp1	57.5979	-1.74882	0.33701	-5.18923	2.11167e-07	4.24657e-06
Cpne2	20.585	2.89991	0.559229	5.18555	2.15373e-07	4.31662e-06
Spint2	172.686	-1.47107	0.284022	-5.17942	2.22573e-07	4.45129e-06
Crebrf	165.129	1.10985	0.214281	5.17941	2.22589e-07	4.45129e-06
Zscan5b	89.9433	1.67205	0.322947	5.17748	2.24901e-07	4.483e-06
Kcnh2	30.4011	-2.34518	0.453679	-5.16926	2.35027e-07	4.66357e-06
Hist1h2ah	263.851	-1.07842	0.208655	-5.16845	2.36043e-07	4.67856e-06
Mmrn2	156.185	1.28224	0.248239	5.16536	2.39972e-07	4.75118e-06
Jun	141.833	1.76781	0.342728	5.15805	2.49532e-07	4.92957e-06
Ap5z1	146.751	1.18465	0.229818	5.15472	2.54006e-07	5.01241e-06
Usp17lb	13.3345	7.1015	1.37906	5.14951	2.61173e-07	5.13688e-06
Rb1	146.169	1.0822	0.210219	5.14795	2.6335e-07	5.17403e-06
Cyp4f39	91.9743	1.4085	0.274044	5.1397	2.75176e-07	5.38864e-06
Lgals8	112.513	1.13202	0.220268	5.13931	2.7575e-07	5.39399e-06
Usp20	80.4764	1.34245	0.261325	5.1371	2.79017e-07	5.45193e-06
Cyp1a1	16.6551	3.9234	0.76385	5.13635	2.80123e-07	5.46759e-06
BC080695	13.0325	7.07246	1.37733	5.13491	2.82284e-07	5.49779e-06
Exph5	79.9832	1.94687	0.379243	5.13357	2.84292e-07	5.53089e-06
Fkbp11	30.0981	-2.23971	0.436659	-5.1292	2.90976e-07	5.6498e-06
Tmc6	164.409	1.07121	0.208846	5.12916	2.91035e-07	5.6498e-06
Tulp4	332.926	1.38517	0.270127	5.12784	2.93091e-07	5.67742e-06
Lmbr1	153.116	1.12682	0.219838	5.12568	2.96467e-07	5.7366e-06
Zan	17.3893	3.51504	0.686797	5.11802	3.08761e-07	5.96161e-06
Lipo1	79.043	1.57722	0.308216	5.11724	3.10033e-07	5.97401e-06
Nlrp5-ps	52.692	1.68319	0.328926	5.11722	3.1007e-07	5.97401e-06
Arhgef3	192.697	1.0937	0.213768	5.11632	3.11559e-07	5.99626e-06
Nipal3	190.898	1.018	0.199113	5.11266	3.17649e-07	6.10691e-06
Mapk8ip1	38.0433	-1.82871	0.357765	-5.11149	3.19635e-07	6.13849e-06
Pon3	22.5554	2.73702	0.53554	5.11076	3.20866e-07	6.15555e-06
2810417H13Rik	103.333	-1.20521	0.236026	-5.10626	3.28601e-07	6.29045e-06
Pcyt1a	324.211	1.01384	0.198585	5.10531	3.30252e-07	6.31531e-06
Mettl5	74.2199	-1.33098	0.260761	-5.10422	3.32161e-07	6.34506e-06
Dusp27	419.803	1.17128	0.229795	5.09707	3.44953e-07	6.57539e-06
Neto2	46.7017	1.87906	0.36888	5.09397	3.50634e-07	6.66242e-06
Tex11	43.1562	1.86168	0.365487	5.0937	3.5115e-07	6.66514e-06
Ercc4	403.386	1.17818	0.231438	5.09066	3.56813e-07	6.76548e-06
Lrrc2	156.864	-1.02265	0.201021	-5.08727	3.63262e-07	6.86597e-06
Mdm1	94.0394	-1.25824	0.247422	-5.0854	3.66848e-07	6.91915e-06
Prdx6	371.401	1.06174	0.209036	5.07921	3.79013e-07	7.13356e-06
Rin3	27.1911	2.74458	0.540696	5.07602	3.85429e-07	7.2467e-06
Hist1h2bm	404.78	-1.099	0.216617	-5.07348	3.9061e-07	7.33642e-06
Hist1h2ae	349.812	-1.21951	0.240428	-5.07226	3.93116e-07	7.37575e-06
Zswim6	117.7	1.17218	0.231347	5.06676	4.0465e-07	7.5763e-06
Primpol	192.862	-1.00456	0.198323	-5.06529	4.07768e-07	7.62672e-06
Trim12c	121.182	1.24199	0.245247	5.06424	4.10029e-07	7.661e-06
Ptprv	81.3222	1.691	0.334127	5.06097	4.17129e-07	7.76934e-06
Abca7	225.178	-1.08033	0.213476	-5.06065	4.17838e-07	7.77447e-06
Epha7	101.933	1.21662	0.240556	5.05753	4.24729e-07	7.87e-06
Zfp704	755.547	1.07226	0.212073	5.05608	4.27968e-07	7.92059e-06
Gk5	131.923	1.07186	0.212002	5.05591	4.28343e-07	7.92059e-06
Dnmt3a	311.582	1.23271	0.243888	5.0544	4.31756e-07	7.97547e-06
Fbxo44	17.7929	-3.33379	0.659874	-5.05215	4.36857e-07	8.05309e-06
Pcsk1	50.7258	2.01338	0.398556	5.0517	4.37905e-07	8.06411e-06
Igsf8	133.552	-1.26026	0.24956	-5.04994	4.4194e-07	8.13006e-06
Sox13	248.458	1.50048	0.297312	5.04684	4.49183e-07	8.24007e-06
Tmem127	192.205	1.16391	0.230624	5.04679	4.493e-07	8.24007e-06
Car2	63.6854	1.63324	0.323732	5.04504	4.53437e-07	8.30745e-06
Lin28b	128.384	1.0907	0.21622	5.04441	4.54917e-07	8.32605e-06
Ppp2r3a	103.292	1.30138	0.258008	5.04396	4.55995e-07	8.33726e-06
Arhgef17	176.695	-1.14229	0.226538	-5.04237	4.59794e-07	8.38959e-06
Trim30d	21.4479	3.21157	0.638172	5.03245	4.84249e-07	8.79998e-06
Zbtb16	18.1163	3.37979	0.671776	5.03113	4.87602e-07	8.85192e-06
Actn3	22.1279	2.7762	0.55186	5.03061	4.8891e-07	8.86668e-06
Sult1a1	9.89768	6.69376	1.331	5.0291	4.9279e-07	8.92802e-06
Tmem194b	92.8574	-1.23528	0.245695	-5.02772	4.96345e-07	8.97427e-06
AA792892	10.5008	6.75929	1.34579	5.02254	5.09932e-07	9.20137e-06
Irs2	91.0234	1.32969	0.264879	5.01999	5.16752e-07	9.31506e-06
Zc3h6	45.4627	-2.02261	0.403257	-5.01569	5.28448e-07	9.50676e-06
Fgg	15.1034	-6.49007	1.29429	-5.01437	5.32064e-07	9.54558e-06
Rbl2	171.406	1.01728	0.203014	5.01089	5.41784e-07	9.69798e-06
Mpdz	60.7206	1.74688	0.348643	5.01052	5.42826e-07	9.70694e-06
Dgcr6	55.5437	-1.58244	0.316139	-5.00551	5.57153e-07	9.91367e-06
Pmel	41.5967	-1.74741	0.349311	-5.00246	5.66028e-07	1.00616e-05
Tbc1d9	247.258	1.02772	0.205745	4.99511	5.88027e-07	1.04423e-05
Parp4	172.993	1.51565	0.303541	4.99324	5.93757e-07	1.05232e-05
Fgf17	33.777	-2.23293	0.447291	-4.99213	5.97177e-07	1.05733e-05
Hymai	56.731	1.9642	0.393566	4.99078	6.01353e-07	1.06368e-05
Lgals3bp	28.9595	3.18407	0.638984	4.98302	6.25996e-07	1.10508e-05
Ifih1	9.65007	6.64813	1.3344	4.98212	6.28916e-07	1.10915e-05
Ctgf	179.005	1.02904	0.206593	4.981	6.32567e-07	1.11339e-05
Egfr	54.1238	2.11705	0.425072	4.98045	6.34377e-07	1.11444e-05
MuRRS4-int:ERV1:LTR	268.146	1.04957	0.210786	4.97934	6.38015e-07	1.11968e-05
Farp2	43.2599	1.90718	0.383056	4.97884	6.39661e-07	1.12147e-05
Hoxb9	38.2751	1.82689	0.367111	4.97641	6.4776e-07	1.13456e-05
Rbm20	119.466	1.5795	0.317533	4.97429	6.54856e-07	1.14209e-05
Mdfic	125.094	1.37444	0.276315	4.97418	6.55244e-07	1.14209e-05
Mpc1	126.341	1.30926	0.263792	4.96324	6.9327e-07	1.20135e-05
Senp7	95.6531	1.42026	0.286263	4.96138	6.99956e-07	1.21177e-05
Fras1	31.8354	2.74289	0.552916	4.96078	7.021e-07	1.21431e-05
Wdr31	47.8926	-1.58232	0.319076	-4.95907	7.08316e-07	1.22388e-05
Gprc5a	111.872	1.45247	0.293	4.95724	7.15001e-07	1.23186e-05
Psme2	242.675	1.07896	0.217676	4.95671	7.16969e-07	1.23407e-05
Spats2l	55.0005	1.53856	0.310515	4.95486	7.23817e-07	1.24347e-05
Trub1	165.322	-1.02603	0.207233	-4.95108	7.38041e-07	1.26587e-05
Bace1	128.301	1.7616	0.355806	4.95102	7.38268e-07	1.26587e-05
Hist1h2bf	156.43	-1.71727	0.347091	-4.9476	7.51343e-07	1.28582e-05
Upb1	16.9021	4.62182	0.934331	4.94666	7.54984e-07	1.29082e-05
Hdac7	138.498	-1.2713	0.257191	-4.94305	7.69115e-07	1.31061e-05
Slc16a9	214.72	1.08497	0.219499	4.94295	7.69484e-07	1.31061e-05
Nefm	15.8055	4.86047	0.984139	4.9388	7.86051e-07	1.33756e-05
Tmtc1	85.2474	1.4672	0.297188	4.93693	7.93618e-07	1.34659e-05
IAPEy-int:ERVK:LTR	24.503	2.9144	0.591071	4.93071	8.19307e-07	1.38625e-05
Usp17la	10.6417	6.78236	1.37562	4.9304	8.20632e-07	1.38718e-05
Fbn1	40.7848	2.0098	0.407946	4.92664	8.36564e-07	1.40879e-05
Lrmp	143.747	1.16043	0.235661	4.92414	8.47303e-07	1.42287e-05
Sp8	14.8116	3.74154	0.760707	4.91851	8.72062e-07	1.46034e-05
Acsl5	100.233	1.3975	0.284388	4.91406	8.92109e-07	1.49112e-05
MLTR31A_MM:ERVK:LTR	93.4791	1.16333	0.236793	4.91287	8.97545e-07	1.49881e-05
Hist1h4b	539.408	-1.00777	0.205611	-4.90132	9.51958e-07	1.58083e-05
Rnf125	124.43	1.05068	0.21438	4.90102	9.53387e-07	1.58174e-05
Pramef25	10.394	6.74725	1.37859	4.89431	9.8653e-07	1.62846e-05
Cd24a	131.055	2.02978	0.41473	4.89421	9.86998e-07	1.62846e-05
Hmha1	65.6388	-1.50775	0.308541	-4.88672	1.02528e-06	1.68851e-05
Usp25	130.731	1.84756	0.378356	4.88313	1.04416e-06	1.71488e-05
Egfl7	63.211	-1.3693	0.280551	-4.88076	1.05676e-06	1.7324e-05
AI118078	15.4744	3.75727	0.769896	4.88024	1.05959e-06	1.73545e-05
Gab2	37.3286	2.05511	0.421202	4.87917	1.06534e-06	1.74326e-05
Fjx1	15.5949	3.39109	0.69546	4.87604	1.08239e-06	1.76794e-05
Ccnd2	19.1402	5.7143	1.17492	4.86357	1.15286e-06	1.87111e-05
Slc43a1	69.4018	1.40515	0.289093	4.86055	1.17063e-06	1.8965e-05
Mctp2	26.1433	-2.24332	0.461626	-4.85961	1.17618e-06	1.90296e-05
Bicd1	71.324	1.28934	0.265471	4.8568	1.19296e-06	1.92398e-05
Acsl3	439.174	-1.05744	0.217918	-4.85247	1.2193e-06	1.9647e-05
Psmg3	40.1194	-2.00908	0.414274	-4.84965	1.23682e-06	1.98756e-05
Erbb3	285.462	1.10889	0.228965	4.84307	1.27851e-06	2.04721e-05
Ido2	76.1154	4.54431	0.939247	4.83825	1.3099e-06	2.09188e-05
Arnt2	26.0367	2.24769	0.464821	4.83561	1.32735e-06	2.11597e-05
Smarca5-ps	153.22	1.32311	0.273641	4.83521	1.33003e-06	2.11728e-05
Gbp7	15.5576	4.13877	0.856064	4.83465	1.33377e-06	2.12054e-05
Irf2	14.4992	3.9576	0.819131	4.83146	1.35535e-06	2.15293e-05
Slc1a1	60.8197	-2.08835	0.432722	-4.82606	1.39259e-06	2.20819e-05
Clca3b	55.8377	1.50605	0.312179	4.8243	1.40499e-06	2.22587e-05
Shf	69.3998	1.34169	0.278265	4.82161	1.42407e-06	2.25211e-05
Mb21d1	34.3526	1.89014	0.392186	4.81951	1.43912e-06	2.27391e-05
Pde4b	8.55317	6.47204	1.34347	4.81741	1.4543e-06	2.29588e-05
Npas2	19.8132	2.79137	0.579573	4.81625	1.46282e-06	2.30729e-05
Mat2a	1090.67	1.04654	0.217544	4.81072	1.50389e-06	2.3679e-05
Slco4a1	51.0156	-2.0204	0.420129	-4.809	1.51687e-06	2.38625e-05
Sstr5	27.6041	2.57607	0.535707	4.80874	1.51885e-06	2.38727e-05
Ugdh	298.275	1.05198	0.218842	4.80705	1.53174e-06	2.4012e-05
Il6ra	48.6487	2.1552	0.448627	4.80399	1.55533e-06	2.4318e-05
Zfp41	68.9672	-1.6009	0.333751	-4.7967	1.61298e-06	2.51316e-05
Pkd1l2	18.1342	3.03792	0.633469	4.79569	1.62114e-06	2.52368e-05
Myo1f	31.8567	2.9554	0.617695	4.78456	1.71362e-06	2.66071e-05
Tor1b	170.798	1.03323	0.216437	4.77381	1.80774e-06	2.802e-05
Setbp1	128.741	1.04746	0.219443	4.77326	1.81265e-06	2.80718e-05
5430416N02Rik	72.2066	-1.44936	0.303656	-4.77304	1.81462e-06	2.8078e-05
Snai1	16.4469	2.97331	0.623019	4.77242	1.82025e-06	2.81408e-05
Adgrf5	23.8455	3.76338	0.788709	4.77156	1.82801e-06	2.82364e-05
2020-03-08	129.441	1.23514	0.258967	4.7695	1.84683e-06	2.84666e-05
Slc4a9	18.8022	3.42666	0.719057	4.76549	1.88393e-06	2.89754e-05
Spc24	233.808	-1.048	0.219958	-4.76455	1.89275e-06	2.9086e-05
Tek	187.418	1.02316	0.214861	4.76195	1.91736e-06	2.94137e-05
Usp17le	15.3792	6.3413	1.33325	4.75625	1.97218e-06	3.01514e-05
Cdc25b	110.643	1.08927	0.229189	4.75273	2.00693e-06	3.06044e-05
Tgfbr3	73.1798	1.96481	0.413603	4.75048	2.02936e-06	3.09201e-05
Comp	16.3755	3.25305	0.685661	4.7444	2.09127e-06	3.17824e-05
Ptgs1	21.2884	4.4961	0.948235	4.74154	2.12098e-06	3.21793e-05
Rtn4ip1	119.102	-1.13976	0.24044	-4.74031	2.13392e-06	3.23482e-05
Ppm1h	62.4564	1.42708	0.301691	4.73027	2.24219e-06	3.39034e-05
Aox3	125.315	1.84269	0.389625	4.72939	2.25191e-06	3.40216e-05
Gsap	13.522	3.88957	0.822717	4.72771	2.27064e-06	3.42469e-05
Hist1h2bp	103.416	-1.44104	0.305001	-4.7247	2.30454e-06	3.4729e-05
Nlgn2	141.407	-1.1807	0.250021	-4.72243	2.33046e-06	3.50313e-05
Trim62	55.7205	1.43993	0.305106	4.71946	2.36473e-06	3.55165e-05
Rsad2	12.7953	6.07412	1.28766	4.71719	2.39129e-06	3.58554e-05
Snx9	93.9177	1.16432	0.2473	4.70811	2.5003e-06	3.72715e-05
Dmc1	92.8627	-1.39203	0.295725	-4.70717	2.5118e-06	3.73807e-05
Tmem14c	200.104	-1.13578	0.24131	-4.70672	2.51732e-06	3.74318e-05
Mpv17l2	60.0371	-1.43383	0.305201	-4.69799	2.62737e-06	3.88105e-05
Hist1h2be	533.497	-1.06813	0.227918	-4.68649	2.77936e-06	4.08221e-05
Pirt	24.1666	2.28154	0.487059	4.68432	2.80892e-06	4.11868e-05
Tmod2	59.0108	1.8772	0.400869	4.68282	2.82954e-06	4.14213e-05
Srl	69.0294	-1.27427	0.272366	-4.67851	2.88967e-06	4.21981e-05
Trabd	48.7239	-1.49502	0.319581	-4.67806	2.89609e-06	4.22574e-05
Ccdc61	135.287	-1.03689	0.222009	-4.67048	3.00497e-06	4.35762e-05
Gm13119	17.7003	6.54101	1.40051	4.67043	3.00563e-06	4.35762e-05
Ppp1r13l	71.041	-1.27104	0.272736	-4.66032	3.15719e-06	4.55847e-05
Ell3	25.9697	-2.31703	0.497499	-4.65735	3.20304e-06	4.6098e-05
1190002N15Rik	140.098	1.01997	0.21902	4.65696	3.20907e-06	4.61478e-05
Hist1h2bh	115.366	-1.2868	0.277263	-4.6411	3.46557e-06	4.95975e-05
Mpp2	18.9818	-2.46969	0.532395	-4.63883	3.50394e-06	5.01066e-05
Colgalt2	14.2781	4.72041	1.01774	4.63814	3.5156e-06	5.02333e-05
Nova2	80.682	-1.69425	0.365876	-4.63067	3.64476e-06	5.18307e-05
Stim2	109.42	1.06316	0.229727	4.62793	3.69348e-06	5.24819e-05
Plekhm2	120.607	1.39883	0.302485	4.62445	3.75599e-06	5.3328e-05
Pycard	123.965	-1.00086	0.216451	-4.62398	3.76449e-06	5.34063e-05
Taf8	142.775	-1.01026	0.218691	-4.6196	3.84481e-06	5.44209e-05
A930004D18Rik	31.9983	2.08249	0.450819	4.61934	3.84969e-06	5.44209e-05
Sulf1	180.458	1.26591	0.274159	4.61744	3.88495e-06	5.48546e-05
Ptprd	26.1763	2.25047	0.487867	4.61289	3.9711e-06	5.59388e-05
Rgs3	115.503	-1.35702	0.295133	-4.598	4.26568e-06	5.97128e-05
Npr1	80.8032	1.346	0.293688	4.5831	4.58129e-06	6.38814e-05
Gm2016	14.7673	6.26352	1.37219	4.56462	5.00391e-06	6.92891e-05
Cenpk	37.5892	-1.82672	0.400487	-4.56125	5.08499e-06	7.03032e-05
Hoxa3	7.24233	6.23339	1.36752	4.55818	5.15994e-06	7.12295e-05
Pou6f1	115.602	1.17349	0.257708	4.55359	5.27391e-06	7.26348e-05
Cd74	14.3492	3.41597	0.751089	4.54802	5.41535e-06	7.45256e-05
Pmvk	110.913	-1.2807	0.282095	-4.53996	5.62657e-06	7.71361e-05
Lyn	89.463	1.3373	0.294627	4.53896	5.65337e-06	7.74442e-05
Slc19a1	49.1509	-1.42043	0.312955	-4.53877	5.65837e-06	7.74535e-05
Gm2027	7.27756	6.23861	1.37575	4.53468	5.76905e-06	7.8788e-05
Chchd5	93.7051	-1.20506	0.266043	-4.52958	5.91011e-06	8.04081e-05
Tbc1d25	130.803	1.23291	0.272209	4.52929	5.9182e-06	8.0457e-05
Tnrc18	1229.11	1.05754	0.23352	4.52868	5.93527e-06	8.05668e-05
Slc6a15	63.1964	2.07921	0.459343	4.52649	5.99721e-06	8.1223e-05
Hoxa1	20.3718	2.4785	0.547601	4.5261	6.0083e-06	8.12558e-05
Il1r1	16.8472	3.23463	0.714942	4.52432	6.05893e-06	8.18733e-05
Zfp661	35.789	-1.75545	0.388284	-4.52106	6.15312e-06	8.28337e-05
Sfi1	26.1361	2.72113	0.602107	4.51935	6.203e-06	8.34142e-05
Ptpn22	12.6995	3.84336	0.85044	4.51926	6.20556e-06	8.34142e-05
Slc52a2	63.5782	-1.23183	0.272618	-4.51852	6.22743e-06	8.36455e-05
Gm8300	13.7396	6.15933	1.36358	4.51703	6.27138e-06	8.41728e-05
Acp5	36.99	1.69489	0.375453	4.51426	6.35385e-06	8.50476e-05
Ccdc124	135.084	-1.30064	0.288121	-4.5142	6.35555e-06	8.50476e-05
Cmklr1	49.0393	-1.46199	0.324244	-4.50893	6.51561e-06	8.71244e-05
ChkbCpt1b	74.3847	-1.24903	0.277027	-4.50868	6.52311e-06	8.71597e-05
Ceacam1	32.9205	1.87646	0.416287	4.5076	6.55644e-06	8.74745e-05
Tbx4	26.363	2.43627	0.541309	4.50071	6.77276e-06	8.99658e-05
Prr5l	22.2076	2.64291	0.587224	4.50069	6.77329e-06	8.99658e-05
Tdrd3	149.233	1.03961	0.231298	4.49468	6.96738e-06	9.2202e-05
Pde8b	26.882	2.85978	0.636781	4.491	7.08894e-06	9.35343e-05
Mrc2	15.4525	3.37037	0.750573	4.4904	7.10889e-06	9.37286e-05
Ldlrad4	69.4722	1.22108	0.271943	4.4902	7.11547e-06	9.37464e-05
Atxn1l	172.756	-1.05076	0.234026	-4.48991	7.12519e-06	9.38054e-05
Slc16a6	456.241	1.09033	0.24295	4.4879	7.19282e-06	9.46262e-05
Pip5k1b	121.708	1.04165	0.232476	4.48068	7.44039e-06	9.76681e-05
Phospho1	34.6861	-1.84181	0.411223	-4.47885	7.5047e-06	9.84401e-05
Platr14	251.419	-1.0926	0.244058	-4.47682	7.57643e-06	9.93083e-05
Fbln5	29.9197	1.98029	0.442358	4.47666	7.58211e-06	9.93101e-05
Apob	15.2843	3.0039	0.671188	4.47549	7.62357e-06	9.97803e-05
Tfrc	1446.25	1.04292	0.233116	4.47382	7.68327e-06	0.000100488
Pitx2	26.8072	2.28266	0.510445	4.47191	7.75252e-06	0.000101246
Sec14l4	29.3168	-2.17301	0.486197	-4.46939	7.84425e-06	0.000102146
Rpia	70.5505	1.3078	0.292641	4.46896	7.86012e-06	0.000102279
Cnga4	22.3401	2.4047	0.538129	4.46864	7.87201e-06	0.000102359
Rrp36	121.105	-1.03552	0.232073	-4.46203	8.11874e-06	0.000105338
Dcaf6	175.536	1.02412	0.229552	4.46139	8.14303e-06	0.000105577
Tspan32	29.5356	1.88286	0.422471	4.45679	8.31951e-06	0.000107787
Tmem106a	92.1413	1.11654	0.250814	4.45167	8.52055e-06	0.000110232
A630089N07Rik	58.2267	1.31862	0.296258	4.45091	8.55076e-06	0.000110543
Shank3	60.3946	-1.71141	0.384846	-4.44701	8.70756e-06	0.000112327
Jund	465.21	1.04499	0.235049	4.44584	8.755e-06	0.000112823
Rnf43	16.2778	3.31023	0.744584	4.44575	8.75858e-06	0.000112823
Col5a3	36.2021	-1.89684	0.427019	-4.44204	8.9111e-06	0.00011454
Frk	19.6343	2.4307	0.547712	4.43792	9.08328e-06	0.00011667
Usp17lc	7.8448	6.33403	1.42832	4.4346	9.22436e-06	0.000118143
Sema5b	67.7631	-1.34826	0.30416	-4.43274	9.30422e-06	0.000118911
Il17rc	34.4456	1.66502	0.375922	4.42916	9.46012e-06	0.000120817
Nkain1	92.8608	-1.15559	0.260915	-4.42897	9.46824e-06	0.000120835
Neil2	66.0426	-1.20357	0.271897	-4.42657	9.5744e-06	0.000122016
Sp5	122.38	4.29038	0.970103	4.42261	9.75173e-06	0.000124099
Irak4	74.3412	1.22537	0.277195	4.4206	9.84291e-06	0.000125171
2810408A11Rik	14.5944	-2.92923	0.662694	-4.42018	9.86191e-06	0.000125323
Tmem173	64.3152	1.40211	0.317312	4.41869	9.92997e-06	0.000125887
Msln	44.4583	2.4591	0.556534	4.4186	9.93436e-06	0.000125887
Slc35c2	94.9862	-1.02359	0.231855	-4.41477	1.01118e-05	0.000127955
Stard5	62.1444	-1.20424	0.272791	-4.4145	1.01244e-05	0.000128014
Bex1	144.618	-1.17384	0.265914	-4.41436	1.01308e-05	0.000128014
Rab29	40.6047	1.53944	0.34889	4.41241	1.02226e-05	0.000129083
Il13ra1	43.1149	1.63179	0.369961	4.4107	1.03038e-05	0.000130017
Lpl	68.5724	-1.19484	0.271188	-4.40596	1.05315e-05	0.000132702
B3gnt5	270.63	-1.21912	0.276807	-4.40421	1.0617e-05	0.000133592
E030011O05Rik	35.8632	1.97368	0.448184	4.40372	1.06409e-05	0.000133799
Vegfa	224.792	-1.16078	0.263618	-4.40328	1.06626e-05	0.000133978
Lincpint	29.7079	2.35032	0.53429	4.39895	1.08775e-05	0.000136391
Fam189a2	62.3636	1.95203	0.444314	4.39336	1.11612e-05	0.000139655
Six1	71.1474	1.20851	0.275276	4.39019	1.13252e-05	0.000141313
Mapk4	64.0447	1.39469	0.317725	4.38963	1.13542e-05	0.000141477
Steap2	36.3587	-1.61388	0.368265	-4.38238	1.17387e-05	0.000146066
Mgat5b	54.2895	-1.66322	0.379779	-4.37943	1.18989e-05	0.000147751
Gli3	163.269	1.05074	0.240073	4.37674	1.20466e-05	0.000149482
Epha4	465.511	1.00183	0.229086	4.37316	1.22464e-05	0.000151436
Slc27a2	53.9834	1.6879	0.386119	4.37146	1.23417e-05	0.000152509
Fam64a	58.201	-2.02908	0.464296	-4.37022	1.2412e-05	0.000153272
BC055111	11.2968	-3.48825	0.798584	-4.36804	1.25365e-05	0.000154384
Nrxn1	12.7552	3.53593	0.810042	4.36512	1.27056e-05	0.000156252
Chst3	39.1662	-1.54727	0.354529	-4.3643	1.27533e-05	0.000156731
6330416G13Rik	53.3225	-1.35098	0.309888	-4.35956	1.30322e-05	0.000159892
Mex3b	96.2706	1.15378	0.26466	4.35948	1.30373e-05	0.000159892
Pdlim7	121.619	1.19218	0.273532	4.35847	1.30975e-05	0.00016052
Ncoa7	79.1305	1.22582	0.281357	4.35683	1.3196e-05	0.000161617
Otog	21.5115	-2.59548	0.59603	-4.3546	1.33308e-05	0.000163156
Steap3	69.3122	1.73231	0.398258	4.34971	1.3632e-05	0.000166388
Otub2	17.1354	-2.59437	0.596873	-4.3466	1.38261e-05	0.000168643
Tbx18	24.1144	2.17437	0.500631	4.34327	1.40378e-05	0.000170644
Prune2	82.3081	1.60771	0.370289	4.34177	1.41339e-05	0.00017158
Spata24	17.0791	-2.55222	0.588062	-4.34005	1.42448e-05	0.000172809
A430089I19Rik	6.76372	6.13402	1.41376	4.33879	1.43267e-05	0.000173685
Sv2c	14.6566	2.97739	0.686595	4.33646	1.44797e-05	0.000175184
Hhip	48.6563	2.02661	0.467484	4.33515	1.45661e-05	0.000175974
Dok2	19.2559	2.37563	0.548165	4.33379	1.46562e-05	0.000176728
Aqp9	12.0757	4.06211	0.937615	4.33238	1.47504e-05	0.000177738
Rarb	9.93055	5.70103	1.31612	4.33171	1.47958e-05	0.000178046
Casd1	59.833	1.26519	0.292133	4.33086	1.48529e-05	0.000178614
Tex21	23.4814	2.15844	0.498454	4.33026	1.48931e-05	0.000178977
Wdr86	9.41362	-5.78477	1.33632	-4.32886	1.49881e-05	0.000179998
Arhgap44	180.313	1.32896	0.307894	4.31628	1.58681e-05	0.00018955
Myzap	12.4709	4.02226	0.932609	4.31291	1.61118e-05	0.000191821
Adgrg5	14.8977	3.24251	0.753353	4.30411	1.6766e-05	0.000198949
Tro	45.441	-1.60035	0.372369	-4.29777	1.72525e-05	0.000204316
Onecut2	42.0364	1.47446	0.34334	4.29446	1.75118e-05	0.000206704
Adcy6	31.993	1.7947	0.418116	4.29234	1.76798e-05	0.00020855
Nudt14	34.8063	-1.63841	0.381822	-4.29102	1.77851e-05	0.000209516
Gca	91.9739	1.34905	0.314434	4.29041	1.78347e-05	0.000209962
Htra1	42.1917	1.55091	0.361695	4.28791	1.80366e-05	0.0002122
Dclk3	28.7449	2.03917	0.476616	4.27843	1.88217e-05	0.000220856
Cdc26	75.2329	-1.24282	0.290714	-4.27505	1.91096e-05	0.000223795
Ccser1	15.0974	3.36961	0.788663	4.27256	1.93239e-05	0.000226157
Ankrd46	113.316	-1.00221	0.234636	-4.27134	1.94304e-05	0.000227254
Tm7sf2	79.8036	-1.24443	0.291436	-4.26999	1.95486e-05	0.000228487
Pkhd1l1	38.1253	2.25315	0.527917	4.268	1.97236e-05	0.000230232
Galnt12	49.4324	2.0667	0.484317	4.26726	1.9789e-05	0.000230696
Lsm4	322.273	-1.00929	0.236669	-4.26455	2.00301e-05	0.000233003
Trappc6a	44.7005	-1.57619	0.369612	-4.26446	2.00389e-05	0.000233003
Fam189a1	9.62482	5.67148	1.33068	4.26209	2.02522e-05	0.00023533
Sall3	101.543	1.01972	0.239297	4.26132	2.03226e-05	0.000235995
Slc8a2	15.11	-3.67401	0.862449	-4.25998	2.04449e-05	0.000237108
Vgll3	17.8776	2.61807	0.614851	4.25806	2.06209e-05	0.000238531
Lgals3	42.3631	1.85704	0.436437	4.255	2.09048e-05	0.000241659
Olfr836	27.9597	2.09153	0.491576	4.25473	2.09298e-05	0.000241792
Hcn2	41.9214	-1.45071	0.341001	-4.25428	2.09727e-05	0.000242132
Invs	30.2524	1.68938	0.397258	4.25261	2.11298e-05	0.000243789
Gm4971	7.54394	6.27562	1.47602	4.25172	2.12131e-05	0.000244435
MuRRS-int:ERV1:LTR	123.787	1.08684	0.255715	4.25021	2.1357e-05	0.000245935
Kbtbd11	31.861	2.14261	0.50441	4.24775	2.15925e-05	0.000248169
Ninj1	57.1247	-1.62727	0.383369	-4.24465	2.18936e-05	0.000250985
1700097N02Rik	37.0807	1.5429	0.363536	4.24415	2.19421e-05	0.00025138
Ube2j1	77.2537	1.13844	0.268453	4.24073	2.22796e-05	0.00025492
Etv1	70.9008	1.89186	0.446432	4.23773	2.2579e-05	0.000257688
Rasal1	23.6321	-1.94937	0.460207	-4.23585	2.27691e-05	0.000259528
Rhbdf2	256.311	-1.13477	0.268135	-4.23208	2.31538e-05	0.00026328
Mmab	60.4407	-1.18167	0.279276	-4.2312	2.32447e-05	0.000263974
Kif7	75.4561	-1.12042	0.265015	-4.22776	2.36033e-05	0.000267335
Bpifb5	13.0845	3.09425	0.731997	4.22713	2.36693e-05	0.000267739
Grid1	29.6792	1.75951	0.416255	4.22699	2.36838e-05	0.000267739
Syngr4	14.0222	-2.73215	0.6465	-4.22606	2.37815e-05	0.000268663
Psmb8	11.2147	5.012	1.18632	4.22481	2.39139e-05	0.00026983
Lrrk2	59.097	1.25891	0.298067	4.22359	2.40438e-05	0.000270954
AI464131	270.626	1.01692	0.240923	4.22095	2.43272e-05	0.000273632
Tmem140	9.24127	5.58949	1.32469	4.21947	2.44878e-05	0.000275265
Dmgdh	135.955	3.08326	0.732017	4.21201	2.53108e-05	0.000283626
Usb1	76.1423	-1.1747	0.278921	-4.2116	2.53569e-05	0.000283747
Akna	65.9376	-1.20494	0.286103	-4.21157	2.536e-05	0.000283747
Atox1	152.16	-1.05958	0.251632	-4.21084	2.54419e-05	0.000284207
Cntd1	22.8759	-2.32925	0.553207	-4.21045	2.54861e-05	0.000284484
Tmem79	39.221	2.07519	0.493287	4.20687	2.58937e-05	0.000288534
1700003M02Rik	16.1193	2.8229	0.671272	4.20531	2.60729e-05	0.000290351
St6galnac6	62.0549	-1.2228	0.290888	-4.2037	2.62588e-05	0.000292239
B4galt2	20.4463	-2.10191	0.500077	-4.20318	2.63193e-05	0.000292731
Dnah10	78.1078	1.41368	0.336419	4.20213	2.64421e-05	0.000293863
Trpm3	10.695	4.34849	1.03487	4.20199	2.64583e-05	0.000293863
Slc27a3	126.819	1.22523	0.29159	4.20188	2.64703e-05	0.000293863
Rmdn2	16.2012	2.62679	0.625644	4.19853	2.68653e-05	0.000297879
Cers4	121.897	-1.53385	0.365448	-4.19718	2.70261e-05	0.000299106
Dnajb9	99.851	1.14922	0.273836	4.19673	2.70798e-05	0.000299516
Tenm1	10.8723	4.38763	1.04633	4.19337	2.74843e-05	0.000303054
Krba1	89.8527	-1.03902	0.248018	-4.1893	2.7982e-05	0.000307974
Tpmt	37.8274	-1.49687	0.357519	-4.18683	2.82878e-05	0.000310767
Gmfg	35.2003	-1.67333	0.400184	-4.18139	2.89735e-05	0.000317133
Trpc6	12.7972	3.48505	0.834525	4.17609	2.96564e-05	0.000324015
Hist1h2ad	167.405	-1.31422	0.315009	-4.17201	3.01924e-05	0.000328868
Thap3	38.333	-1.46196	0.35055	-4.17046	3.03981e-05	0.000330907
Greb1l	29.4971	2.60615	0.625033	4.16962	3.05106e-05	0.00033193
Gm8909	147.122	1.04173	0.249924	4.1682	3.07016e-05	0.000333805
Ccdc166	17.9847	-2.21688	0.531941	-4.16754	3.07904e-05	0.000334568
Aes	347.407	-1.04117	0.25001	-4.16451	3.12027e-05	0.000338432
Sigmar1	100.798	-1.07485	0.258271	-4.16173	3.1585e-05	0.000342165
MuLV-int:ERV1:LTR	82.1707	1.33671	0.32128	4.16057	3.17451e-05	0.000343483
Maml2	23.6523	2.23092	0.536395	4.15909	3.19513e-05	0.000345506
Plxna3	36.6279	-1.74076	0.418581	-4.15871	3.20045e-05	0.000345873
Plagl2	166.167	1.024	0.246244	4.15847	3.20393e-05	0.00034604
Fam20c	32.0969	1.87097	0.450168	4.15616	3.23635e-05	0.00034933
Tsku	118.816	1.16803	0.281161	4.15431	3.26269e-05	0.00035175
Gsdma3	11.2476	3.93316	0.94749	4.15113	3.30831e-05	0.000355812
Abhd8	45.8302	-1.37716	0.332041	-4.14756	3.36034e-05	0.000360327
Usp43	51.1366	-1.37426	0.331441	-4.14632	3.3786e-05	0.000361851
RLTR10D2:ERVK:LTR	44.0754	1.62425	0.391747	4.14617	3.38089e-05	0.00036188
Foxd1	14.3735	4.61627	1.11367	4.14511	3.39652e-05	0.000363336
Ddx60	11.5586	3.16032	0.763548	4.139	3.48826e-05	0.000372592
Abcc2	32.354	-2.07877	0.502631	-4.13578	3.53746e-05	0.000376838
Platr7	60.2273	1.50325	0.363741	4.13275	3.58449e-05	0.000381168
Pde1b	80.5588	-1.36879	0.331492	-4.1292	3.64034e-05	0.000386191
Nin	151.105	1.18252	0.286583	4.12629	3.68668e-05	0.000390183
Ptprz1	15.3494	2.46396	0.597925	4.12086	3.77466e-05	0.000399023
Tktl2	15.6464	3.08646	0.749892	4.11587	3.85716e-05	0.00040559
Ska1	59.4272	-1.17872	0.286769	-4.11036	3.95048e-05	0.000415159
Sh3pxd2b	22.1254	2.06778	0.503401	4.10762	3.99762e-05	0.000419621
Clca3a2	11.1829	3.28611	0.800078	4.10723	4.00429e-05	0.000420075
Ptprm	18.4397	3.1987	0.779254	4.10482	4.04637e-05	0.000423994
Gjb5	107.796	-1.56244	0.380773	-4.10335	4.07217e-05	0.000426448
Haus7	82.7791	-1.01747	0.247999	-4.10271	4.08343e-05	0.000427127
Trim30a	11.42	3.39413	0.8287	4.09573	4.20835e-05	0.000439681
2410021H03Rik	15.4009	2.54282	0.621368	4.09229	4.27126e-05	0.000444956
Nagk	70.2955	1.15543	0.282538	4.08946	4.32383e-05	0.000449127
Pclo	37.3462	1.88068	0.460482	4.08416	4.42371e-05	0.000457909
Gbp3	5.43629	5.81776	1.42469	4.08352	4.4358e-05	0.000458631
Dnajc19	83.1773	-1.05243	0.257773	-4.08277	4.4502e-05	0.000459854
Gnai1	102.005	1.00596	0.246737	4.07705	4.56102e-05	0.000470492
Prickle1	26.6923	2.06427	0.506356	4.07671	4.56781e-05	0.00047092
Gng3	22.943	-1.95909	0.480612	-4.07625	4.57681e-05	0.000471577
Cited4	19.2989	2.33759	0.573514	4.07591	4.58355e-05	0.00047173
Gtpbp3	83.7796	-1.0499	0.257749	-4.07337	4.63386e-05	0.00047636
Mfsd2b	94.8249	1.29781	0.318633	4.07304	4.64034e-05	0.000476753
Limch1	23.3581	2.32467	0.571214	4.06971	4.70724e-05	0.000483072
Atp6v1b1	9.74741	4.13018	1.01728	4.06002	4.90676e-05	0.000500965
Abcc8	34.1355	-1.85577	0.457558	-4.0558	4.99623e-05	0.00050865
Fzd3	76.715	1.0915	0.269278	4.05342	5.04739e-05	0.000512985
Rgcc	53.01	-2.13559	0.527375	-4.04947	5.13335e-05	0.00052054
Rras	89.3878	-1.10736	0.273489	-4.04901	5.14347e-05	0.000521271
Gm2022	6.26851	6.01214	1.487	4.04314	5.27405e-05	0.000533599
Aard	43.5483	1.77305	0.438567	4.04283	5.28094e-05	0.000533994
Rbks	12.9779	2.76673	0.684794	4.04023	5.33991e-05	0.000539045
Hrc	19.2548	-3.17091	0.786079	-4.03383	5.48742e-05	0.000552379
Filip1l	8.56142	5.50233	1.36487	4.03138	5.54492e-05	0.000556917
Coq2	84.5035	-1.01589	0.252404	-4.02484	5.7015e-05	0.000571362
Bbc3	76.2919	-1.0175	0.252834	-4.02437	5.71279e-05	0.000572173
Chchd7	53.8263	-1.21163	0.301154	-4.0233	5.73881e-05	0.000574316
Evx1	5.89627	5.95116	1.47949	4.02244	5.75975e-05	0.00057559
Abcc12	5.43598	5.83118	1.45139	4.01767	5.87768e-05	0.000586394
Adgra3	20.2741	2.59495	0.645982	4.01706	5.89293e-05	0.000587588
Zfyve21	92.3582	-1.11647	0.278034	-4.0156	5.92935e-05	0.000590562
Btla	8.46246	5.46484	1.36135	4.01427	5.96292e-05	0.000593576
Habp4	41.712	1.39889	0.3486	4.01287	5.99853e-05	0.000596788
Zfp811	52.479	-1.25091	0.311937	-4.01014	6.06815e-05	0.000601711
Mpi	79.2796	-1.04121	0.259691	-4.00943	6.08661e-05	0.000603207
Mad2l2	63.4955	-1.14935	0.286993	-4.00481	6.20667e-05	0.000612734
Gm21319	10.9926	4.86082	1.21387	4.00442	6.21705e-05	0.000613421
Pigz	8.53155	5.48688	1.37114	4.00168	6.28938e-05	0.000619533
Duox1	23.0892	1.86877	0.467034	4.00135	6.29823e-05	0.000620064
Ctso	10.083	4.82338	1.20558	4.00089	6.31044e-05	0.000620925
Myl4	12.5872	-3.17902	0.794996	-3.99879	6.36672e-05	0.000626119
Tnfaip3	15.1111	2.54181	0.635976	3.99671	6.42288e-05	0.000630949
Sh3d21	51.9675	1.55684	0.389599	3.99602	6.44166e-05	0.000632447
Gm3435	32.9623	1.50474	0.376611	3.99546	6.45679e-05	0.000633586
Hesx1	37.3438	-1.49105	0.373216	-3.99513	6.46585e-05	0.000634128
Ppfia3	43.6635	-1.42822	0.358107	-3.98825	6.65629e-05	0.000650668
Cntnap1	11.0437	3.25116	0.816377	3.98242	6.82157e-05	0.000664649
Arfgef3	22.7463	1.86185	0.468045	3.97794	6.95158e-05	0.000675846
Prodh	31.066	-1.74852	0.439689	-3.97672	6.98721e-05	0.000678942
Pacsin3	28.4468	-1.64816	0.414466	-3.97658	6.99142e-05	0.000678982
Hormad1	155.564	1.32264	0.332729	3.97513	7.0341e-05	0.000682388
Unc13a	82.2495	-1.27535	0.321155	-3.97114	7.15305e-05	0.000692802
Arrdc4	208.904	-1.02691	0.259298	-3.96034	7.48432e-05	0.000721378
Mup6	25.9799	1.73136	0.437461	3.95775	7.56598e-05	0.000728074
Lrrc8b	26.9258	-1.70684	0.431427	-3.95627	7.61298e-05	0.00073181
Bst1	33.342	1.83478	0.46387	3.95539	7.64113e-05	0.000733728
Cap2	40.6102	1.91443	0.484044	3.95507	7.65135e-05	0.000734042
BB287469	17.4173	3.62479	0.917962	3.94874	7.85642e-05	0.000752386
Mir3962	10.923	3.50961	0.889568	3.9453	7.96996e-05	0.000762037
Aim1l	50.7829	-1.27091	0.322215	-3.94429	8.00353e-05	0.000764431
Rora	29.4974	1.68061	0.426764	3.93803	8.21537e-05	0.000782995
Rragb	90.6306	-1.408	0.357706	-3.9362	8.27813e-05	0.000788557
Phactr2	183.301	1.00756	0.256278	3.93153	8.44065e-05	0.000802758
Grin3a	7.64149	5.3297	1.35705	3.92743	8.586e-05	0.000816149
Sos2	128.337	1.1528	0.293938	3.92192	8.78448e-05	0.000832366
Msc	31.905	2.05732	0.524778	3.92037	8.84138e-05	0.000837314
Slc9a5	36.8003	-1.48382	0.378664	-3.91857	8.90775e-05	0.000842709
Prkch	15.403	2.46039	0.627913	3.91836	8.91537e-05	0.000842985
Tbx15	26.7934	1.94371	0.496473	3.91503	9.03936e-05	0.000852924
Kctd2	60.602	-1.22054	0.311762	-3.91498	9.04115e-05	0.000852924
Arhgef15	23.1564	-1.94865	0.497768	-3.91477	9.04905e-05	0.000852924
Glb1l2	14.6833	-2.63597	0.673978	-3.91106	9.1893e-05	0.000865234
Dusp8	11.0703	3.04498	0.77865	3.91058	9.20732e-05	0.000866475
F8	24.0936	2.02055	0.516827	3.90953	9.24746e-05	0.000869795
0610005C13Rik	13.7644	2.60373	0.666022	3.90937	9.25355e-05	0.000869911
Tgds	91.1587	-1.00346	0.256953	-3.90522	9.41382e-05	0.000883125
Tecrl	8.82467	4.6576	1.19308	3.90383	9.46811e-05	0.000886825
Sema7a	12.1789	2.99055	0.766425	3.90194	9.54236e-05	0.000891449
Pkp1	5.08125	5.73472	1.47009	3.90093	9.58229e-05	0.000894713
Dpp7	175.716	1.01929	0.261342	3.90019	9.61154e-05	0.000896044
1500009L16Rik	39.7962	-1.97169	0.505605	-3.89967	9.63222e-05	0.000897505
Scube3	83.4243	1.2108	0.310526	3.89921	9.65076e-05	0.000898764
Col6a5	5.0825	5.70856	1.46513	3.89629	9.76787e-05	0.000907784
Glb1l	77.7758	1.34151	0.34434	3.8959	9.78344e-05	0.00090876
Mbp	117.846	1.04008	0.267032	3.89498	9.82082e-05	0.000911287
Fadd	36.6242	1.44239	0.370402	3.89411	9.85589e-05	0.000913595
Rap1gap	77.5028	-1.01731	0.261502	-3.89027	0.000100134	0.000926279
LTRIS_Mm:ERV1:LTR	105.409	1.0463	0.269331	3.88479	0.000102417	0.000946633
Calb2	56.2237	-1.25057	0.322367	-3.87934	0.000104741	0.000965907
Acnat1	5.20497	5.76874	1.48797	3.87691	0.000105791	0.00097308
Tox	7.80813	5.33374	1.3759	3.87654	0.000105952	0.000974062
Rab27a	46.7285	1.3983	0.360818	3.87536	0.000106467	0.000978297
Ttc30a1	32.3242	1.5247	0.39387	3.87109	0.000108352	0.000995105
Angptl6	10.2143	-3.09603	0.800403	-3.86808	0.000109694	0.00100588
Syce2	97.9898	-1.34247	0.34719	-3.86667	0.000110333	0.00101071
Hrk	7.44901	-5.42088	1.40236	-3.86554	0.000110844	0.00101487
Matn3	8.45468	-4.69722	1.21611	-3.86248	0.00011224	0.00102608
Etv6	249.331	1.01111	0.262065	3.85826	0.000114199	0.00104186
Zfpm1	46.7933	-1.481	0.38425	-3.85425	0.000116083	0.00105743
Map3k6	24.0723	2.12847	0.552375	3.8533	0.000116537	0.00106103
Spry4	22.877	6.92283	1.80005	3.84591	0.000120105	0.00109075
Trim45	38.0825	-1.43122	0.372667	-3.84048	0.000122792	0.00111233
Tap1	36.0185	1.70695	0.444505	3.84012	0.000122974	0.0011129
Papolb	37.9792	1.45392	0.378615	3.84011	0.00012298	0.0011129
Arhgap22	10.5968	-3.30209	0.859938	-3.83992	0.000123076	0.00111322
Sohlh2	104.079	1.49905	0.390907	3.8348	0.000125665	0.00113491
Klhl32	22.7844	1.80564	0.470962	3.83395	0.000126102	0.00113829
Izumo1	16.3139	-2.2513	0.587282	-3.83342	0.000126376	0.00113925
Rimbp2	18.8157	2.1014	0.548408	3.83183	0.000127195	0.00114527
Ano3	44.0689	1.61726	0.422104	3.83142	0.000127404	0.00114657
Kcnc4	26.2765	1.75841	0.458966	3.83125	0.000127496	0.00114682
IAPLTR4_I:ERVK:LTR	54.1307	1.37934	0.360305	3.82826	0.000129052	0.00115966
Ndn	49.6003	1.36562	0.357491	3.82	0.000133454	0.00119561
Klk1	6.85502	-5.29699	1.38715	-3.81861	0.000134204	0.00120173
Traf4	263.085	-1.06527	0.279035	-3.81769	0.000134707	0.00120563
Serpini1	24.2189	1.71956	0.451105	3.81188	0.000137913	0.00123248
4930427A07Rik	154.887	-1.0258	0.269213	-3.81035	0.000138772	0.00123831
Gm20300	29.4866	1.56734	0.411603	3.80789	0.000140159	0.00124944
H2-T3	30.7427	1.89148	0.496751	3.80772	0.000140256	0.00124968
Gm13078	5.01061	5.70341	1.49815	3.80697	0.000140682	0.00125285
Zp3r	8.55528	3.99003	1.04842	3.80577	0.000141364	0.00125767
Cdc42ep3	48.8877	1.23525	0.324743	3.80378	0.000142506	0.00126658
Ccdc155	28.8728	-1.71936	0.452712	-3.79792	0.000145914	0.0012943
Fam120c	41.9377	1.54875	0.408151	3.79454	0.000147918	0.00131013
Pstk	43.9061	-1.30705	0.344546	-3.79355	0.000148507	0.0013147
Pon2	15.0127	2.7122	0.715355	3.79141	0.000149795	0.00132414
Nefh	54.8941	1.15287	0.304136	3.79064	0.000150259	0.00132622
Gm4858	5.61293	5.85777	1.54537	3.79053	0.000150326	0.00132622
Rtn2	22.5268	-1.88183	0.496888	-3.78723	0.000152337	0.00134264
Grb7	50.4148	-1.40584	0.371243	-3.78683	0.000152581	0.00134412
Mdga1	23.5462	1.91643	0.506101	3.78665	0.000152689	0.00134442
Wnt3a	7.96742	5.37265	1.41967	3.78442	0.000154068	0.00135522
Tbc1d4	49.3996	1.22249	0.323097	3.78368	0.000154529	0.00135861
2010107G23Rik	19.446	-1.88453	0.498161	-3.78297	0.000154965	0.00136178
Adrb3	207.178	1.02817	0.272029	3.77963	0.000157061	0.00137749
BC053393	9.97014	3.51198	0.929277	3.77926	0.000157294	0.00137887
Cd99l2	51.0114	1.23559	0.327078	3.77766	0.000158311	0.00138507
Ctsf	33.9603	1.56614	0.414695	3.7766	0.000158983	0.00138959
Celf5	45.5187	-1.44224	0.382234	-3.77318	0.000161178	0.00140671
Was	48.5713	1.20051	0.318536	3.76885	0.000163999	0.00142995
Tnfrsf1a	40.7906	-1.31361	0.348562	-3.76865	0.000164132	0.00143041
Ankrd44	25.7845	2.08334	0.553374	3.7648	0.000166679	0.00144979
Igfbpl1	12.9859	2.74229	0.73032	3.75492	0.000173395	0.00150237
Adssl1	10.862	-2.82203	0.751918	-3.7531	0.000174659	0.00151064
Sapcd2	61.8491	-1.03577	0.275988	-3.75294	0.000174771	0.00151064
Col26a1	22.5057	-1.97822	0.527215	-3.75221	0.000175284	0.00151434
Efhd2	81.7012	-1.1109	0.296322	-3.74897	0.000177563	0.00153255
5830444B04Rik	12.3817	2.74017	0.731567	3.74561	0.000179953	0.00155094
Znrd1as	31.8498	-1.50864	0.403934	-3.73485	0.000187826	0.00161182
Hs6st3	34.2831	1.45844	0.390828	3.73167	0.000190212	0.00163073
Cnga3	91.7261	-1.53282	0.410865	-3.73072	0.00019093	0.00163454
Tmem117	26.2827	1.61246	0.432249	3.7304	0.000191174	0.00163584
H2-M10.4	4.46248	5.52658	1.48189	3.72943	0.000191916	0.00164141
Trpv4	38.37	1.91176	0.512649	3.72918	0.000192102	0.00164222
Myrip	4.85181	5.64447	1.51417	3.72776	0.000193188	0.00164914
Mzt2	45.9438	-1.22985	0.329964	-3.72723	0.000193595	0.00165025
Mxd4	8.33277	4.53303	1.21636	3.72671	0.000193995	0.00165288
Gpr83	6.28765	6.03289	1.61898	3.72636	0.000194264	0.00165438
Card11	15.0887	2.37969	0.638647	3.72614	0.000194434	0.00165504
Speg	14.0681	-2.57839	0.692553	-3.72302	0.000196855	0.00167406
Rimkla	14.274	2.55019	0.685357	3.72096	0.000198466	0.00168696
ETnERV3-int:ERVK:LTR	576.567	2.33787	0.628448	3.72006	0.000199173	0.00169056
Rbp1	21.8211	1.97146	0.53039	3.717	0.000201606	0.00170879
Ffar3	12.1093	3.09376	0.832401	3.71667	0.000201863	0.00171016
Cdx1	159.783	2.91721	0.786068	3.71114	0.00020633	0.00174141
Sdc2	57.0134	1.36505	0.367924	3.71015	0.000207137	0.00174658
Naip5	12.6525	3.15673	0.851323	3.70803	0.000208876	0.00175793
Nos1	111.133	-1.30493	0.351942	-3.7078	0.000209065	0.0017587
Rtkn	74.3421	1.00809	0.272016	3.70602	0.000210545	0.00176983
Rassf2	42.4987	-1.33313	0.359725	-3.70597	0.000210586	0.00176983
Tdrd7	21.7441	1.78293	0.481461	3.70317	0.000212925	0.00178697
Cpeb2	78.8394	1.0849	0.293241	3.69968	0.000215871	0.00181
Gm12169	11.4845	3.48025	0.941431	3.69677	0.000218361	0.0018249
Rhbdf1	73.3055	1.19065	0.322192	3.69547	0.000219481	0.0018317
RLTR6B_Mm:ERV1:LTR	105.897	1.0361	0.280572	3.69284	0.000221768	0.00184906
Prss36	22.2637	-1.7126	0.464607	-3.68612	0.0002277	0.00189098
Plxnc1	20.1247	1.91164	0.518628	3.68596	0.000227846	0.00189098
Cby1	58.4861	-1.25395	0.340361	-3.68419	0.00022943	0.00190057
Sepw1	149.349	-1.1386	0.30916	-3.68288	0.000230617	0.00190863
Phyhip	11.4446	-2.70312	0.734218	-3.68163	0.000231746	0.00191621
Pstpip2	18.5837	-2.05441	0.558198	-3.68043	0.000232842	0.0019218
Oas1a	126.742	1.11889	0.304059	3.67984	0.000233377	0.00192525
Psmb10	49.653	1.46239	0.397592	3.67813	0.000234954	0.00193648
Emp1	95.507	1.6299	0.443627	3.67404	0.000238743	0.00196319
Tmtc2	34.271	1.59463	0.434285	3.67185	0.000240803	0.00197741
Ssc4d	39.8414	1.43747	0.391755	3.66931	0.000243202	0.00199437
Pla2g7	8.66226	4.02005	1.096	3.66794	0.000244516	0.00200331
Hsbp1l1	12.3857	2.54515	0.694259	3.666	0.00024637	0.00201573
RLTR4_Mm:ERV1:LTR	78.7897	1.23894	0.3385	3.66009	0.000252128	0.00205721
Cd274	11.8303	2.77312	0.758702	3.65508	0.000257101	0.00209492
Pou2f3	95.5479	-2.75749	0.754926	-3.65267	0.000259527	0.00211373
A230050P20Rik	37.1376	-1.29723	0.355794	-3.64602	0.000266336	0.0021623
Cxx1b	21.919	1.86388	0.511564	3.64351	0.000268949	0.00218253
Gipc2	31.6365	1.65463	0.454396	3.64138	0.00027118	0.00219765
Gramd1c	9.7524	2.888	0.793277	3.6406	0.000272005	0.00220234
Setd7	130.086	1.07004	0.293945	3.64028	0.000272342	0.00220408
Extl1	36.4236	-1.50636	0.414037	-3.63823	0.000274522	0.00221472
Sgce	22.176	1.72923	0.475442	3.63709	0.000275735	0.00222263
Ccdc85c	38.5488	-1.26959	0.349069	-3.63708	0.000275752	0.00222263
Slc9a3r2	23.4807	-1.77043	0.487039	-3.63509	0.000277881	0.00223578
Kctd8	8.17768	4.41416	1.2146	3.63424	0.0002788	0.00224217
Cpd	450.013	1.0344	0.284785	3.63224	0.000280977	0.00225555
Ngfr	190.133	1.08228	0.298039	3.63135	0.000281947	0.00226037
Slc7a7	75.1403	-1.29924	0.357971	-3.62947	0.000284008	0.00227384
Coprs	70.3059	-1.04048	0.286794	-3.62798	0.000285647	0.00228446
Slc52a3	130.091	1.20809	0.333233	3.62537	0.000288552	0.00230301
Aff3	61.2326	1.37466	0.379287	3.62432	0.000289721	0.00231132
Gm1322	7.77252	3.88608	1.07292	3.62198	0.00029236	0.00232822
Bcl2l15	12.7984	2.58101	0.713114	3.61935	0.000295343	0.00234885
Cxcr4	17.9685	1.93005	0.533548	3.61739	0.000297587	0.002363
Aurkc	36.9815	1.99183	0.550646	3.61726	0.000297736	0.002363
Bok	26.8294	1.54418	0.428018	3.60774	0.000308877	0.00243211
Pla2g1b	66.9415	-1.22408	0.339583	-3.60466	0.000312562	0.00245636
Hip1r	61.2377	-1.0457	0.290129	-3.60425	0.000313052	0.00245912
Whrn	62.1711	-1.01801	0.282526	-3.60326	0.000314255	0.00246749
Prr15l	36.2772	-1.54105	0.4277	-3.60311	0.000314436	0.00246784
Krt8	122.794	1.22683	0.340958	3.59819	0.000320434	0.00250941
Hormad2	18.0412	-1.93095	0.537324	-3.59363	0.000326099	0.0025471
H2-M2	4.07299	5.3999	1.50268	3.59351	0.000326248	0.00254715
Parm1	13.0395	2.30199	0.640671	3.59309	0.000326778	0.00254907
Zfp36l3	6.88022	5.18409	1.44544	3.58651	0.00033513	0.00261081
Mef2b	13.8327	-2.25876	0.629867	-3.58609	0.000335674	0.00261391
Ino80dos	20.2381	1.73961	0.485837	3.58064	0.000342751	0.00266323
AI593442	4.00189	5.37801	1.50352	3.57695	0.000347626	0.00269177
Lama2	8.19989	3.43165	0.959985	3.57469	0.00035064	0.00271042
Plbd1	28.7629	1.62078	0.4539	3.57078	0.000355915	0.00274528
Dpys	99.6882	-1.06548	0.298514	-3.56928	0.000357963	0.00275833
RMER6-int:ERVK:LTR	58.562	1.00773	0.282341	3.5692	0.000358069	0.00275833
Dtna	43.2222	1.29846	0.363911	3.56807	0.000359627	0.00276795
Il2rg	56.4958	1.27344	0.357122	3.56585	0.000362685	0.00278551
G0s2	5.65049	-5.024	1.41026	-3.56245	0.000367406	0.00281814
Mid1ip1	40.6052	-1.60178	0.450039	-3.55921	0.000371979	0.00284712
Sult4a1	52.5959	1.18962	0.334256	3.55901	0.000372256	0.00284803
Slc22a7	8.27426	-3.39177	0.953418	-3.55749	0.000374416	0.00286089
Themis	4.39184	5.49284	1.54418	3.55713	0.000374922	0.00286353
Atxn1	246.142	2.32399	0.654003	3.55349	0.000380155	0.00289609
Sp110	4.35566	5.49628	1.54682	3.55328	0.000380457	0.00289716
Ercc8	60.6506	-1.14344	0.321911	-3.55202	0.000382287	0.00290862
Tet3	93.9313	1.04627	0.294615	3.55132	0.000383308	0.00291516
RLTR44B:ERVK:LTR	24.9741	1.69818	0.478404	3.54967	0.000385714	0.00293221
Aldh1a3	42.6646	-1.89454	0.533935	-3.54826	0.000387791	0.00294675
Dguok	64.3256	-1.00071	0.282107	-3.54727	0.00038925	0.00295659
Rnf207	6.79532	-4.39752	1.24203	-3.54058	0.000399251	0.00302357
Tmprss11f	10.0874	2.68862	0.759646	3.5393	0.000401182	0.00303668
Tnfsf13	20.9399	1.85981	0.525488	3.53921	0.000401321	0.00303668
Adgrb1	39.4659	-1.48576	0.420472	-3.53356	0.000410002	0.00309193
Mpped2	45.1826	1.2819	0.363262	3.52886	0.000417347	0.00314202
Slitrk5	15.2155	2.19471	0.622314	3.5267	0.000420775	0.0031665
Snph	3.87801	5.33084	1.51289	3.5236	0.000425725	0.00320106
Slc10a6	6.17641	4.98803	1.4157	3.52337	0.000426101	0.00320255
Sned1	10.6604	2.72187	0.773114	3.52066	0.000430473	0.00322863
Mfsd6	42.6463	1.4431	0.410215	3.5179	0.000434969	0.00325827
Ly6a	7.34081	4.35387	1.24021	3.51059	0.000447109	0.00333526
Nnmt	14.9878	2.20578	0.628344	3.51047	0.000447311	0.00333538
Des	38.3967	-1.78926	0.509957	-3.50864	0.000450401	0.00335423
AU022751	11.2934	2.77381	0.79121	3.50579	0.000455262	0.00338621
Slc13a5	9.44185	-2.91739	0.833148	-3.50165	0.000462383	0.00343206
Klk8	11.0353	-2.83612	0.810516	-3.49916	0.000466728	0.00345962
Nyap1	34.7297	-1.53503	0.438831	-3.49799	0.000468783	0.00347093
Wdfy4	22.7526	1.88766	0.539886	3.49639	0.000471591	0.00348276
1700029P11Rik	29.0612	1.78559	0.510708	3.49631	0.000471735	0.00348276
Sdf2l1	104.579	-1.14915	0.328924	-3.49366	0.000476455	0.00351177
Fam213b	18.8218	-1.82758	0.523573	-3.4906	0.000481943	0.00354639
Chga	40.2555	-1.37175	0.393248	-3.48826	0.000486183	0.00357319
Sh3tc2	25.5105	1.67734	0.481072	3.48668	0.000489058	0.0035899
Fosl2	11.1651	2.44223	0.700941	3.48421	0.000493594	0.00361875
Map2	26.4567	-1.4404	0.413481	-3.48359	0.000494739	0.00362418
Carns1	12.555	2.34395	0.672898	3.48337	0.000495144	0.00362566
Zyx	51.1931	1.22541	0.351831	3.48295	0.000495913	0.00362981
Jazf1	9.24704	3.35672	0.964327	3.48089	0.000499742	0.00365485
Cgn	58.9391	-1.07194	0.30798	-3.48055	0.000500388	0.00365808
1110002L01Rik	58.9989	-1.1628	0.334561	-3.4756	0.000509709	0.00371863
Clca3a1	3.78952	5.29294	1.52469	3.4715	0.000517561	0.00376825
Plch1	56.2701	1.19727	0.344908	3.47128	0.000517986	0.00376981
Slc39a14	81.1022	2.75614	0.79548	3.46475	0.000530731	0.00385005
Snx31	17.5887	2.02776	0.585515	3.46321	0.000533762	0.00386668
Adap2	63.2312	1.04146	0.300873	3.46145	0.000537274	0.00388651
Sorcs2	65.0635	1.22175	0.353014	3.46092	0.000538338	0.00389263
Nrp1	7.41014	3.69276	1.0681	3.45733	0.000545556	0.00394164
Best3	7.31193	3.8028	1.1013	3.45303	0.000554335	0.00400184
Gbp8	3.93125	5.33773	1.54633	3.45186	0.000556728	0.00401588
Fgfbp1	12.6757	2.34027	0.678149	3.45097	0.000558567	0.00402433
AW822252	3.75429	5.28306	1.53089	3.45097	0.000558572	0.00402433
Gm21312	4.00219	5.36041	1.55421	3.44895	0.000562763	0.00404801
Gm6763	4.00219	5.36041	1.55421	3.44895	0.000562763	0.00404801
Crip2	50.394	-1.13806	0.330026	-3.44841	0.000563906	0.0040546
Megf9	24.7737	1.58355	0.459244	3.44816	0.000564422	0.00405668
Tax1bp3	63.0801	1.20882	0.350931	3.44462	0.000571873	0.00410037
Casq2	12.4861	3.3084	0.96097	3.44277	0.000575787	0.00412678
Ydjc	35.8214	-1.44905	0.421001	-3.44193	0.000577585	0.00413471
Phactr1	10.386	2.51953	0.732123	3.4414	0.000578708	0.00414109
Kcnh3	48.8602	-1.14337	0.332294	-3.44085	0.000579893	0.0041476
Gabra1	5.64047	4.88421	1.41952	3.44076	0.00058008	0.0041476
Xirp2	8.22911	3.0894	0.899924	3.43296	0.000597031	0.00425691
Slc9a9	5.92457	4.95888	1.44495	3.43187	0.000599431	0.00427232
Prkd1	19.569	2.01351	0.586842	3.43109	0.000601163	0.00428126
Psd3	19.5858	1.7225	0.502329	3.42903	0.000605746	0.00430534
Nedd9	9.84709	2.72955	0.796598	3.42651	0.000611394	0.00433859
Rnf144b	41.6553	1.28376	0.375409	3.41962	0.00062708	0.00443235
LOC100041034	3.71842	5.26943	1.5412	3.41905	0.000628396	0.00443991
Col5a2	7.0106	3.72868	1.09066	3.41873	0.000629132	0.00444335
4930502E18Rik	5.718	4.87628	1.42655	3.41824	0.000630281	0.00444971
Cdh4	10.7354	2.64205	0.773281	3.41667	0.000633909	0.00447165
Prss50	3.73658	5.26639	1.54142	3.41658	0.000634137	0.00447165
Phldb3	33.989	1.27949	0.374518	3.41637	0.000634613	0.00447325
Elovl2	34.1558	-1.46865	0.429965	-3.41574	0.0006361	0.00448196
Fosb	57.5015	1.38206	0.404922	3.41315	0.000642164	0.00451936
2610318N02Rik	75.4292	-1.062	0.311548	-3.4088	0.000652486	0.0045866
Spon2	8.84377	3.23587	0.950328	3.405	0.00066164	0.00463277
Rabggta	161.328	-1.01059	0.296896	-3.40387	0.000664385	0.00465018
Ophn1	42.1609	1.20044	0.352744	3.40314	0.00066617	0.00465903
Arl5c	7.91281	-2.94485	0.865742	-3.40154	0.000670078	0.00468454
Ccne2	72.2633	1.06615	0.313462	3.4012	0.000670902	0.00468775
Txnrd3	53.9263	1.04364	0.306849	3.40114	0.000671062	0.00468775
Snora65	43.3061	-1.15602	0.340084	-3.39923	0.000675768	0.00471328
Dll1	24.8756	-2.78277	0.820343	-3.39221	0.000693318	0.00481134
Tnfaip8	39.2291	-1.21569	0.358415	-3.39186	0.000694206	0.00481563
Cpne9	12.5207	-2.35328	0.69405	-3.39064	0.000697284	0.00482764
Ncmap	24.3041	1.54473	0.45602	3.38743	0.000705516	0.00486583
Slc25a42	43.8431	-1.10315	0.32573	-3.3867	0.000707385	0.00487684
Pknox2	73.2174	1.08793	0.321701	3.3818	0.000720128	0.00494939
Il3ra	21.0376	1.67732	0.495999	3.3817	0.000720394	0.00494939
Cd300e	10.552	2.7663	0.818187	3.38101	0.000722197	0.00495988
Smpdl3a	13.1995	2.25677	0.667578	3.38054	0.000723437	0.00496649
Fam26e	31.1618	1.32073	0.391019	3.37765	0.000731088	0.00500942
Pdxp	63.517	-1.01493	0.300843	-3.37362	0.000741872	0.00507943
Pygl	29.7571	1.46315	0.434148	3.37015	0.000751272	0.00513986
S100a13	111.573	1.03419	0.307203	3.36647	0.000761373	0.00520103
Lrfn3	10.4151	-2.38797	0.71005	-3.3631	0.000770719	0.00525485
AI662270	20.9275	1.67247	0.497353	3.36274	0.000771717	0.00525965
Spsb2	27.3633	1.58732	0.47241	3.36005	0.000779287	0.00529915
Tnc	3.52391	5.19651	1.54803	3.35686	0.000788337	0.00535054
Nckap5	3.84309	5.32247	1.58685	3.35411	0.0007962	0.00539162
Hif3a	33.718	-1.55369	0.463378	-3.35296	0.000799512	0.00540999
Prkca	40.1407	1.25376	0.373952	3.35273	0.00080018	0.00541061
Foxo6	21.6175	-1.63727	0.488542	-3.35134	0.000804219	0.00543568
Sh3rf2	21.0811	2.16244	0.645273	3.3512	0.000804633	0.00543577
Arsa	129.396	-1.06773	0.318617	-3.35113	0.000804838	0.00543577
Gm13034	50.3377	1.0769	0.321416	3.35049	0.000806673	0.00544611
Ifngr1	22.5905	1.53855	0.459251	3.35012	0.000807774	0.00544944
Gm7102	7.50126	3.65153	1.0903	3.34909	0.000810774	0.00546555
Nle1	50.6852	-1.06474	0.317942	-3.34885	0.000811487	0.0054683
Stra6	10.3507	2.66707	0.796665	3.3478	0.00081456	0.00548652
Slc30a3	38.1179	1.32057	0.394709	3.34567	0.000820833	0.00552298
Lrrfip1	80.8665	1.03455	0.309635	3.34118	0.000834224	0.00560256
Eda	33.8262	1.24198	0.373004	3.32967	0.000869478	0.00581149
Mtfp1	36.054	-1.2981	0.390317	-3.32575	0.000881824	0.00588036
Rfx4	7.1467	3.59136	1.08051	3.32377	0.000888091	0.00591554
Rab32	9.34097	2.59488	0.780989	3.32255	0.000891982	0.00593925
Topaz1	16.1572	2.42955	0.731442	3.32159	0.000895071	0.00595761
Ciart	13.2564	-2.29986	0.692698	-3.32014	0.000899713	0.00597741
FordPrefect:hAT-Tip100:DNA	35.8837	1.20912	0.364406	3.31806	0.000906465	0.00601557
Cd3g	9.00182	3.08394	0.929531	3.31774	0.000907489	0.00601791
Msl3l2	11.6921	2.29896	0.693025	3.31728	0.00090898	0.00602334
Lrrc48	20.7175	-1.73528	0.523247	-3.31637	0.000911959	0.00603861
Sytl4	3.75459	5.26522	1.58771	3.31624	0.000912378	0.00603916
Cyp7b1	23.5446	1.73587	0.523493	3.31594	0.000913343	0.00604331
Tap2	16.9449	1.99958	0.603153	3.31521	0.000915758	0.00605705
Cyyr1	5.32302	4.788	1.44631	3.31051	0.000931274	0.00615167
MER97a:hAT-Tip100:DNA	9.32312	2.59894	0.786302	3.30527	0.000948859	0.00625291
Krt19	15.4302	2.10822	0.638485	3.30192	0.000960256	0.00632081
Trpm1	193.683	1.16624	0.353248	3.30148	0.000961759	0.00632397
Fgfrl1	64.2361	1.02323	0.309947	3.30132	0.00096231	0.00632471
Akap6	6.91036	3.61386	1.09475	3.30107	0.000963157	0.00632471
Pcbp3	52.1371	-1.36616	0.413984	-3.30002	0.000966768	0.00634526
Lrrc8c	24.4043	2.4081	0.729758	3.29986	0.000967339	0.00634668
Aif1l	15.3733	2.29322	0.695551	3.29699	0.000977273	0.00639487
Vgll4	34.5119	1.4692	0.445971	3.29439	0.000986367	0.00644556
Mafa	7.62461	3.00187	0.911601	3.29296	0.000991373	0.00647119
Gria3	10.5142	2.41616	0.734474	3.28964	0.00100315	0.00653378
Crispld1	15.9135	1.84288	0.560674	3.2869	0.00101295	0.00659285
Lpar6	52.8396	1.29132	0.393463	3.28192	0.00103101	0.00668125
Krt80	6.37438	-3.67744	1.1206	-3.28167	0.00103193	0.00668478
Trim43a	7.48255	3.37025	1.02706	3.28146	0.00103272	0.00668752
Notch4	85.9189	1.18599	0.36158	3.28003	0.00103795	0.00671892
Rhbdd1	81.6594	-1.02325	0.312054	-3.27907	0.00104152	0.00673957
Frs3	32.1303	-1.23738	0.377466	-3.27812	0.00104499	0.0067572
Fam174b	14.1367	2.18498	0.666715	3.27724	0.00104827	0.00677107
Angpt1	7.37121	3.42321	1.04576	3.27343	0.00106252	0.0068557
Tyw3	74.9307	1.01647	0.310809	3.27039	0.00107398	0.00691969
Gsta3	41.5196	1.11215	0.340254	3.26857	0.00108091	0.00695429
Fam195b	65.1075	-1.1021	0.337395	-3.2665	0.00108887	0.007003
Chdh	3.75477	5.28595	1.6191	3.26474	0.00109565	0.00703653
Cubn	9.94552	2.7637	0.846714	3.26403	0.00109841	0.00704921
9430038I01Rik	26.0256	-1.40366	0.430161	-3.26311	0.00110198	0.00706706
Veph1	9.45526	2.5257	0.774327	3.2618	0.00110705	0.00709195
Cgnl1	32.0212	1.71105	0.525436	3.25644	0.00112821	0.00721456
Gtf2ird2	35.3949	1.24937	0.383754	3.25566	0.00113129	0.00722653
Card6	35.855	1.34243	0.412903	3.25121	0.00114916	0.00732761
Hemk1	37.5676	-1.1196	0.344458	-3.25033	0.00115273	0.00734253
Cdkl2	33.7566	1.28528	0.395498	3.24976	0.001155	0.00735182
Dlgap2	7.61849	3.23979	0.997355	3.24838	0.00116065	0.00737989
Zfp711	23.4787	1.60566	0.494424	3.24755	0.00116405	0.00739491
Tiam2	6.4977	3.60305	1.10954	3.24733	0.00116492	0.00739491
Metrn	18.9557	-1.71049	0.527005	-3.24568	0.00117169	0.00743426
Selm	27.4724	-1.49018	0.459233	-3.24494	0.00117475	0.00744579
Fam122a	27.9273	1.31726	0.406385	3.24141	0.00118941	0.00752269
Loxhd1	5.13197	4.70837	1.45302	3.2404	0.00119363	0.00754677
Diras2	7.28744	3.35402	1.03622	3.23678	0.00120886	0.00763102
Amigo1	22.802	-1.46403	0.452364	-3.2364	0.00121049	0.00763449
Rims1	51.2929	1.05993	0.327612	3.23531	0.00121509	0.00765809
Clcn1	41.5117	-1.11958	0.346102	-3.23482	0.0012172	0.00766871
Tmem106c	54.9095	-1.0976	0.339654	-3.23153	0.00123131	0.00775218
Trmt12	33.5634	1.29894	0.402761	3.22509	0.00125935	0.00789813
H2-Bl	21.59	1.48599	0.462762	3.21112	0.00132217	0.00825743
Fam161b	24.3022	1.63195	0.508564	3.20894	0.00133224	0.00831167
Slc2a9	3.59375	5.23429	1.63244	3.20643	0.00134395	0.00835899
Krtdap	9.76897	2.40547	0.750324	3.2059	0.00134639	0.00837078
Nr2c1	67.7248	1.01555	0.317365	3.19995	0.00137451	0.0085266
Pcp2	3.20489	5.05895	1.58213	3.19755	0.00138598	0.00858715
Slc35g1	73.9914	1.06154	0.332291	3.19462	0.00140015	0.00866294
Txnrd2	36.4694	1.24716	0.39058	3.1931	0.00140756	0.00870577
Fcgr2b	10.0142	2.54847	0.799074	3.18927	0.00142631	0.00881263
Cacna1h	13.5508	-2.30032	0.721421	-3.18859	0.00142966	0.0088242
RLTR13B3:ERVK:LTR	43.6242	1.11852	0.350845	3.18808	0.00143223	0.00883704
Gbp6	3.24028	5.07167	1.5913	3.18711	0.001437	0.00886033
Camk2d	28.6676	1.38606	0.435017	3.18623	0.00144142	0.00887538
Serp2	6.45577	-3.19408	1.003	-3.18454	0.00144983	0.00892409
Gbx2	29.2985	1.47057	0.462044	3.18274	0.00145887	0.00897109
Abca6	5.2026	4.72675	1.48555	3.18183	0.0014635	0.00898971
Crtc3	38.4461	1.19809	0.37773	3.17181	0.00151494	0.00927392
Cldn6	12.9886	-2.15954	0.681285	-3.1698	0.00152542	0.00931898
Cttnbp2	123.163	2.21378	0.698642	3.1687	0.00153124	0.00934811
Arg2	5.43156	4.81249	1.519	3.16821	0.00153383	0.00935757
Hgsnat	58.7267	-1.1468	0.362449	-3.16404	0.00155598	0.00947334
Tmprss5	20.6068	1.77389	0.561257	3.16056	0.00157466	0.00956757
Zhx3	14.8774	1.88483	0.597217	3.15602	0.00159938	0.0096915
Crabp1	8.52826	-2.75002	0.872395	-3.15227	0.00162009	0.00981251
Nlrc5	6.04667	4.03343	1.27985	3.15147	0.00162449	0.00983363
Itpkb	47.9198	1.15061	0.366009	3.14366	0.00166852	0.0100763
Tmem151b	17.6202	-2.20241	0.701819	-3.13814	0.00170021	0.0102574
Adam32	6.72149	3.47641	1.10818	3.13704	0.00170665	0.0102927
Nrcam	26.6115	1.74317	0.555795	3.13635	0.00171063	0.0103098
RLTR13D3:ERVK:LTR	48.3666	1.01382	0.323402	3.13485	0.00171941	0.0103526
Atf5	72.2614	-1.15021	0.367008	-3.13401	0.00172438	0.0103717
Slc7a9	17.7783	1.81098	0.578224	3.13196	0.00173641	0.0104371
Tgfbi	35.3051	-1.33319	0.425712	-3.13168	0.0017381	0.0104437
Plxna4	6.36554	3.44664	1.10068	3.13137	0.00173992	0.0104512
Zdhhc23	25.6429	1.5068	0.481883	3.12691	0.00176656	0.0105652
Synpo2	5.65455	4.00418	1.28078	3.12636	0.00176985	0.0105778
Cryab	13.3163	1.91487	0.612608	3.12576	0.00177345	0.0105931
Mturn	39.8128	1.07158	0.342939	3.1247	0.00177986	0.0106196
Crebl2	43.3413	1.10551	0.353816	3.12453	0.00178089	0.0106196
Strip2	38.961	1.1665	0.37335	3.12442	0.00178158	0.0106196
Eml6	34.8488	1.17942	0.377517	3.12415	0.00178322	0.0106258
Ahrr	9.99358	2.56652	0.82182	3.12297	0.00179033	0.0106552
Slc26a10	7.88683	-2.60307	0.834407	-3.11966	0.00181058	0.0107495
Kifc2	20.8884	-1.73892	0.557492	-3.11919	0.00181347	0.0107595
Tmem45a	29.8525	1.31527	0.421727	3.11878	0.00181602	0.0107704
Tmem200b	15.8045	2.01863	0.647304	3.11852	0.00181765	0.0107704
Tspan2os	7.60962	2.98979	0.958723	3.11851	0.0018177	0.0107704
Trim21	30.7323	1.23568	0.396494	3.11651	0.00183008	0.0108365
Clps	7.21787	3.29905	1.05929	3.11441	0.00184316	0.0109032
Ssbp2	31.9905	1.57037	0.504377	3.11348	0.00184897	0.0109268
Nuak1	44.7013	-1.06526	0.342365	-3.11146	0.00186167	0.0109839
Osm	78.743	1.01803	0.327371	3.10971	0.0018727	0.0110379
Arhgef5	29.3823	1.29151	0.415406	3.10904	0.00187696	0.0110593
Ikbke	17.0664	1.77558	0.571542	3.10664	0.00189226	0.0111202
Rtn1	14.2173	1.83235	0.590088	3.10521	0.00190142	0.011163
Brdt	19.4443	2.1107	0.679967	3.10413	0.0019084	0.0111967
Lpar5	28.6147	1.23487	0.397846	3.10389	0.00190992	0.0111994
Nudt8	29.2774	-1.21525	0.391604	-3.10326	0.00191404	0.0112151
Cxx1c	5.69605	3.91083	1.2604	3.10286	0.00191658	0.0112263
Myom2	28.2205	1.56811	0.505431	3.10251	0.00191885	0.0112359
Spred3	20.0278	1.54568	0.498335	3.10169	0.00192416	0.011256
Tmem132d	6.07388	3.47023	1.11887	3.10154	0.00192517	0.0112582
MLT1B-int:ERVL-MaLR:LTR	8.41807	2.53237	0.817175	3.09894	0.00194216	0.011328
Stk32a	10.6303	2.59633	0.83916	3.09396	0.00197505	0.0114787
Hdac8	40.2908	1.17037	0.378709	3.09041	0.00199882	0.0115868
Prelid2	36.9443	-1.11492	0.360923	-3.08908	0.0020078	0.0116258
Pga5	4.2125	-4.56821	1.47916	-3.08838	0.00201254	0.0116475
Dagla	22.3313	1.38835	0.449583	3.08807	0.0020146	0.0116556
Bglap3	47.8103	1.69813	0.549986	3.0876	0.00201782	0.0116705
RLTR10E:ERVK:LTR	44.0648	1.2011	0.389315	3.08516	0.00203445	0.0117515
Dhrs3	35.6458	1.26278	0.409469	3.08395	0.00204272	0.0117917
Scrn2	39.6359	-1.04747	0.339667	-3.08381	0.00204369	0.0117935
Rpl14-ps1	24.4171	-1.48362	0.481295	-3.08256	0.00205231	0.0118357
Ldhc	5.49742	-4.07898	1.32412	-3.08052	0.00206637	0.0119052
2010001A14Rik	14.5869	-1.85613	0.602869	-3.07883	0.00207814	0.0119576
Pfn2	44.313	1.10962	0.360427	3.07862	0.00207962	0.0119623
Camkv	11.4278	-2.01674	0.655656	-3.07591	0.00209858	0.0120559
Mycl	27.9551	-1.54919	0.503881	-3.07451	0.0021085	0.0120974
2810429I04Rik	15.8781	-1.66997	0.543234	-3.07412	0.00211121	0.0121091
Qsox1	62.1234	1.06355	0.34602	3.07366	0.0021145	0.0121241
Nod2	17.8018	-1.65703	0.539494	-3.07145	0.0021302	0.0121946
Cspg5	38.8229	1.12287	0.365781	3.06979	0.0021421	0.0122548
Oplah	64.8703	1.00124	0.326493	3.06665	0.00216473	0.0123764
9630028I04Rik	20.9389	-1.43974	0.469614	-3.06578	0.00217102	0.0124016
MLT1J1:ERVL-MaLR:LTR	55.6136	1.00063	0.326771	3.06217	0.00219739	0.0125312
Cyp2r1	6.7644	3.14793	1.02883	3.05971	0.00221551	0.0126144
Ap1s3	13.2794	-2.04137	0.667215	-3.05954	0.00221677	0.0126175
Gm11544	3.25813	5.06837	1.65665	3.0594	0.00221778	0.0126193
Abhd5	37.1139	1.08643	0.355154	3.05904	0.00222047	0.012629
Scn3a	148.563	1.20757	0.394761	3.05898	0.0022209	0.012629
Efemp1	12.8038	1.97386	0.645294	3.05885	0.00222188	0.0126306
Gipr	5.67373	-3.60467	1.17892	-3.05761	0.00223107	0.0126718
Zfp712	22.1345	-1.38918	0.454934	-3.05359	0.00226117	0.0128133
Bola3	40.6312	-1.06425	0.348625	-3.05272	0.00226777	0.0128466
Nlrc4	15.7645	1.75557	0.575666	3.04963	0.00229127	0.0129625
Rhebl1	38.9298	-1.13019	0.370859	-3.0475	0.00230754	0.0130431
Cldn7	42.253	-1.21286	0.398336	-3.0448	0.00232832	0.0131261
Saa3	45.2412	1.13059	0.37142	3.04397	0.00233475	0.013151
Scn2b	18.6839	1.74019	0.571851	3.04309	0.0023416	0.0131774
Sdc3	93.0011	1.27227	0.418784	3.03801	0.00238144	0.0133764
Dnah6	26.9237	1.53484	0.505366	3.03709	0.00238872	0.0134088
Tmprss11d	6.58994	4.2802	1.40956	3.03655	0.002393	0.0134205
Arhgdib	11.1474	2.14839	0.707608	3.03613	0.00239639	0.0134351
Pax6	6.03155	4.04469	1.33244	3.03555	0.00240098	0.0134566
Slc16a12	2.993	4.95577	1.63351	3.03382	0.00241476	0.0135254
Rhox6	18.9028	1.98861	0.657529	3.02437	0.00249152	0.0139078
Tnfsfm13	21.6696	1.64322	0.543574	3.023	0.0025028	0.0139617
Kdr	7.80246	2.65939	0.880585	3.02002	0.00252757	0.0140621
4931406H21Rik	16.3592	1.87652	0.621576	3.01897	0.00253634	0.0141006
Slc2a12	3.09824	5.01569	1.66146	3.01885	0.00253737	0.0141019
Lyrm5	30.2509	-1.1945	0.395785	-3.01806	0.00254396	0.0141298
Epha3	2.90373	4.9291	1.63411	3.01638	0.00255808	0.0141906
Tgfb1	20.7469	-2.05055	0.67985	-3.01618	0.00255979	0.0141913
Slc22a18	42.967	-1.1288	0.374266	-3.01603	0.00256104	0.0141939
4930432K21Rik	25.6754	1.27106	0.421489	3.01563	0.00256443	0.0142083
Chst2	30.4406	1.55711	0.516996	3.01185	0.00259659	0.0143731
Unc5a	14.4155	-1.80327	0.598852	-3.01121	0.00260212	0.0143915
1810010H24Rik	8.98179	2.31183	0.767772	3.01109	0.00260312	0.0143915
Aebp1	11.1838	1.98679	0.65988	3.01083	0.00260534	0.0143948
Cxcl17	4.18884	4.44173	1.47544	3.01045	0.00260864	0.0144057
Adgrd1	19.7537	-1.57545	0.523333	-3.01041	0.00260892	0.0144057
Ak3	32.5774	1.16555	0.387298	3.00944	0.00261734	0.0144433
Nfia	18.802	1.49373	0.496797	3.00672	0.00264079	0.0145441
Dusp3	41.671	1.07621	0.358367	3.00309	0.00267255	0.0146892
1700049G17Rik	32.3339	-1.25328	0.41777	-2.99993	0.0027004	0.0148286
Prkcdbp	7.52577	2.87486	0.958433	2.99954	0.00270388	0.0148432
Gpr63	12.8197	1.85421	0.618275	2.99901	0.00270856	0.0148643
Cd276	22.3072	-1.4478	0.483123	-2.99675	0.00272877	0.0149706
Uros	36.575	1.06399	0.355279	2.9948	0.00274621	0.0150565
Grm1	5.76822	3.86688	1.29187	2.99325	0.00276022	0.0151062
Spaca6	18.4277	1.57521	0.526843	2.9899	0.00279071	0.0152451
Zfp521	31.8535	1.33666	0.44775	2.98528	0.00283319	0.0154536
Ehd2	6.32244	3.02718	1.01443	2.98411	0.00284402	0.0155032
Cdk15	2.86818	4.9135	1.64717	2.983	0.0028544	0.0155457
Nsg2	17.4043	1.9207	0.644371	2.98073	0.00287561	0.0156326
S100a6	7.8935	2.67621	0.899056	2.97669	0.00291381	0.0158033
Tm6sf1	7.00288	2.9007	0.975119	2.97471	0.00293263	0.0158939
Havcr2	16.7098	2.39659	0.805968	2.97356	0.00294371	0.0159352
Svip	28.619	-1.23307	0.41484	-2.97239	0.00295491	0.0159862
Apopt1	56.2929	-1.02491	0.344864	-2.97193	0.00295939	0.0160055
Prkcb	35.2908	1.40139	0.472031	2.96885	0.00298913	0.0161275
Flt4	26.7408	1.88088	0.633929	2.96702	0.00300699	0.0162189
Nfasc	21.18	1.4276	0.481198	2.96677	0.00300948	0.0162274
Klrb1c	4.14186	4.37997	1.479	2.96145	0.00306193	0.0164756
Adcy7	10.9115	2.18647	0.738898	2.95909	0.00308545	0.0165921
Lrrc9	15.3244	-1.75113	0.591908	-2.95844	0.00309199	0.0166124
Tlx2	8.79357	3.34284	1.13024	2.95765	0.00309993	0.0166501
Eno2	38.1083	-1.10671	0.374879	-2.95218	0.00315544	0.0169228
Pabpc6	10.8964	1.99032	0.674351	2.95146	0.00316277	0.016952
A230028O05Rik	14.8714	1.9826	0.672122	2.94976	0.00318024	0.0170303
Efna5	27.3836	1.28477	0.435762	2.94834	0.00319489	0.0170908
Dennd3	45.8699	-1.03897	0.352398	-2.94829	0.00319535	0.0170908
Morn4	33.8312	-1.05887	0.359223	-2.94767	0.00320179	0.0171048
Stap2	16.957	-1.54639	0.525416	-2.94318	0.00324863	0.0173035
Cadps2	6.63835	3.16266	1.07487	2.94237	0.0032571	0.0173376
Fam132b	20.3066	-1.5	0.509821	-2.94221	0.00325878	0.0173376
Xlr	8.28075	2.46687	0.838944	2.94045	0.00327734	0.017415
1700001O22Rik	14.7615	1.77245	0.602863	2.94006	0.00328146	0.0174317
Ccdc3	18.6637	1.70175	0.579036	2.93894	0.00329334	0.0174786
Cdx2	3.13458	5.03392	1.71288	2.93887	0.00329415	0.0174786
C230072F16Rik	5.23044	3.86105	1.31379	2.93886	0.00329418	0.0174786
Tspo2	22.5292	-1.58608	0.539952	-2.93745	0.00330922	0.017548
Plvap	2.84315	-5.01256	1.70735	-2.93586	0.0033262	0.0176224
Phlda2	56.7742	-1.37117	0.467092	-2.93554	0.0033297	0.0176253
Cdrt4	4.40198	4.48621	1.52859	2.93486	0.00333693	0.0176583
Rilpl1	38.4256	-1.04451	0.356092	-2.93326	0.00335421	0.0177393
Gadd45g	10.1019	-2.8437	0.969613	-2.93282	0.00335903	0.0177596
Fmnl1	29.244	-1.33701	0.456752	-2.92721	0.00342016	0.0180031
Adh7	3.02871	4.97242	1.69915	2.92642	0.00342883	0.0180381
Pdlim3	3.01037	4.94938	1.69135	2.92629	0.00343035	0.0180408
Ccnd1	400.626	2.56412	0.876556	2.92522	0.00344213	0.0180974
Stmn3	24.4323	1.49772	0.512022	2.92511	0.00344332	0.0180984
Mir675	2.69136	4.81251	1.64617	2.92346	0.00346168	0.0181842
Abca8b	7.36757	-2.59927	0.889755	-2.92133	0.00348545	0.0182769
Klhl3	13.0871	1.9752	0.676621	2.91922	0.00350912	0.0183795
Kcnh6	6.47394	-2.91695	0.999288	-2.91903	0.00351124	0.0183853
D8Ertd82e	59.8081	-1.39941	0.479513	-2.91839	0.00351839	0.0184125
BC021891	4.07107	4.35952	1.49381	2.91839	0.00351849	0.0184125
Dact1	13.5248	-1.8978	0.650498	-2.91745	0.00352903	0.0184421
2810428I15Rik	67.7575	-1.11928	0.383986	-2.9149	0.00355803	0.018576
Pllp	5.70666	3.32547	1.14117	2.91408	0.00356736	0.0186138
Sh3rf3	15.9797	1.80867	0.621554	2.90992	0.00361523	0.0188034
Alcam	11.8208	2.31039	0.795159	2.90557	0.00366588	0.0190337
Acyp1	38.6916	-1.03904	0.357635	-2.90532	0.00366881	0.0190378
Tex16	4.03019	4.36527	1.50283	2.90471	0.00367591	0.0190637
H2-M3	16.5297	1.64743	0.567697	2.90196	0.00370835	0.0192208
Pxdn	39.6062	1.56761	0.540611	2.8997	0.0037352	0.0193208
Pou4f2	11.0362	-2.27839	0.786395	-2.89726	0.00376432	0.0194546
Sptlc3	5.14397	3.78948	1.30832	2.89645	0.00377408	0.0194938
Snord43	26.678	-1.17244	0.405262	-2.89303	0.00381539	0.0196675
4930552P12Rik	5.50246	-3.00554	1.03929	-2.89192	0.00382894	0.0197316
S1pr1	11.1633	2.0491	0.708665	2.8915	0.00383409	0.0197525
Fam129c	15.3622	-1.6747	0.579801	-2.8884	0.00387213	0.019937
Col15a1	4.35421	4.44361	1.53862	2.88805	0.00387641	0.0199419
Itpr2	46.5938	1.34707	0.466531	2.88741	0.00388425	0.0199707
Cyp39a1	11.3981	-1.93235	0.669511	-2.88621	0.00389909	0.020024
Apod	31.2852	-1.25201	0.433898	-2.8855	0.00390792	0.0200579
Kif27	15.9723	1.67995	0.582304	2.885	0.00391411	0.0200782
Crtac1	33.9116	-1.23678	0.428976	-2.88311	0.00393771	0.0201877
AF067061	3.02776	4.9671	1.725	2.87948	0.00398327	0.0204037
Parp3	17.9084	-2.03909	0.708183	-2.87933	0.00398525	0.020408
Folr2	10.7943	2.06891	0.718719	2.8786	0.00399444	0.0204493
Nphp1	32.4216	-1.13006	0.39276	-2.87722	0.00401201	0.0205216
Zfp30	15.9385	-1.54212	0.536038	-2.87689	0.0040162	0.0205372
Adra2b	6.73724	-3.22619	1.12178	-2.87595	0.00402819	0.0205809
Cx3cl1	12.1975	2.1281	0.740373	2.87436	0.00404846	0.0206726
Stxbp5l	6.19837	3.48188	1.21276	2.87103	0.00409136	0.0208501
Gm13032	5.09928	-3.3541	1.16875	-2.86982	0.00410699	0.0209179
Slc43a3	63.6789	1.30613	0.455172	2.86952	0.00411091	0.020926
Thsd1	9.89936	2.08978	0.728638	2.86807	0.00412989	0.0210166
Slc35f5	38.9025	1.08596	0.378834	2.86657	0.00414941	0.021086
Otx2	42.1193	-1.88198	0.65684	-2.8652	0.00416744	0.0211684
Phlda1	19.2336	1.49001	0.520044	2.86516	0.00416799	0.0211684
C1s1	32.0389	-1.10074	0.384236	-2.86474	0.00417354	0.0211906
Sh2b3	47.31	-1.03058	0.359766	-2.86459	0.00417548	0.0211944
Pard6a	12.9096	-1.68913	0.591046	-2.85786	0.00426506	0.0215879
Fam171b	11.025	2.08546	0.730751	2.85386	0.00431911	0.0218184
Bcas1	8.88839	-2.63366	0.922885	-2.85372	0.00432103	0.0218219
Tspan18	5.6343	3.31872	1.16332	2.85279	0.00433374	0.0218704
Obscn	11.0764	2.8064	0.983954	2.85217	0.00434224	0.0218982
Itgb3	40.7163	1.47116	0.515881	2.85174	0.0043481	0.0219154
Dnmt3l	67.7542	-1.37154	0.481311	-2.8496	0.00437746	0.0220324
Ccdc85b	20.9877	-1.38038	0.484992	-2.84618	0.00442471	0.0222265
Zfp580	9.01333	-2.23574	0.785935	-2.84469	0.00444543	0.0222931
Zfp623	37.738	-1.03052	0.362306	-2.84432	0.00445059	0.0223065
Arhgap24	4.92565	3.83491	1.3487	2.84341	0.0044633	0.0223639
Klrg2	5.99601	3.02174	1.06281	2.84316	0.00446691	0.0223757
Cpne8	13.101	1.84179	0.648027	2.84214	0.00448111	0.0224344
Stox1	6.47953	3.09924	1.09079	2.84129	0.00449321	0.0224824
Astn1	3.74626	4.27486	1.50506	2.84032	0.00450689	0.0225249
Dnah7b	16.2773	1.61959	0.571389	2.83447	0.00459017	0.0228844
Sdhaf1	27.5223	-1.23026	0.434166	-2.83362	0.00460234	0.0229323
Pamr1	7.47386	2.38327	0.842268	2.82959	0.00466079	0.0231992
Msl3	50.8074	1.03408	0.365516	2.82909	0.00466804	0.0232274
2210417A02Rik	6.99756	2.7329	0.966703	2.82703	0.00469816	0.0233471
Fbxl7	6.9502	2.49836	0.88375	2.827	0.0046986	0.0233471
Ldb3	18.3927	-1.42444	0.504196	-2.82518	0.00472538	0.0234541
Bspry	17.5334	-1.77962	0.629939	-2.82506	0.00472718	0.0234566
Klb	13.7013	2.22094	0.786218	2.82483	0.0047305	0.02346
Tnni1	17.0151	1.80525	0.640302	2.81937	0.00481181	0.0238237
AU015228	2.90388	4.90456	1.74038	2.8181	0.00483094	0.0238948
Gjb1	7.19448	2.57502	0.913758	2.81806	0.00483151	0.0238948
Khdc1c	2.70859	4.82939	1.71486	2.8162	0.00485961	0.0240007
Rasgrf2	2.51455	4.70255	1.67013	2.81568	0.00486745	0.0240207
Rab27b	3.82283	4.25626	1.51164	2.81566	0.00486769	0.0240207
Crym	6.54726	2.69297	0.956847	2.81442	0.00488655	0.0240806
2310045n01rik-mef2b	21.4346	-1.32886	0.472266	-2.81379	0.00489611	0.0241079
5330411J11Rik	7.76174	2.40753	0.856084	2.81226	0.00491954	0.0241887
Dnajc22	17.2889	-1.4704	0.522876	-2.81213	0.00492146	0.0241887
A830018L16Rik	76.6746	1.10405	0.392608	2.8121	0.00492198	0.0241887
MLT1J1-int:ERVL-MaLR:LTR	18.4738	1.49072	0.530281	2.81118	0.00493595	0.0242357
Calhm2	22.5367	1.31629	0.468758	2.80803	0.00498449	0.0244289
Gstm4	37.1222	-1.03677	0.369266	-2.80765	0.00499043	0.024438
Anpep	41.6182	1.05166	0.37466	2.80697	0.00500093	0.0244781
Lipg	20.0739	-1.56691	0.558281	-2.80666	0.00500575	0.0244881
Rims3	14.2984	-1.81846	0.647913	-2.80664	0.00500614	0.0244881
Zfp287	17.5719	1.47752	0.52698	2.80375	0.00505121	0.0246817
Ispd	14.329	1.67574	0.598224	2.80119	0.00509141	0.024851
Ccdc134	28.8139	-1.1125	0.39723	-2.80066	0.00509989	0.0248788
Slc25a35	10.9873	-1.93537	0.691749	-2.79779	0.0051453	0.0250594
Igsf11	9.87016	2.72753	0.975067	2.79727	0.00515365	0.0250744
Pisd-ps2	14.0446	1.71712	0.613855	2.79726	0.00515374	0.0250744
Myom1	10.1702	2.31118	0.826793	2.79536	0.00518427	0.0252012
Mir1668	9.7383	2.05734	0.736349	2.79398	0.00520639	0.0252882
Tgfb2	7.20391	2.48858	0.891025	2.79293	0.00522324	0.0253629
Dusp19	27.0485	-1.11909	0.401181	-2.78949	0.00527909	0.0255928
Papln	13.7359	1.71843	0.61644	2.78767	0.00530885	0.0257231
Rspo3	3.78211	4.26403	1.53022	2.78655	0.00532718	0.0257884
Zfp560	8.23249	2.65507	0.953186	2.78546	0.0053451	0.0258359
Kcnk4	5.7732	2.8827	1.03517	2.78476	0.00535674	0.0258781
Slc9a7	9.87779	2.17694	0.783097	2.77992	0.00543728	0.0261974
Cotl1	85.8178	-1.03578	0.372824	-2.77819	0.00546619	0.0263146
Chac1	54.4452	-5.20721	1.87445	-2.77799	0.00546966	0.0263243
H60b	4.62418	3.74487	1.34843	2.7772	0.0054829	0.0263738
Panx1	36.2003	1.10326	0.397612	2.77472	0.00552496	0.0265334
Il20rb	15.342	1.54865	0.55819	2.77441	0.00553025	0.0265494
Zbtb32	32.4857	-1.05034	0.378626	-2.77409	0.0055356	0.0265595
Cadps	9.82315	2.08372	0.75126	2.77364	0.00554336	0.0265862
Sirt5	16.9894	-1.40897	0.508073	-2.77317	0.00555131	0.0266172
Speer4cos	2.92189	4.90369	1.77086	2.7691	0.0056211	0.026887
Tmem116	23.7491	-1.20069	0.433685	-2.76857	0.00563031	0.0269167
Kcnd3	10.0956	2.09326	0.756845	2.76577	0.0056788	0.0271196
Trpa1	18.9608	1.46888	0.531956	2.76129	0.00575738	0.0274437
E130018N17Rik	7.59605	-2.45701	0.890011	-2.76065	0.0057687	0.0274903
Col6a4	8.44684	2.51141	0.91073	2.75758	0.00582302	0.0277344
Stau2	48.0559	1.04604	0.379931	2.75322	0.00590115	0.0280543
Muc20	3.927	4.31821	1.56882	2.75252	0.00591391	0.0281075
Grm4	31.2235	1.15802	0.420736	2.75235	0.00591684	0.028114
Ptgs2	7.02197	2.99292	1.08793	2.75103	0.00594082	0.0282205
Wnt8a	2.7454	4.82855	1.75589	2.74992	0.00596106	0.0283016
Snx7	28.2307	1.68931	0.614528	2.74896	0.00597852	0.0283469
C030039L03Rik	28.7866	1.18059	0.429536	2.74854	0.00598622	0.0283684
Treml2	10.8585	2.14274	0.779778	2.74788	0.00599819	0.0284026
Fam78a	29.0583	-1.18167	0.430379	-2.74565	0.00603909	0.0285657
Pctp	41.8545	-1.2887	0.469576	-2.74438	0.00606254	0.0286543
4930558J18Rik	27.6381	-1.2947	0.471994	-2.74304	0.00608729	0.0287562
Rnf32	24.0308	-1.20952	0.441204	-2.7414	0.00611777	0.0288697
Papss2	7.31226	2.385	0.870623	2.73942	0.00615486	0.0290065
Fbxo2	5.30458	-2.92331	1.06733	-2.73889	0.00616471	0.0290377
Lactb	35.827	1.00518	0.367579	2.73461	0.00624544	0.0293254
Stra6l	11.6512	2.04595	0.748305	2.73411	0.00625492	0.0293623
Tenm2	2.56795	4.71525	1.72513	2.73328	0.00627076	0.0293981
Zfp703	17.5243	1.47369	0.539825	2.72993	0.00633472	0.0296514
Blnk	12.3203	-2.06519	0.757214	-2.72735	0.00638446	0.0298297
Gpld1	5.53872	2.85885	1.04861	2.72632	0.00640458	0.0298925
She	26.3059	1.20095	0.440533	2.72612	0.00640829	0.0298942
Park2	6.37221	2.65046	0.973465	2.72271	0.00647497	0.0301896
Amhr2	20.2269	-1.24908	0.45952	-2.71823	0.00656328	0.0305191
Sh2d4b	62.496	1.11541	0.410352	2.71817	0.00656438	0.0305191
Nrtn	7.73269	-2.17228	0.79986	-2.71582	0.0066112	0.0306652
Afap1l1	14.046	1.53373	0.565452	2.7124	0.00667984	0.0309355
Bin1	54.0759	1.19107	0.439134	2.71231	0.00668163	0.0309358
Nuak2	30.1352	-1.06575	0.393129	-2.71093	0.0067094	0.0310431
Tmem107	39.2546	-1.18087	0.435601	-2.7109	0.00671012	0.0310431
Arpin	32.729	1.03124	0.380803	2.70808	0.00676735	0.0312439
Tox3	19.1374	1.41611	0.523082	2.70724	0.00678454	0.031299
Cebpd	13.5892	1.91688	0.708333	2.70619	0.00680609	0.0313904
Igsf23	28.8906	1.32558	0.48996	2.70549	0.00682028	0.0314477
Cfap43	24.5634	1.30142	0.481068	2.70528	0.00682477	0.0314603
Rnf217	15.6395	1.60818	0.59454	2.70491	0.00683232	0.031487
Pmp22	11.0664	2.17327	0.803865	2.70353	0.00686082	0.0316021
Tmc3	22.2551	1.93002	0.71419	2.70239	0.00688431	0.0316777
Ica1	34.7193	1.03369	0.382804	2.70032	0.00692734	0.0318334
Cerkl	38.7278	1.1501	0.426115	2.69904	0.00695392	0.0319242
Pdgfra	18.7727	1.38455	0.512995	2.69895	0.00695581	0.0319247
Robo3	2.3725	4.63141	1.71629	2.6985	0.00696534	0.0319437
Gpx6	12.6136	-2.0292	0.752093	-2.69808	0.00697417	0.0319599
Gramd3	11.5603	1.78735	0.66249	2.69792	0.00697737	0.0319664
Sycp2	6.28101	2.6261	0.97377	2.69684	0.00700015	0.0320544
Scd3	25.5548	1.35443	0.502506	2.69535	0.00703142	0.0321647
6030419C18Rik	21.7458	1.27376	0.472608	2.69517	0.00703532	0.0321743
Umad1	23.73	1.16893	0.43396	2.69364	0.00706771	0.0322894
Oxld1	10.6059	-2.01061	0.747311	-2.69045	0.0071355	0.0325163
Dpysl5	79.8618	-1.02999	0.383203	-2.68785	0.0071914	0.0327363
Yipf7	5.73996	2.80154	1.04301	2.686	0.00723122	0.0329022
Oc90	3.60783	4.21124	1.57058	2.68132	0.00733319	0.0332985
Taf7l	9.5563	2.04634	0.763512	2.68017	0.00735853	0.0333376
Kif1a	18.886	1.57102	0.586641	2.678	0.00740642	0.0335291
Slc41a3	17.6604	-1.37728	0.515107	-2.67377	0.00750036	0.0338603
Ccdc80	2.4259	4.64346	1.74263	2.66463	0.00770723	0.0346284
Dcaf12l1	32.6924	1.10261	0.413914	2.66387	0.0077248	0.0346793
Oas2	20.3381	1.48311	0.556771	2.66377	0.00772701	0.0346793
Fam57b	8.35226	-2.56985	0.965703	-2.66112	0.0077882	0.0349222
Zhx2	8.33209	2.17683	0.818462	2.65966	0.00782206	0.0350033
Sycp1	25.2035	1.44729	0.544392	2.65855	0.00784785	0.0350668
Apobr	35.3235	1.3404	0.504257	2.65817	0.00785654	0.0350968
Ly96	5.62311	2.92998	1.10267	2.65718	0.00787981	0.0351745
L1Md_A:L1:LINE	40471.7	1.26312	0.475388	2.65703	0.00788316	0.0351807
Pdzd4	55.9397	-1.03918	0.391134	-2.65684	0.00788769	0.0351921
Abi3	8.81228	-2.086	0.785181	-2.65672	0.00789056	0.0351924
Plaur	19.7669	1.49178	0.561776	2.65547	0.0079197	0.0352998
Cpeb1	35.7781	1.02013	0.38452	2.65299	0.00797831	0.0355074
Rnf166	27.5329	-1.13299	0.427091	-2.6528	0.00798265	0.0355074
Tmem130	4.32865	3.52866	1.3302	2.65274	0.00798412	0.0355074
Zfp791	14.4718	-1.74105	0.65637	-2.65254	0.00798877	0.0355193
Pla2g12a	17.8042	-1.42832	0.538882	-2.65053	0.00803651	0.0356255
Pcdhga1	24.7335	1.3305	0.502067	2.65005	0.00804801	0.0356676
Atp7b	19.5924	-1.3008	0.491301	-2.64766	0.00810502	0.0358759
Osbpl5	11.1622	1.94493	0.734851	2.64669	0.00812834	0.0359525
Gm14327	15.5782	1.45485	0.550822	2.64124	0.00826021	0.0364638
Ccdc36	6.9669	-2.26917	0.859602	-2.63979	0.00829576	0.0366117
Paqr3	30.3706	-1.09812	0.416097	-2.63911	0.00831248	0.0366584
Slc26a9	7.0653	2.32668	0.881744	2.63872	0.0083219	0.0366819
Gm13083	2.30218	4.56475	1.73124	2.6367	0.00837172	0.0368471
Arhgef4	19.7014	-1.44876	0.549668	-2.6357	0.00839635	0.0369217
Pde4c	5.65779	-2.78899	1.05851	-2.63483	0.00841802	0.0370054
Tmem171	4.40337	3.48935	1.32535	2.63277	0.00846911	0.0371935
Sarm1	36.8763	-1.18462	0.450418	-2.63005	0.00853729	0.0374242
Olfr837	17.2614	1.86533	0.709439	2.6293	0.00855619	0.0374841
2610307P16Rik	4.81901	3.11247	1.18403	2.62871	0.00857083	0.037539
Prdm6	3.25058	4.05199	1.54374	2.6248	0.00867007	0.0379273
Abcb5	3.41564	4.07758	1.55367	2.62448	0.0086781	0.0379335
Chst5	2.24862	4.55162	1.7343	2.62447	0.00867828	0.0379335
Adamtsl4	20.1205	1.24371	0.4739	2.62441	0.00867994	0.0379335
Smim8	26.9862	-1.07708	0.4105	-2.62384	0.00869459	0.0379789
Entpd3	15.2478	-1.55154	0.592199	-2.61996	0.00879399	0.0383477
Cd82	11.8101	1.93733	0.739824	2.61864	0.00882823	0.0384596
Cdk18	46.3306	-1.16046	0.443828	-2.61467	0.00893138	0.038824
Ifngr2	26.6749	1.20058	0.459233	2.61433	0.00894034	0.0388441
Trp53i13	27.9025	-1.26628	0.484386	-2.6142	0.00894365	0.0388491
Hs3st4	7.18306	2.41656	0.924632	2.61354	0.00896093	0.0389052
Pstpip1	14.5556	1.61865	0.619739	2.61182	0.00900622	0.0390655
Spata20	2.26663	4.5452	1.74025	2.6118	0.00900656	0.0390655
Rarres1	2.2314	4.52813	1.73407	2.61127	0.00902064	0.0391076
Rnf128	68.3764	2.19353	0.840583	2.60953	0.00906659	0.0392878
Clec4a1	6.39974	2.38687	0.915026	2.60853	0.00909324	0.0393652
Abhd6	12.6354	1.7126	0.656776	2.60758	0.0091185	0.039465
Synm	20.4088	-1.51434	0.580783	-2.60741	0.00912308	0.0394658
Grin2c	25.0668	-1.58268	0.607868	-2.60365	0.00922367	0.0398144
Crmp1	25.7246	-1.14868	0.441377	-2.6025	0.00925478	0.0399199
Pdzk1	34.5972	-1.29014	0.495843	-2.6019	0.00927079	0.0399697
Khdc1a	3.4277	4.11789	1.58276	2.60172	0.00927586	0.0399819
Cobll1	21.6918	1.531	0.589009	2.59929	0.00934175	0.0402079
Tmem150a	17.082	-1.4022	0.53973	-2.59797	0.00937765	0.0403175
Hoxd8	6.6172	2.57854	0.992846	2.59712	0.00940102	0.0403951
Cers1	9.43403	-2.00495	0.772148	-2.59659	0.00941536	0.0404373
Gdf1	9.43403	-2.00495	0.772148	-2.59659	0.00941536	0.0404373
Lrrc74b	3.08584	-4.12743	1.59024	-2.59547	0.00944605	0.0405594
Hapln3	11.3286	1.7698	0.682081	2.59471	0.00946705	0.0406301
Ust	19.0061	1.54818	0.596937	2.59354	0.00949938	0.0407298
Gm20767	2.4613	4.66243	1.79833	2.59265	0.00952407	0.0407966
Sntb1	26.0267	1.18232	0.456212	2.59159	0.00955326	0.0409021
Ogfod2	21.6309	-1.23611	0.477533	-2.58854	0.00963848	0.0411784
Swsap1	30.0179	-1.02674	0.396913	-2.58682	0.00968654	0.0413542
Mnx1	2.16718	-4.67207	1.80711	-2.58538	0.00972718	0.0414687
Tpte	3.32732	4.03159	1.5597	2.58485	0.00974225	0.0415228
Lppr1	5.0024	3.04672	1.17959	2.58287	0.00979832	0.0417419
Abhd14b	8.93377	-2.0128	0.780009	-2.58049	0.00986604	0.0419506
Vwa7	5.0581	-2.84329	1.10224	-2.57955	0.00989291	0.0420349
Has3	31.1448	1.34662	0.522146	2.579	0.00990868	0.0420819
Smim22	9.966	1.93268	0.749584	2.57833	0.00992788	0.0421493
Guca1a	8.46808	2.32812	0.903615	2.57645	0.00998212	0.0423336
Efna2	24.534	-1.34355	0.521553	-2.57606	0.00999326	0.0423709
Hsd17b2	3.36271	4.04531	1.57259	2.57239	0.0101	0.0427526
Hc	6.65322	2.26483	0.881771	2.5685	0.0102139	0.0431187
Nanos3	12.5359	1.63655	0.637636	2.5666	0.0102702	0.0432991
Ptpn20	6.20836	2.64345	1.03003	2.56638	0.0102766	0.043306
Prr36	8.65246	-1.86687	0.727609	-2.56577	0.0102948	0.0433622
Col4a2	31.161	1.02659	0.400146	2.56554	0.0103015	0.0433699
Tcaf1	59.0487	1.21635	0.474342	2.56429	0.0103388	0.0434862
Trim66	8.46929	-1.94295	0.758176	-2.56266	0.0103873	0.0436695
Hoxd9	7.90728	2.02767	0.791879	2.56058	0.0104497	0.0438908
Rassf5	5.32853	2.7342	1.06808	2.55993	0.0104694	0.0439529
Mboat1	8.55999	1.95885	0.76562	2.55851	0.0105121	0.0440609
Zfp352	2.1249	4.46871	1.74661	2.5585	0.0105124	0.0440609
Them6	18.6471	-1.33932	0.523535	-2.55822	0.0105208	0.0440759
Rgs20	3.21487	4.03695	1.57931	2.55616	0.0105835	0.044297
Ccdc162	6.81674	2.25805	0.883749	2.55508	0.0106164	0.0444045
Tbx2	20.3346	1.47726	0.57827	2.55462	0.0106304	0.0444516
Rbm43	28.8231	1.03883	0.407124	2.55162	0.0107223	0.044794
Slc6a17	3.13048	3.97613	1.55912	2.55023	0.0107651	0.044948
Bcan	4.85217	-2.84324	1.11492	-2.55018	0.0107667	0.044948
Tppp3	11.5996	1.83159	0.718531	2.54908	0.0108009	0.0450699
Mlycd	27.3768	-1.10697	0.434352	-2.54855	0.0108172	0.0451065
Prmt2	22.0215	1.15841	0.454946	2.54626	0.0108883	0.0453924
Chn2	21.6833	1.26907	0.499317	2.54162	0.011034	0.0459144
Syne3	23.3026	1.27969	0.503596	2.5411	0.0110504	0.045972
Hddc3	9.05299	-2.06802	0.81477	-2.53816	0.0111436	0.0463059
P2rx1	4.73206	3.01183	1.18693	2.53751	0.0111646	0.0463607
4930447K03Rik	9.91867	-1.70404	0.671591	-2.53732	0.0111706	0.0463752
Fbn2	66.2965	2.20584	0.869772	2.53611	0.0112091	0.0465024
Rasal3	8.97561	1.91379	0.756059	2.53127	0.011365	0.0470716
Sh2b2	4.78926	-2.72612	1.07714	-2.53088	0.0113776	0.0471034
Nr1i2	3.07314	3.98289	1.5738	2.53075	0.011382	0.0471077
Nav3	2.08935	4.44778	1.75754	2.53069	0.0113839	0.0471077
MER132:TcMar-Pogo:DNA	2.1783	4.48141	1.7712	2.53016	0.011401	0.047148
Arhgap25	4.93515	3.2527	1.28589	2.52954	0.0114213	0.0471863
Shroom4	26.7718	1.15836	0.458491	2.52647	0.0115216	0.0475239
Rtp4	3.20127	4.00347	1.58514	2.52562	0.0115495	0.047606
Mdfi	9.87214	-1.90897	0.75597	-2.52519	0.0115635	0.047653
Sh2d3c	25.2461	-1.15285	0.457252	-2.52126	0.0116936	0.0481225
Fam167a	17.0425	1.31847	0.522996	2.521	0.0117021	0.0481465
Inhbe	2.69312	-4.93251	1.9572	-2.52018	0.0117293	0.0482476
Pdlim2	8.85013	2.0601	0.817848	2.51893	0.0117711	0.0483565
A2m	293.858	-1.64601	0.654445	-2.51513	0.0118988	0.048732
Plp1	24.1655	-1.08201	0.430263	-2.51476	0.0119113	0.0487609
Gabrd	2.21385	4.50306	1.79078	2.51458	0.0119174	0.0487748
Rhbg	12.621	1.55653	0.619207	2.51374	0.0119458	0.0488574
Gdpd5	9.20671	1.89294	0.753249	2.51303	0.0119697	0.0489443
Col1a1	10.9376	1.71565	0.682735	2.51291	0.0119741	0.0489498
Grip1	18.7068	1.50275	0.598156	2.5123	0.0119947	0.0490127
Sp140	9.56762	2.38294	0.948654	2.51192	0.0120078	0.0490438
Rapgef4	5.84222	2.89323	1.15308	2.50914	0.0121027	0.0493302
Rac3	22.6731	1.28851	0.513735	2.50812	0.0121377	0.0494166
Zfp316	25.9874	-1.0409	0.415076	-2.50773	0.012151	0.0494598
Htr1b	4.62056	3.10582	1.23924	2.50623	0.0122025	0.0496357
Zfp688	30.4504	-1.04441	0.417014	-2.5045	0.0122625	0.0498455
Cmpk2	5.25371	2.81152	1.12285	2.50391	0.012283	0.0499176
Lpar4	14.1935	1.39716	0.558118	2.50334	0.0123027	0.0499865
Serpinb8	4.25881	3.48728	1.39611	2.49787	0.0124944	0.0506503
Dnah7a	6.20041	2.5198	1.00903	2.49724	0.0125165	0.0506909
1700057H21Rik	5.235	-3.30177	1.32232	-2.49696	0.0125264	0.0506997
Abcc6	12.6726	1.5859	0.635617	2.49505	0.0125939	0.0509502
1110008P14Rik	22.4485	-1.11168	0.445937	-2.49291	0.0126703	0.0512242
Efcc1	4.22439	3.48427	1.39949	2.48967	0.0127861	0.0516109
Apom	5.13749	2.63274	1.05768	2.48918	0.0128038	0.0516592
IAPEY5_LTR:ERVK:LTR	12.637	1.58148	0.635517	2.4885	0.0128284	0.0517351
Rnasel	2.19506	4.53457	1.82289	2.48757	0.012862	0.0518471
Slc15a1	40.469	1.08213	0.435035	2.48745	0.0128663	0.0518532
Smarcd3	40.7052	-1.18438	0.476445	-2.48586	0.0129239	0.052058
Tmem51os1	4.74952	-2.7007	1.08761	-2.48316	0.0130224	0.0523878
Aldh1l2	13.6735	-1.8964	0.764063	-2.48199	0.0130651	0.0524773
MER125:DNA:DNA	5.51113	2.69072	1.08528	2.47929	0.0131643	0.0528047
Camk2a	20.4279	1.62944	0.657733	2.47736	0.0132357	0.0530436
Rnf144a	18.3872	-1.46917	0.593505	-2.47542	0.013308	0.0532536
Pdk2	28.2001	-1.04211	0.420987	-2.47539	0.0133089	0.0532536
Kcna3	3.3566	4.09231	1.65612	2.47103	0.0134724	0.0536807
Tesc	15.3012	1.68277	0.680999	2.47103	0.0134726	0.0536807
Plat	7.57057	1.95883	0.795311	2.46297	0.0137792	0.0547075
Tarsl2	24.8564	1.06783	0.433652	2.46241	0.0138005	0.054768
Cml2	2.60256	4.75592	1.93246	2.46107	0.0138524	0.0549106
Ffar4	4.03985	3.53943	1.4382	2.46101	0.0138548	0.0549106
Acsf2	736.564	1.11143	0.451787	2.46006	0.0138912	0.0550182
Etnk2	21.842	1.10782	0.450384	2.45972	0.0139047	0.0550594
Eva1c	14.052	1.48665	0.604481	2.45938	0.0139178	0.0550991
Nr2f6	36.6925	-1.08143	0.439768	-2.4591	0.0139286	0.0551176
Lhfpl4	2.81781	-3.98212	1.62068	-2.45707	0.0140077	0.0553693
Gpx3	16.4329	-1.98439	0.807967	-2.45602	0.0140484	0.0554823
Fbxl16	9.53209	-1.72952	0.704755	-2.45407	0.0141251	0.0556828
Casp8	13.5289	1.65066	0.673271	2.45171	0.0142181	0.0559502
L1M6:L1:LINE	25.9252	1.08811	0.443991	2.45076	0.0142556	0.0560264
Abcc3	3.04338	3.91716	1.59839	2.45069	0.0142583	0.0560264
Lrrc4b	1.96547	4.35664	1.78334	2.44297	0.0145671	0.0569573
Trim67	2.03626	4.39766	1.80025	2.44281	0.0145734	0.0569648
Atp8b1	4.00963	3.40367	1.39347	2.44259	0.0145824	0.0569776
Gm4027	3.23867	3.98506	1.63213	2.44163	0.0146209	0.0571007
Naip1	5.67837	2.46909	1.01163	2.44071	0.0146584	0.0572095
Mfi2	11.5688	1.86804	0.765965	2.43881	0.0147356	0.0574484
Scarf1	39.3241	1.09446	0.448841	2.43842	0.0147517	0.0574986
Myl6b	9.28995	-1.75068	0.718594	-2.43626	0.0148399	0.0577481
[truncated: 399 more rows]
