# Supplementary material for: Dicer promotes genome stability via the bromodomain transcriptional co-activator BRD4
Source: Nat Commun. 2022 Feb 22;13:1001. doi: 10.1038/s41467-022-28554-8 (PMC8863982; doi:10.1038/s41467-022-28554-8)
Supplement: Supplementary file 4 — Supplementary Data 2 [file 41467_2022_28554_MOESM4_ESM.xlsx]

## Sheet: Day 12
Supplementary Data 2. Results of a CRISPR-Cas9 genetic screen of chromatin modifiers in Dicer1-/- mESCs.
id	num	neg|score	neg|p-value	neg|fdr	neg|rank	neg|goodsgrna	neg|lfc	pos|score	pos|p-value	pos|fdr	pos|rank	pos|goodsgrna	pos|lfc
Brd4_BD2	5	1	1	0.999995	229	0	0.93372		4.9849e-06	0.000381	1	5	0.93372
Brd4	3	1	1	0.999995	228	0	2.4052	1.4942e-08	4.9849e-06	0.000381	2	3	2.4052
Elp3	5	1	1	0.999995	227	0	0.70853	1.7454e-08	4.9849e-06	0.000381	3	5	0.70853
Baz2b_BD	5	0.93164	0.9321	0.999995	183	0	0.37021	7.2727e-06	3.4895e-05	0.001598	4	4	0.37021
Ino80_H	4	0.99999	1	0.999995	226	0	0.61476	7.7188e-06	2.4925e-05	0.001427	5	4	0.61476
Ttf2	8	0.96502	0.96515	0.999995	195	0	0.73467	2.0852e-05	0.00010468	0.003995	6	6	0.73467
Pmrt1	5	0.98443	0.98434	0.999995	200	0	0.74743	6.8882e-05	0.00028414	0.00723	7	3	0.74743
Smyd5	4	0.99992	0.99993	0.999995	225	0	0.3272	8.1704e-05	0.00028414	0.00723	8	4	0.3272
Ep400_D	3	0.9999	0.9999	0.999995	224	0	0.79085	0.00010249	0.00024426	0.00723	9	3	0.79085
Nsd1	6	0.99897	0.99896	0.999995	218	0	0.44625	0.00011271	0.00062312	0.014269	10	5	0.44625
Ehmt2	5	0.99981	0.99979	0.999995	223	0	0.40323	0.00019313	0.00083249	0.017331	11	5	0.40323
Trim24_BD	4	0.99978	0.9998	0.999995	222	0	0.45375	0.00021918	0.00093218	0.017789	12	4	0.45375
Atad2b_BD	5	0.996	0.99621	0.999995	213	0	0.62342	0.00026883	0.0012014	0.021163	13	4	0.62342
Chd2_D	3	0.99955	0.99958	0.999995	221	0	0.67753	0.00044515	0.001311	0.021445	14	3	0.67753
Kdm8	5	0.99936	0.99943	0.999995	220	0	0.47662	0.00064432	0.0027966	0.041025	15	5	0.47662
Ep300	5	0.98808	0.98812	0.999995	204	0	0.43874	0.00066414	0.0028663	0.041025	16	4	0.43874
No66	5	0.93448	0.93498	0.999995	184	0	0.42964	0.00071185	0.0030458	0.041029	17	4	0.42964
Bptf_BD	4	0.99729	0.99743	0.999995	215	0	0.5595	0.0013796	0.0053788	0.06843	18	4	0.5595
Kdm5b	5	0.93986	0.94059	0.999995	188	0	0.36447	0.001584	0.0060368	0.072759	19	3	0.36447
Chd8	8	0.996	0.996	0.999995	214	0	0.25552	0.002264	0.010443	0.11016	20	6	0.25552
Jarid2	5	0.98878	0.98875	0.999995	206	0	0.39862	0.002539	0.0091873	0.105194	21	4	0.39862
Brd1_BD	5	0.99905	0.9991	0.999995	219	0	0.74528	0.0030023	0.010583	0.11016	22	4	0.74528
Ehmt1	5	0.99818	0.99823	0.999995	216	0	0.34434	0.0031453	0.011151	0.111028	23	4	0.34434
Mina	6	0.89914	0.90048	0.999995	174	0	0.43596	0.005362	0.020483	0.195443	24	4	0.43596
Hdac3	4	0.66273	0.66637	0.999995	126	1	0.46942	0.0099034	0.027921	0.255753	25	3	0.46942
Sirt6	5	0.99189	0.99142	0.999995	209	0	0.1555	0.010705	0.034112	0.28932	26	4	0.1555
Mll2	4	0.3777	0.47162	0.999995	86	1	0.4766	0.010725	0.029835	0.262777	27	3	0.4766
Kdm5a	5	0.99886	0.9989	0.999995	217	0	0.32215	0.0118	0.037442	0.306221	28	4	0.32215
Smarcad1	6	0.9858	0.98586	0.999995	201	0	0.34319	0.016215	0.051868	0.409581	29	4	0.34319
Setd1a	5	0.96829	0.96836	0.999995	197	0	0.55013	0.033439	0.082755	0.619102	30	3	0.55013
Hdac2	5	0.42233	0.56532	0.999995	92	1	0.1981	0.034551	0.085158	0.619102	31	3	0.1981
Brd8_BD	4	0.98626	0.98675	0.999995	202	0	0.23517	0.036102	0.087092	0.619102	32	3	0.23517
Taf1	5	0.37309	0.5171	0.999995	85	1	0.18507	0.036525	0.089216	0.619102	33	2	0.18507
Brd9_BD	5	0.79884	0.79897	0.999995	151	0	0.033212	0.046392	0.10927	0.70215	34	2	0.033212
Phf8	5	0.9878	0.98782	0.999995	203	0	0.22122	0.046862	0.11038	0.70215	35	3	0.22122
Trim33_BD	5	0.99079	0.99029	0.999995	207	0	0.1434	0.048898	0.11466	0.709645	36	3	0.1434
Suv39h2	5	0.95912	0.95952	0.999995	194	0	0.22318	0.059829	0.13566	0.793636	37	3	0.22318
Ep400_H	2	0.92363	0.92321	0.999995	180	0	0.52272	0.061106	0.10175	0.685301	38	1	0.52272
Hat1	5	0.99386	0.99374	0.999995	211	0	0.18054	0.061382	0.13863	0.793636	39	3	0.18054
Hells_D	3	0.71173	0.71314	0.999995	136	0	0.29567	0.069484	0.12249	0.738134	40	2	0.29567
Setd5	4	0.99158	0.99206	0.999995	208	0	0.28106	0.080704	0.15104	0.820511	41	2	0.28106
Setd2	4	0.93676	0.93588	0.999995	185	0	0.20006	0.083001	0.15407	0.820511	42	2	0.20006
Chd2_H	3	0.94896	0.94863	0.999995	191	0	0.32025	0.085362	0.14677	0.819774	43	2	0.32025
Ino80_D	3	0.6333	0.63258	0.999995	121	0	0.1444	0.093016	0.1586	0.82542	44	1	0.1444
Sirt7	4	0.83233	0.83277	0.999995	162	0	0.19101	0.11895	0.20148	0.999995	45	2	0.19101
Nat10	4	0.79676	0.79692	0.999995	150	0	0.058873	0.16956	0.26731	0.999995	46	2	0.058873
Shprh_H	5	0.87137	0.87114	0.999995	169	0	0.17894	0.17072	0.28071	0.999995	47	2	0.17894
Brwd3_BD1	4	0.70109	0.70188	0.999995	133	1	0.051055	0.18612	0.28891	0.999995	48	2	0.051055
Baz2a_BD	5	0.39159	0.53635	0.999995	89	2	0.24448	0.19255	0.30561	0.999995	49	2	0.24448
Rosa	1	0.80542	0.80746	0.999995	155	0	0.076703	0.19458	0.19409	0.987697	50	1	0.076703
Gcn5	5	0.98823	0.98824	0.999995	205	0	0.11976	0.19878	0.31316	0.999995	51	2	0.11976
Carm1	5	0.35836	0.50155	0.999995	82	2	-0.082895	0.20069	0.31529	0.999995	52	2	-0.082895
Hdac4	5	0.92319	0.9234	0.999995	179	0	0.029454	0.2026	0.31725	0.999995	53	2	0.029454
Kat2a_BD	5	0.23719	0.37393	0.999995	66	1	-0.07994	0.20644	0.32216	0.999995	54	2	-0.07994
Hdac5	5	0.81725	0.81739	0.999995	159	0	0.14568	0.21806	0.33557	0.999995	55	2	0.14568
Kdm1a	6	0.69774	0.74196	0.999995	132	1	0.053879	0.21947	0.35648	0.999995	56	2	0.053879
Hells_H	2	0.84586	0.84432	0.999995	165	0	0.14443	0.22161	0.23474	0.999995	57	1	0.14443
Smarcal1	5	0.66314	0.6897	0.999995	127	1	0.20361	0.22784	0.34722	0.999995	58	2	0.20361
Phip_BD1	5	0.89188	0.89141	0.999995	173	0	0.14557	0.23969	0.36101	0.999995	59	2	0.14557
Ep300_BD	5	0.99279	0.99254	0.999995	210	0	0.15883	0.24367	0.3655	0.999995	60	2	0.15883
Hdac1	4	0.94936	0.94881	0.999995	192	0	0.15939	0.26595	0.36501	0.999995	61	1	0.15939
Pcaf	5	0.20837	0.34353	0.999995	60	2	-0.10029	0.27385	0.40038	0.999995	62	2	-0.10029
Chd1_H	2	0.79949	0.79676	0.999995	152	0	0.22815	0.27792	0.2842	0.999995	63	1	0.22815
Taf1_BD2	5	0.75759	0.76047	0.999995	142	1	-0.076477	0.28199	0.40968	0.999995	64	2	-0.076477
Setmar	5	0.80822	0.8084	0.999995	157	0	-0.0061859	0.28403	0.41198	0.999995	65	2	-0.0061859
Brd3_BD1	5	0.65058	0.68188	0.999995	123	1	-0.12124	0.29113	0.42093	0.999995	66	1	-0.12124
Irx1	5	0.62881	0.66826	0.999995	120	1	0.060302	0.29836	0.42883	0.999995	67	2	0.060302
Pmrt5	5	0.74792	0.75207	0.999995	139	1	0.11898	0.30453	0.43603	0.999995	68	2	0.11898
Kdm1b	6	0.99529	0.9951	0.999995	212	0	0.087658	0.30957	0.44641	0.999995	69	2	0.087658
Baz1b_BD	5	0.9299	0.93022	0.999995	182	0	0.15928	0.31896	0.45307	0.999995	70	2	0.15928
Tip60	5	0.73964	0.74533	0.999995	138	1	0.082684	0.34549	0.47425	0.999995	71	1	0.082684
Chd6_D	3	0.50576	0.5132	0.999995	105	1	0.09143	0.37135	0.38908	0.999995	72	1	0.09143
Smarca2_H	3	0.50391	0.51186	0.999995	103	1	0.038801	0.38427	0.3991	0.999995	73	1	0.038801
Chd1_D	3	0.9574	0.95719	0.999995	193	0	0.16525	0.40542	0.41656	0.999995	74	1	0.16525
Prdm9	5	0.9414	0.94188	0.999995	189	0	-0.040808	0.42549	0.51507	0.999995	75	1	-0.040808
Hbo1	5	0.97255	0.97221	0.999995	198	0	0.056402	0.43492	0.51998	0.999995	76	1	0.056402
Chd1l_D	3	0.80309	0.80376	0.999995	154	0	-0.058789	0.43622	0.44295	0.999995	77	1	-0.058789
Atad2_BD	4	0.36938	0.46748	0.999995	83	1	-0.048549	0.44391	0.47734	0.999995	78	1	-0.048549
Hspbap1	5	0.8868	0.88662	0.999995	172	0	-0.011912	0.45339	0.53045	0.999995	79	1	-0.011912
Sp100_BD	4	0.82392	0.82455	0.999995	160	0	0.1218	0.47131	0.49684	0.999995	80	1	0.1218
Kdm4a	5	0.82593	0.82659	0.999995	161	0	0.11746	0.47138	0.54052	0.999995	81	1	0.11746
Hdac9	5	0.80291	0.80282	0.999995	153	0	0.0029013	0.50594	0.56112	0.999995	82	1	0.0029013
Pmrt2	5	0.18743	0.32105	0.999995	54	2	-0.031906	0.52795	0.57458	0.999995	83	1	-0.031906
Cecr2_BD	4	0.79437	0.79442	0.999995	149	0	-0.042668	0.53868	0.54898	0.999995	84	1	-0.042668
Chd3_D	3	0.52939	0.53383	0.999995	109	1	-0.096877	0.5418	0.54039	0.999995	85	1	-0.096877
Brpf3_BD	4	0.70898	0.70892	0.999995	135	1	-0.0081733	0.57298	0.57865	0.999995	86	1	-0.0081733
Zmynd8_BD	5	0.67733	0.69902	0.999995	130	1	-0.021811	0.57711	0.607	0.999995	87	1	-0.021811
Brwd3_BD2	4	0.47131	0.526	0.999995	98	1	-0.11154	0.58124	0.5856	0.999995	88	1	-0.11154
Pmrt3	5	0.96555	0.96575	0.999995	196	0	0.069517	0.58203	0.61055	0.999995	89	1	0.069517
GTF3C4	4	0.034667	0.084739	0.693045	29	2	-0.34114	0.58939	0.59297	0.999995	90	1	-0.34114
Ercc6_D	3	0.16043	0.25494	0.999995	52	2	-0.18672	0.59251	0.5915	0.999995	91	0	-0.18672
Chd9_D	3	0.48895	0.49997	0.999995	101	1	0.066306	0.59736	0.5969	0.999995	92	0	0.066306
Jmjd4	5	0.11721	0.24105	0.999995	44	3	-0.20751	0.59891	0.62206	0.999995	93	1	-0.20751
Phip_BD2	4	0.2	0.31166	0.999995	59	2	-0.11397	0.60728	0.60867	0.999995	94	1	-0.11397
Ezh1	4	0.086491	0.1736	0.969624	40	2	-0.19062	0.62079	0.62163	0.999995	95	1	-0.19062
Brdt_BD1	4	0.75855	0.75848	0.999995	143	0	0.10039	0.62835	0.62895	0.999995	96	1	0.10039
Mof	4	0.34963	0.45707	0.999995	81	1	0.055789	0.63395	0.63379	0.999995	97	1	0.055789
Chd7_H	3	0.12922	0.21243	0.999995	48	2	-0.22481	0.63481	0.63409	0.999995	98	0	-0.22481
Smyd4	4	0.84143	0.8419	0.999995	164	0	-0.022181	0.63948	0.63919	0.999995	99	1	-0.022181
Chd9_H	3	0.657	0.6564	0.999995	124	0	-0.0045717	0.64082	0.64039	0.999995	100	0	-0.0045717
Rad54l2_D	3	0.80707	0.80756	0.999995	156	0	-0.055384	0.64824	0.64721	0.999995	101	0	-0.055384
Smarca2_D	3	0.44024	0.4614	0.999995	95	1	0.055593	0.65264	0.65173	0.999995	102	0	0.055593
Chd5_H	3	0.91601	0.91602	0.999995	176	0	0.063512	0.657	0.6564	0.999995	103	0	0.063512
Setd6	4	0.41018	0.48986	0.999995	91	1	-0.0031467	0.66273	0.66229	0.999995	104	0	-0.0031467
lama1	5	0.29631	0.43557	0.999995	75	2	-0.095131	0.6652	0.67211	0.999995	105	1	-0.095131
Chd3_H	3	0.70261	0.70358	0.999995	134	0	-0.045737	0.67965	0.67995	0.999995	106	0	-0.045737
Suv420h1	4	0.5253	0.56131	0.999995	108	1	0.018658	0.68814	0.68767	0.999995	107	0	0.018658
Zmynd11_BD	5	0.10603	0.22231	0.999995	43	1	0.032071	0.69488	0.69753	0.999995	108	1	0.032071
Fev	5	0.33552	0.47733	0.999995	78	2	-0.12955	0.69678	0.69916	0.999995	109	1	-0.12955
Chd7_D	3	0.5418	0.54539	0.999995	113	1	-0.062165	0.69864	0.69976	0.999995	110	0	-0.062165
Smarca2	5	0.85949	0.85945	0.999995	167	0	0.057834	0.69867	0.70081	0.999995	111	1	0.057834
Rad54l2_H	4	0.23015	0.34676	0.999995	65	2	-0.13685	0.70426	0.7043	0.999995	112	0	-0.13685
Hif1an	5	0.21611	0.35153	0.999995	62	2	-0.084879	0.70429	0.70609	0.999995	113	1	-0.084879
Htr2c	5	0.56963	0.63531	0.999995	117	1	0.030762	0.70799	0.70973	0.999995	114	1	0.030762
Cebbp_BD	4	0.22211	0.33751	0.999995	64	2	-0.21615	0.71363	0.71324	0.999995	115	0	-0.21615
Uty	5	0.14913	0.28264	0.999995	51	2	-0.037373	0.71886	0.71958	0.999995	116	1	-0.037373
Rad54l_H	3	0.53828	0.54202	0.999995	110	1	-0.019023	0.72318	0.72447	0.999995	117	0	-0.019023
Mll1	6	0.11721	0.24561	0.999995	45	3	-0.17996	0.72501	0.7338	0.999995	118	1	-0.17996
Kdm4b	5	0.97882	0.97843	0.999995	199	0	0.013097	0.73113	0.73132	0.999995	119	1	0.013097
Chd4_D	3	0.91992	0.91961	0.999995	178	0	0.14387	0.73676	0.73752	0.999995	120	0	0.14387
Ash1l	5	0.81084	0.81118	0.999995	158	0	-0.071914	0.73795	0.73825	0.999995	121	0	-0.071914
Nsd3	5	0.93775	0.93842	0.999995	186	0	0.016812	0.74131	0.74163	0.999995	122	0	0.016812
Kdm3b	5	0.00068769	0.002976	0.066729	9	4	-0.33027	0.74792	0.74803	0.999995	123	0	-0.33027
Pbrm1_BD1	4	0.21414	0.32807	0.999995	61	2	-0.078282	0.7503	0.75026	0.999995	124	0	-0.078282
Prdm2	5	0.88419	0.88393	0.999995	171	0	0.053241	0.75279	0.75268	0.999995	125	0	0.053241
Sirt4	5	0.14562	0.27891	0.999995	50	2	-0.1177	0.756	0.75597	0.999995	126	0	-0.1177
Chd5_D	2	0.19	0.22094	0.999995	55	1	-0.16655	0.76264	0.75988	0.999995	127	0	-0.16655
Phf2	5	0.76231	0.76499	0.999995	144	1	-0.038639	0.76848	0.76891	0.999995	128	0	-0.038639
Atat1	5	0.86652	0.86626	0.999995	168	0	0.078268	0.77001	0.77029	0.999995	129	0	0.078268
Src1	5	0.73626	0.74254	0.999995	137	1	-0.085711	0.77751	0.77757	0.999995	130	0	-0.085711
Nmu	4	0.1216	0.21689	0.999995	46	2	-0.057437	0.78207	0.78249	0.999995	131	0	-0.057437
Kdm7a	5	0.90751	0.9072	0.999995	175	0	-0.034907	0.78337	0.78364	0.999995	132	0	-0.034907
Ano9	5	0.87791	0.87805	0.999995	170	0	-0.019972	0.78768	0.78793	0.999995	133	0	-0.019972
Kdm5c	5	0.034468	0.091369	0.721501	28	3	-0.25594	0.79192	0.79235	0.999995	134	0	-0.25594
Pmrt8	5	0.43179	0.56914	0.999995	93	1	-0.066662	0.79332	0.79373	0.999995	135	0	-0.066662
Kdm4d	4	0.081849	0.16787	0.961045	39	2	-0.14413	0.79437	0.79442	0.999995	136	0	-0.14413
Tet2	5	0.46544	0.58381	0.999995	97	1	0.0052699	0.79471	0.79493	0.999995	137	0	0.0052699
Smarca4_	2	0.39191	0.39271	0.999995	90	1	-0.17518	0.79505	0.79223	0.999995	138	0	-0.17518
Prdm8	5	0.84118	0.84099	0.999995	163	0	-0.0244	0.79747	0.79762	0.999995	139	0	-0.0244
Padi4	6	0.75755	0.77689	0.999995	141	1	-0.013353	0.79797	0.79793	0.999995	140	0	-0.013353
Sirt1	5	0.48601	0.59325	0.999995	100	1	-0.10253	0.79884	0.79897	0.999995	141	0	-0.10253
Ash1L_BD	4	0.9287	0.92754	0.999995	181	0	0.027599	0.79914	0.79923	0.999995	142	0	0.027599
Trim66_BD	5	0.25768	0.39501	0.999995	68	2	0.014761	0.80021	0.80028	0.999995	143	0	0.014761
Smarca4_BD	1	0.19852	0.19805	0.999995	57	1	-0.23247	0.80148	0.80359	0.999995	144	0	-0.23247
Pbrm1_BD2	4	0.26964	0.39369	0.999995	72	2	-0.092654	0.80614	0.8062	0.999995	145	0	-0.092654
Hdac7	6	0.93803	0.93861	0.999995	187	0	0.012913	0.80715	0.80748	0.999995	146	0	0.012913
Hdac8	5	0.91866	0.91923	0.999995	177	0	0.009246	0.81471	0.81492	0.999995	147	0	0.009246
Hr	4	0.69467	0.69535	0.999995	131	1	-0.11147	0.8163	0.81714	0.999995	148	0	-0.11147
Sirt2	5	0.3832	0.52795	0.999995	87	1	-0.082268	0.81725	0.81739	0.999995	149	0	-0.082268
Chd1l_H	3	0.47368	0.48778	0.999995	99	1	-0.083392	0.81772	0.8179	0.999995	150	0	-0.083392
Pmrt6	5	0.062956	0.14496	0.877103	37	3	-0.13143	0.81976	0.81991	0.999995	151	0	-0.13143
Actr	5	0.31071	0.45103	0.999995	77	2	-0.039079	0.82101	0.82124	0.999995	152	0	-0.039079
Chd6_H	3	0.85803	0.8587	0.999995	166	0	-0.0094664	0.82149	0.82168	0.999995	153	0	-0.0094664
Hdac6_a1	4	0.7489	0.74884	0.999995	140	0	-0.011248	0.82176	0.82243	0.999995	154	0	-0.011248
Kdm2a	5	0.53866	0.61932	0.999995	111	1	0.0058314	0.82225	0.82276	0.999995	155	0	0.0058314
Ercc6_H	2	0.5701	0.56875	0.999995	118	0	-0.11069	0.82261	0.82053	0.999995	156	0	-0.11069
Brwd1_BD2	5	0.34589	0.48856	0.999995	80	2	-0.028521	0.82715	0.8277	0.999995	157	0	-0.028521
Rpa3	3	0.45418	0.4728	0.999995	96	1	-0.30533	0.8298	0.83042	0.999995	158	0	-0.30533
Opn4	4	0.67137	0.67414	0.999995	128	1	-0.017504	0.83642	0.83675	0.999995	159	0	-0.017504
Kdm5d	4	0.37216	0.46877	0.999995	84	1	-0.08441	0.83844	0.83883	0.999995	160	0	-0.08441
Pbrm1_BD4	5	0.66107	0.68847	0.999995	125	1	0.070982	0.84005	0.83998	0.999995	161	0	0.070982
Rad54l_D	3	0.49833	0.50717	0.999995	102	1	-0.064673	0.84133	0.84244	0.999995	162	0	-0.064673
Kdm4c	5	0.57214	0.63655	0.999995	119	1	-0.17362	0.84454	0.84456	0.999995	163	0	-0.17362
Mll3	5	0.14213	0.27563	0.999995	49	2	-0.062162	0.84894	0.84876	0.999995	164	0	-0.062162
Hdac10	5	0.50873	0.60465	0.999995	106	1	-0.010362	0.85429	0.8541	0.999995	165	0	-0.010362
Smarca4	8	0.43302	0.62404	0.999995	94	2	-0.091125	0.85475	0.857	0.999995	166	1	-0.091125
Setdb1	4	0.94591	0.94507	0.999995	190	0	0.0060794	0.85943	0.85958	0.999995	167	0	0.0060794
Hltf_D	3	0.56765	0.56879	0.999995	116	1	-0.12309	0.86592	0.86653	0.999995	168	0	-0.12309
Setd4	4	0.19139	0.30181	0.999995	56	1	-0.05372	0.87335	0.87378	0.999995	169	0	-0.05372
Sirt3	4	0.064341	0.14555	0.877103	38	3	-0.16045	0.87419	0.87459	0.999995	170	0	-0.16045
Tet1	5	0.64845	0.68044	0.999995	122	1	-0.039567	0.87607	0.87617	0.999995	171	0	-0.039567
Atrx_H	3	0.000526	0.0014506	0.047456	8	2	-0.59087	0.87611	0.87705	0.999995	172	0	-0.59087
Jmjd6	5	0.76386	0.76625	0.999995	145	1	-0.057824	0.87791	0.87805	0.999995	173	0	-0.057824
Smyd3	4	0.25798	0.37947	0.999995	69	2	-0.087678	0.89153	0.89128	0.999995	174	0	-0.087678
Moz	5	0.25293	0.38982	0.999995	67	2	-0.044237	0.89271	0.8923	0.999995	175	0	-0.044237
Pbrm1_BD6	4	0.058748	0.13452	0.877103	35	3	-0.23334	0.89448	0.89391	0.999995	176	0	-0.23334
Kdm2b	5	0.057214	0.13494	0.877103	34	2	-0.095131	0.89837	0.8977	0.999995	177	0	-0.095131
Morf	5	0.053505	0.12838	0.877103	33	2	-0.13875	0.90072	0.90019	0.999995	178	0	-0.13875
Smyd2	5	0.77751	0.77854	0.999995	147	1	-0.013337	0.90226	0.90177	0.999995	179	0	-0.013337
Chd4_H	3	0.17986	0.28168	0.999995	53	2	-0.33773	0.90477	0.9045	0.999995	180	0	-0.33773
Hdac6_a2	5	0.046862	0.11532	0.851856	31	3	-0.15173	0.90677	0.90635	0.999995	181	0	-0.15173
Atf2	4	0.30275	0.43297	0.999995	76	1	-0.099549	0.90767	0.90634	0.999995	182	0	-0.099549
Kmt2a_BD	5	0.34549	0.48809	0.999995	79	1	-0.1109	0.91041	0.91041	0.999995	183	0	-0.1109
Jmjd8	5	0.12342	0.25161	0.999995	47	2	-0.15613	0.91112	0.91109	0.999995	184	0	-0.15613
Brd7_BD	4	0.76393	0.76407	0.999995	146	0	-0.12482	0.91347	0.91223	0.999995	185	0	-0.12482
Suv39h1	5	0.27984	0.41836	0.999995	73	2	-0.14152	0.91998	0.92036	0.999995	186	0	-0.14152
Acat1	4	0.29155	0.4195	0.999995	74	2	-0.055902	0.92136	0.92066	0.999995	187	0	-0.055902
Taf1_BD1	5	0.79192	0.79243	0.999995	148	1	-0.53004	0.93667	0.93724	0.999995	188	0	-0.53004
Setd8	4	0.56035	0.58641	0.999995	114	1	-0.37278	0.93824	0.93724	0.999995	189	0	-0.37278
Dot1	4	0.00080922	0.0031355	0.066729	11	3	-0.61503	0.93824	0.93724	0.999995	190	0	-0.61503
Clock	4	0.21892	0.33384	0.999995	63	2	-0.13471	0.93824	0.93724	0.999995	191	0	-0.13471
Pbrm1_BD3	4	0.67477	0.67724	0.999995	129	1	-0.14107	0.94936	0.94881	0.999995	192	0	-0.14107
Crebbp	5	0.54131	0.62071	0.999995	112	1	-0.11799	0.95001	0.94999	0.999995	193	0	-0.11799
Smarca1_H	4	0.053261	0.12336	0.877103	32	2	-0.13738	0.95224	0.95199	0.999995	194	0	-0.13738
Brwd1_BD1	5	0.059742	0.13927	0.877103	36	3	-0.25256	0.95598	0.95632	0.999995	195	0	-0.25256
Nsd2	5	0.38654	0.53127	0.999995	88	1	-0.046619	0.95874	0.95906	0.999995	196	0	-0.046619
Hltf_H	4	0.51164	0.55226	0.999995	107	1	-0.22398	0.9598	0.95942	0.999995	197	0	-0.22398
Esrrb	5	5.7765e-06	2.4925e-05	0.001427	4	4	-0.85306	0.96173	0.96205	0.999995	198	0	-0.85306
Kdm6b	6	0.50476	0.64699	0.999995	104	2	-0.10721	0.96643	0.96634	0.999995	199	0	-0.10721
Mll5	4	0.2663	0.38976	0.999995	71	2	-0.21932	0.97453	0.97512	0.999995	200	0	-0.21932
Kat2b_BD	3	0.095174	0.16493	0.961045	42	2	-0.26601	0.97557	0.97523	0.999995	201	0	-0.26601
Brdt_BD2	4	0.044776	0.10585	0.807953	30	3	-0.21846	0.97764	0.97809	0.999995	202	0	-0.21846
Sirt5	4	0.25964	0.38157	0.999995	70	2	-0.093024	0.97809	0.97854	0.999995	203	0	-0.093024
Smyd1	5	0.56712	0.63377	0.999995	115	1	-0.10082	0.98425	0.98419	0.999995	204	0	-0.10082
Dcc	5	0.19878	0.33342	0.999995	58	2	-0.085323	0.98443	0.98434	0.999995	205	0	-0.085323
Ncoa2	6	0.0024824	0.010753	0.153896	14	5	-0.26526	0.98465	0.9847	0.999995	206	0	-0.26526
Kdm6a	5	0.01774	0.055109	0.525828	24	4	-0.24622	0.98546	0.98529	0.999995	207	0	-0.24622
Smarca1_D	2	0.014094	0.026704	0.305765	22	2	-0.2222	0.98591	0.98525	0.999995	208	0	-0.2222
Trim28_BD	5	0.0027307	0.010463	0.153896	16	4	-0.38907	0.98643	0.98632	0.999995	209	0	-0.38907
Jmjd1c	5	0.0032932	0.012388	0.157598	18	4	-0.3062	0.98864	0.98861	0.999995	210	0	-0.3062
Suv420h2	4	0.022386	0.057491	0.526621	27	3	-0.28398	0.98942	0.98999	0.999995	211	0	-0.28398
Pmrt10	5	0.021826	0.066733	0.565999	26	4	-0.15589	0.9897	0.9895	0.999995	212	0	-0.15589
Pbrm1_BD5	5	0.013801	0.043553	0.453352	21	4	-0.20281	0.9921	0.99171	0.999995	213	0	-0.20281
Setd1b	5	0.0012088	0.0053588	0.102264	12	4	-0.39194	0.99279	0.99254	0.999995	214	0	-0.39194
Pmrt7	4	0.0091227	0.02819	0.307404	20	3	-0.25756	0.99282	0.99316	0.999995	215	0	-0.25756
Brd2_BD2	4	0.0026167	0.0097555	0.153896	15	3	-0.43541	0.99329	0.99363	0.999995	216	0	-0.43541
Setdb2	5	0.0052727	0.01835	0.221161	19	4	-0.19172	0.99386	0.99374	0.999995	217	0	-0.19172
Setd7	5	0.015226	0.04797	0.477616	23	3	-0.23792	0.99411	0.99405	0.999995	218	0	-0.23792
Hdac11	5	0.0032187	0.012088	0.157598	17	4	-0.26676	0.99575	0.99595	0.999995	219	0	-0.26676
Bace2	5	0.020397	0.062606	0.551414	25	4	-0.13847	0.99681	0.99686	0.999995	220	0	-0.13847
Jmjd7	5	0.087871	0.19035	0.999995	41	3	-0.13586	0.99714	0.99716	0.999995	221	0	-0.13586
Mll4	5	0.0014733	0.0063259	0.111433	13	5	-0.3842	0.99853	0.99856	0.999995	222	0	-0.3842
Kdm3a	5	0.00074687	0.0032053	0.066729	10	5	-0.33222	0.99925	0.99934	0.999995	223	0	-0.33222
Brd2_BD1	5	0.00044153	0.0018694	0.05351	7	5	-0.39351	0.99956	0.99956	0.999995	224	0	-0.39351
Tet3	5	0.00015019	0.00062312	0.023782	6	5	-0.098717	0.99985	0.99984	0.999995	225	0	-0.098717
Brd3_BD2	5	0.00014594	0.00059321	0.023782	5	5	-0.35855	0.99985	0.99985	0.999995	226	0	-0.35855
Atrx_D	3	3.5612e-06	4.9849e-06	0.000381	3	3	-1.4239	1	1	0.999995	227	0	-1.4239
Brpf1_BD	5	2.8789e-08	4.9849e-06	0.000381	2	5	-0.67774	1	1	0.999995	228	0	-0.67774
Ezh2	4	2.9811e-09	4.9849e-06	0.000381	1	4	-1.6552	1	1	0.999995	229	0	-1.6552

## Sheet: Day 16
id	num	neg|score	neg|p-value	neg|fdr	neg|rank	neg|goodsgrna	neg|lfc	pos|score	pos|p-value	pos|fdr	pos|rank	pos|goodsgrna	pos|lfc
Elp3	5	1	1	0.999995	229	0	1.8367	2.6172e-09	4.9849e-06	0.000381	1	5	1.8367
Brd4_BD2	5	1	1	0.999995	228	0	1.6873	1.2131e-08	4.9849e-06	0.000381	2	5	1.6873
Brd4	3	1	1	0.999995	227	0	2.9448	2.6263e-07	4.9849e-06	0.000381	3	3	2.9448
No66	5	0.9991	0.99919	0.999995	216	0	1.1512	3.1794e-05	0.00015453	0.008847	4	5	1.1512
Baz2b_BD	5	0.93986	0.94059	0.999995	182	0	0.73477	6.4125e-05	0.00025423	0.011644	5	4	0.73477
Brd1_BD	5	0.9999	0.9999	0.999995	226	0	1.1626	0.00010198	0.00038384	0.01465	6	5	1.1626
Nsd1	6	0.99989	0.99988	0.999995	225	0	0.87023	0.00011399	0.00063309	0.018122	7	6	0.87023
Smyd5	4	0.99988	0.99989	0.999995	224	0	1.0276	0.00012121	0.00049351	0.016145	8	4	1.0276
Atad2b_BD	5	0.99982	0.99981	0.999995	223	0	1.1034	0.00018283	0.00080258	0.019521	9	5	1.1034
Trim24_BD	4	0.99977	0.99979	0.999995	222	0	1.0458	0.00023373	0.001002	0.020859	10	4	1.0458
Kdm8	5	0.99895	0.99901	0.999995	215	0	1.5828	0.00025925	0.0011715	0.022355	11	5	1.5828
Ep400_D	3	0.99969	0.99973	0.999995	221	0	1.4723	0.00030738	0.00085243	0.019521	12	3	1.4723
Smarcad1	6	0.99966	0.99967	0.999995	220	0	0.93425	0.00033508	0.0018494	0.030251	13	6	0.93425
Bptf_BD	4	0.9996	0.99962	0.999995	219	0	1.0763	0.00039952	0.00165	0.029066	14	4	1.0763
Ep300	5	0.99922	0.9993	0.999995	218	0	0.99622	0.00077845	0.0034047	0.045864	15	5	0.99622
Smarca2_H	3	0.99911	0.99912	0.999995	217	0	0.78753	0.00088637	0.0024675	0.035317	16	3	0.78753
Sirt6	5	0.99875	0.99878	0.999995	214	0	0.30334	0.0012478	0.0054685	0.069571	17	5	0.30334
Rosa	1	0.99754	0.99755	0.999995	213	0	2.8016	0.0024631	0.0022682	0.034627	18	1	2.8016
Ehmt1	5	0.93667	0.93724	0.999995	181	0	0.69237	0.0057084	0.022228	0.267904	19	4	0.69237
Ttf2	8	0.97726	0.97748	0.999995	200	0	0.64986	0.0071395	0.032347	0.322067	20	6	0.64986
Tet3	5	0.96621	0.96643	0.999995	194	0	0.18994	0.007305	0.026694	0.29414	21	4	0.18994
Chd2_D	3	0.98975	0.98979	0.999995	210	0	0.94235	0.010252	0.026974	0.29414	22	3	0.94235
Ino80_H	4	0.98916	0.98975	0.999995	208	0	0.46145	0.010839	0.036505	0.348316	23	4	0.46145
Kdm1b	6	0.984	0.9839	0.999995	205	0	0.40825	0.01425	0.053543	0.471593	24	4	0.40825
Ep400_H	2	0.9827	0.98215	0.999995	204	0	0.74154	0.017299	0.032048	0.322067	25	2	0.74154
Kdm5b	5	0.92382	0.92405	0.999995	177	0	0.5532	0.018117	0.057511	0.487781	26	4	0.5532
Mina	6	0.97195	0.97183	0.999995	198	0	0.30688	0.018118	0.066394	0.543012	27	5	0.30688
Chd2_H	3	0.98	0.97979	0.999995	203	0	0.55631	0.019997	0.051021	0.467352	28	3	0.55631
Zmynd11_BD	5	0.95836	0.95876	0.999995	188	0	0.27952	0.023323	0.071649	0.550419	29	4	0.27952
Jarid2	5	0.97905	0.9786	0.999995	202	0	0.71415	0.023486	0.072107	0.550419	30	4	0.71415
Kdm1a	6	0.20981	0.38374	0.999995	56	3	0.14777	0.025624	0.085507	0.582408	31	3	0.14777
Prdm2	5	0.98918	0.98912	0.999995	209	0	0.24014	0.025868	0.078019	0.558326	32	4	0.24014
Smyd4	4	0.95614	0.95595	0.999995	187	0	0.42509	0.029248	0.07794	0.558326	33	2	0.42509
Ep300_BD	5	0.99044	0.99005	0.999995	211	0	0.78562	0.029717	0.088468	0.582408	34	4	0.78562
Ehmt2	5	0.91393	0.91426	0.999995	175	0	0.44681	0.030409	0.090372	0.582408	35	4	0.44681
Gcn5	5	0.90897	0.90871	0.999995	173	0	0.30106	0.031911	0.094101	0.582408	36	4	0.30106
Brd9_BD	5	0.83311	0.83294	0.999995	161	0	0.57079	0.035115	0.1022	0.615868	37	3	0.57079
Hells_D	3	0.96124	0.96094	0.999995	191	0	0.28156	0.03876	0.093832	0.582408	38	3	0.28156
Pmrt1	5	0.72593	0.73868	0.999995	140	1	0.7302	0.041051	0.11768	0.670994	39	4	0.7302
Hdac8	5	0.96844	0.96855	0.999995	196	0	0.23295	0.041566	0.11904	0.670994	40	4	0.23295
Htr2c	5	0.66107	0.69622	0.999995	128	1	0.42253	0.042304	0.12108	0.670994	41	3	0.42253
Hspbap1	5	0.93222	0.93271	0.999995	180	0	0.20201	0.043903	0.12493	0.670994	42	4	0.20201
Chd8	8	0.98615	0.98626	0.999995	206	0	0.14439	0.047451	0.15153	0.754343	43	4	0.14439
Trim33_BD	5	0.97171	0.97146	0.999995	197	0	0.34585	0.049587	0.13827	0.704439	44	3	0.34585
Hdac3	4	0.79914	0.79923	0.999995	154	0	0.19273	0.059699	0.13843	0.704439	45	2	0.19273
Hells_H	2	0.92845	0.92784	0.999995	178	0	0.28895	0.07155	0.12599	0.670994	46	2	0.28895
Mll2	4	0.69628	0.69884	0.999995	135	1	0.72951	0.077152	0.17151	0.835641	47	3	0.72951
Kdm5c	5	0.10534	0.22199	0.999995	43	3	-0.30728	0.078681	0.1864	0.871144	48	1	-0.30728
Sirt7	4	0.90089	0.90005	0.999995	171	0	0.26379	0.081483	0.17972	0.857425	49	3	0.26379
Baz2a_BD	5	0.84005	0.83998	0.999995	162	0	0.48592	0.10603	0.23119	0.999995	50	3	0.48592
Trim66_BD	5	0.22522	0.36806	0.999995	60	1	0.075901	0.11036	0.23785	0.999995	51	2	0.075901
Pcaf	5	0.39782	0.5434	0.999995	94	2	-0.33595	0.115	0.24478	0.999995	52	2	-0.33595
Setd1a	5	0.95836	0.95876	0.999995	190	0	0.40966	0.12342	0.25792	0.999995	53	3	0.40966
Brd3_BD1	5	0.35941	0.50501	0.999995	87	1	-0.21359	0.13711	0.27931	0.999995	54	2	-0.21359
Smyd3	4	0.85669	0.8569	0.999995	165	0	0.26232	0.15204	0.28161	0.999995	55	2	0.26232
Hat1	5	0.99079	0.99029	0.999995	212	0	0.22239	0.15535	0.30766	0.999995	56	3	0.22239
Dcc	5	0.32776	0.47235	0.999995	82	1	-0.13504	0.16733	0.32615	0.999995	57	1	-0.13504
Tet1	5	0.96782	0.96801	0.999995	195	0	0.0048762	0.17809	0.34147	0.999995	58	2	0.0048762
Brd8_BD	4	0.95143	0.95105	0.999995	185	0	0.27197	0.18156	0.31341	0.999995	59	2	0.27197
Tet2	5	0.90226	0.90177	0.999995	172	0	0.15139	0.18455	0.351	0.999995	60	3	0.15139
Suv39h1	5	0.73626	0.74664	0.999995	144	1	0.21735	0.18839	0.35671	0.999995	61	2	0.21735
Hdac5	5	0.95349	0.95358	0.999995	186	0	0.23821	0.19011	0.35927	0.999995	62	3	0.23821
Smyd2	5	0.97837	0.97795	0.999995	201	0	0.15627	0.19574	0.36755	0.999995	63	3	0.15627
Hdac7	6	0.89287	0.89396	0.999995	170	0	0.034436	0.19892	0.37891	0.999995	64	2	0.034436
Pmrt6	5	0.74628	0.7544	0.999995	146	1	0.18125	0.2026	0.37776	0.999995	65	3	0.18125
Taf1	5	0.093247	0.20161	0.999995	40	2	0.064454	0.20902	0.38717	0.999995	66	2	0.064454
Atad2_BD	4	0.73317	0.73248	0.999995	143	1	0.070058	0.21137	0.34452	0.999995	67	2	0.070058
Suv39h2	5	0.98891	0.98896	0.999995	207	0	0.22835	0.21305	0.39285	0.999995	68	3	0.22835
Smarca2_D	3	0.91081	0.91063	0.999995	174	0	0.093259	0.21705	0.33264	0.999995	69	1	0.093259
Sp100_BD	4	0.94546	0.94458	0.999995	184	0	0.25788	0.22854	0.36199	0.999995	70	2	0.25788
Nsd2	5	0.52795	0.62612	0.999995	110	1	0.016092	0.23375	0.41404	0.999995	71	2	0.016092
Acat1	4	0.86653	0.86667	0.999995	166	0	0.058144	0.2342	0.3681	0.999995	72	1	0.058144
Ino80_D	3	0.35604	0.40631	0.999995	86	1	0.21163	0.23743	0.35846	0.999995	73	2	0.21163
Hdac4	5	0.97496	0.97475	0.999995	199	0	0.1152	0.24902	0.42677	0.999995	74	2	0.1152
Chd9_D	3	0.58433	0.58545	0.999995	116	1	0.16997	0.25424	0.38013	0.999995	75	2	0.16997
Rad54l_D	3	0.52401	0.532	0.999995	109	1	-0.14428	0.25654	0.383	0.999995	76	1	-0.14428
Hbo1	5	0.93164	0.9321	0.999995	179	0	0.10886	0.2597	0.4363	0.999995	77	2	0.10886
Cebbp_BD	4	0.80266	0.80254	0.999995	156	0	0.25846	0.26595	0.40153	0.999995	78	2	0.25846
Nmu	4	0.29671	0.42617	0.999995	74	1	-0.0097994	0.27219	0.40776	0.999995	79	1	-0.0097994
Hdac2	5	0.74298	0.75179	0.999995	145	1	0.029627	0.27223	0.44717	0.999995	80	1	0.029627
Smyd1	5	0.96488	0.96521	0.999995	193	0	0.080951	0.27792	0.45207	0.999995	81	2	0.080951
Padi4	6	0.70423	0.75443	0.999995	137	1	0.10304	0.28189	0.48307	0.999995	82	2	0.10304
Pbrm1_BD3	4	0.87585	0.87641	0.999995	167	0	-0.00036975	0.28453	0.42107	0.999995	83	1	-0.00036975
Suv420h1	4	0.70109	0.70342	0.999995	136	1	0.14091	0.28759	0.42419	0.999995	84	1	0.14091
Ash1L_BD	4	0.777	0.77735	0.999995	151	0	0.072934	0.28816	0.42478	0.999995	85	2	0.072934
Setd6	4	0.77571	0.77613	0.999995	150	0	0.13638	0.29494	0.43193	0.999995	86	2	0.13638
Hr	4	0.50933	0.55952	0.999995	108	1	-0.041203	0.29973	0.43713	0.999995	87	1	-0.041203
Setd5	4	0.73023	0.72973	0.999995	141	1	0.17545	0.32924	0.46856	0.999995	88	2	0.17545
Kdm2a	5	0.37914	0.52517	0.999995	90	2	0.17885	0.35005	0.51566	0.999995	89	2	0.17885
Pbrm1_BD4	5	0.84894	0.84876	0.999995	164	0	0.11759	0.37082	0.53419	0.999995	90	2	0.11759
Sirt2	5	0.33138	0.47587	0.999995	83	2	-0.12015	0.40196	0.5606	0.999995	91	2	-0.12015
Ano9	5	0.60831	0.66619	0.999995	121	1	0.13913	0.42265	0.57936	0.999995	92	2	0.13913
Fev	5	0.71527	0.73156	0.999995	139	1	-0.0090702	0.42883	0.58444	0.999995	93	2	-0.0090702
Phip_BD1	5	0.39989	0.54553	0.999995	96	2	0.019965	0.43179	0.58694	0.999995	94	1	0.019965
Atf2	4	0.27299	0.39815	0.999995	69	2	-0.087953	0.43882	0.57197	0.999995	95	1	-0.087953
Irx1	5	0.84231	0.84223	0.999995	163	0	-0.033534	0.43912	0.59333	0.999995	96	2	-0.033534
Pmrt8	5	0.47727	0.60301	0.999995	106	1	-0.026039	0.44117	0.59509	0.999995	97	2	-0.026039
Jmjd8	5	0.3169	0.46097	0.999995	80	2	0.012976	0.45035	0.6029	0.999995	98	1	0.012976
Hdac10	5	0.81084	0.81122	0.999995	158	1	0.063472	0.45754	0.60931	0.999995	99	2	0.063472
Opn4	4	0.21256	0.32876	0.999995	57	2	-0.19936	0.47131	0.58649	0.999995	100	1	-0.19936
Prdm9	5	0.80425	0.8044	0.999995	157	1	0.13324	0.47987	0.62952	0.999995	101	2	0.13324
Chd1_D	3	0.69329	0.69442	0.999995	132	0	0.023154	0.49833	0.53415	0.999995	102	1	0.023154
Kdm4b	5	0.33552	0.48022	0.999995	84	2	-0.27148	0.49997	0.64811	0.999995	103	2	-0.27148
Kdm5a	5	0.69488	0.7172	0.999995	133	1	-0.012807	0.50196	0.64987	0.999995	104	2	-0.012807
Phf2	5	0.94488	0.94512	0.999995	183	0	0.025961	0.50794	0.65526	0.999995	105	2	0.025961
Sirt1	5	0.27589	0.41908	0.999995	70	2	-0.15839	0.51152	0.6583	0.999995	106	1	-0.15839
Baz1b_BD	5	0.92063	0.921	0.999995	176	0	0.2277	0.51587	0.66235	0.999995	107	2	0.2277
Chd5_D	2	0.12674	0.17612	0.999995	46	1	-0.38434	0.5237	0.52137	0.999995	108	1	-0.38434
Chd7_H	3	0.28291	0.35837	0.999995	71	1	-0.0051658	0.52939	0.5561	0.999995	109	1	-0.0051658
Smarca4	8	0.25608	0.46037	0.999995	66	3	0.0054664	0.54062	0.745	0.999995	110	2	0.0054664
Setdb2	5	0.24966	0.39232	0.999995	65	2	-0.06163	0.54657	0.6901	0.999995	111	1	-0.06163
Pmrt3	5	0.96385	0.96396	0.999995	192	0	0.11107	0.55694	0.69587	0.999995	112	1	0.11107
Phip_BD2	4	0.39139	0.49113	0.999995	93	1	-0.050703	0.55822	0.63085	0.999995	113	1	-0.050703
Chd3_D	3	0.36044	0.40932	0.999995	88	1	-0.26776	0.56256	0.58135	0.999995	114	1	-0.26776
Pbrm1_BD1	4	0.078434	0.16926	0.999995	36	2	-0.15331	0.57713	0.64115	0.999995	115	1	-0.15331
Smarca4_BD	1	0.41034	0.41073	0.999995	98	0	-0.10158	0.58966	0.59076	0.999995	116	0	-0.10158
Shprh_H	5	0.26575	0.40903	0.999995	68	2	0.046737	0.59175	0.7086	0.999995	117	1	0.046737
Chd1_H	2	0.39804	0.39997	0.999995	95	1	-0.14436	0.59179	0.58983	0.999995	118	0	-0.14436
Kdm7a	5	0.53333	0.62876	0.999995	111	1	-0.12731	0.59891	0.71128	0.999995	119	1	-0.12731
Pmrt7	4	0.81519	0.81593	0.999995	159	0	-0.087435	0.61505	0.66266	0.999995	120	1	-0.087435
Crebbp	5	0.87973	0.87979	0.999995	168	0	0.15214	0.61753	0.71877	0.999995	121	1	0.15214
Hif1an	5	0.18368	0.32551	0.999995	52	2	-0.082159	0.62208	0.7203	0.999995	122	1	-0.082159
Chd1l_D	3	0.66419	0.66408	0.999995	129	0	0.19917	0.63783	0.64273	0.999995	123	1	0.19917
Brwd3_BD2	4	0.44645	0.52167	0.999995	103	1	0.15634	0.65035	0.68428	0.999995	124	1	0.15634
Pbrm1_BD5	5	0.37984	0.52605	0.999995	91	1	-0.048009	0.65058	0.73246	0.999995	125	1	-0.048009
Kat2a_BD	5	0.22196	0.36468	0.999995	58	2	0.051459	0.6569	0.73519	0.999995	126	1	0.051459
Kat2b_BD	3	0.54705	0.55232	0.999995	113	1	-0.12672	0.66704	0.66864	0.999995	127	1	-0.12672
Carm1	5	0.82225	0.82276	0.999995	160	0	-0.070346	0.66724	0.73939	0.999995	128	1	-0.070346
Chd6_D	3	0.69597	0.69699	0.999995	134	0	0.070382	0.67409	0.6751	0.999995	129	1	0.070382
Ercc6_H	2	0.22681	0.25394	0.999995	62	1	-0.31066	0.67628	0.6742	0.999995	130	0	-0.31066
Sirt5	4	0.61118	0.62927	0.999995	122	1	-0.075647	0.67816	0.7024	0.999995	131	1	-0.075647
Sirt4	5	0.80021	0.80068	0.999995	155	1	-0.10148	0.67932	0.74522	0.999995	132	1	-0.10148
Brwd3_BD1	4	0.18612	0.29864	0.999995	54	2	-0.23315	0.68318	0.70566	0.999995	133	1	-0.23315
Rad54l_H	3	0.38641	0.42705	0.999995	92	1	-0.044809	0.69597	0.6972	0.999995	134	1	-0.044809
Brpf3_BD	4	0.67647	0.68135	0.999995	131	1	-0.013513	0.71671	0.72993	0.999995	135	1	-0.013513
Kdm3a	5	0.0080895	0.027083	0.307078	20	3	-0.59485	0.71886	0.76423	0.999995	136	1	-0.59485
Hdac1	4	0.42593	0.51023	0.999995	101	1	-0.069831	0.72127	0.73345	0.999995	137	1	-0.069831
Brd3_BD2	5	0.033993	0.092865	0.708866	29	3	-0.32017	0.72241	0.76575	0.999995	138	1	-0.32017
Prdm8	5	0.95836	0.95876	0.999995	189	0	0.077653	0.73285	0.77147	0.999995	139	1	0.077653
Phf8	5	0.61981	0.6725	0.999995	124	1	-0.077886	0.73964	0.77542	0.999995	140	1	-0.077886
Chd3_H	3	0.79703	0.79789	0.999995	153	0	0.133	0.75687	0.7574	0.999995	141	0	0.133
Hdac6_a1	4	0.61505	0.63215	0.999995	123	1	0.00060766	0.75719	0.76174	0.999995	142	1	0.00060766
Hdac9	5	0.3231	0.46737	0.999995	81	2	-0.08189	0.77453	0.79639	0.999995	143	1	-0.08189
Kdm4c	5	0.082901	0.18265	0.999995	38	3	-0.23939	0.77751	0.79814	0.999995	144	1	-0.23939
Trim28_BD	5	0.008499	0.02816	0.307078	21	3	-0.72967	0.77898	0.79902	0.999995	145	1	-0.72967
Chd6_H	3	0.58268	0.58385	0.999995	115	1	0.016006	0.78025	0.78134	0.999995	146	0	0.016006
Moz	5	0.19255	0.33476	0.999995	55	1	0.011564	0.78045	0.79988	0.999995	147	1	0.011564
Nat10	4	0.10041	0.19601	0.999995	42	1	-0.079245	0.79437	0.79477	0.999995	148	1	-0.079245
Kdm6b	6	0.4979	0.64165	0.999995	107	2	-0.029244	0.79641	0.83598	0.999995	149	1	-0.029244
Pmrt10	5	0.011453	0.036654	0.349743	22	3	-0.43115	0.79884	0.8119	0.999995	150	1	-0.43115
Chd9_H	3	0.70914	0.71042	0.999995	138	0	-0.15111	0.80707	0.80756	0.999995	151	0	-0.15111
Mof	4	0.01159	0.03474	0.34589	23	3	-1.1944	0.80729	0.80732	0.999995	152	1	-1.1944
Taf1_BD2	5	0.76386	0.76881	0.999995	149	1	-0.36305	0.81084	0.82053	0.999995	153	1	-0.36305
Kdm4d	4	0.26282	0.3868	0.999995	67	1	0.062906	0.81296	0.8135	0.999995	154	0	0.062906
Smarca2	5	0.74955	0.75688	0.999995	147	1	0.015677	0.81725	0.82508	0.999995	155	1	0.015677
Ezh1	4	0.7317	0.73122	0.999995	142	1	-0.15009	0.82711	0.82756	0.999995	156	0	-0.15009
Ercc6_D	3	0.58597	0.58688	0.999995	117	1	-0.22231	0.82797	0.82866	0.999995	157	0	-0.22231
Chd7_D	3	0.43217	0.46005	0.999995	102	1	-0.2118	0.8298	0.83042	0.999995	158	0	-0.2118
Hltf_D	3	0.098544	0.1709	0.999995	41	1	-0.13832	0.83161	0.83249	0.999995	159	0	-0.13832
Bace2	5	0.28362	0.42701	0.999995	72	1	-0.12129	0.83428	0.83793	0.999995	160	1	-0.12129
Atat1	5	0.41645	0.56259	0.999995	100	2	0.10123	0.83776	0.84103	0.999995	161	1	0.10123
Sirt3	4	0.63948	0.65109	0.999995	125	1	-0.10787	0.83844	0.83883	0.999995	162	0	-0.10787
Kmt2a_BD	5	0.17072	0.31319	0.999995	51	2	-0.31153	0.83891	0.84189	0.999995	163	1	-0.31153
Hdac6_a2	5	0.14286	0.28485	0.999995	48	3	-0.1684	0.84231	0.84477	0.999995	164	1	-0.1684
Clock	4	0.88544	0.8855	0.999995	169	0	-0.022769	0.8434	0.84402	0.999995	165	0	-0.022769
Uty	5	0.75118	0.75824	0.999995	148	1	-0.028514	0.84454	0.84681	0.999995	166	1	-0.028514
Nsd3	5	0.30659	0.45058	0.999995	75	2	0.11554	0.84675	0.84852	0.999995	167	1	0.11554
Brdt_BD1	4	0.54527	0.58255	0.999995	112	1	-0.053878	0.85205	0.8524	0.999995	168	0	-0.053878
Brd2_BD1	5	0.023935	0.072486	0.606776	27	3	-0.71142	0.85949	0.85998	0.999995	169	1	-0.71142
Kdm4a	5	0.66724	0.69965	0.999995	130	1	-0.03908	0.86354	0.86369	0.999995	170	1	-0.03908
Brd2_BD2	4	0.0011178	0.0043319	0.076308	13	3	-0.65958	0.86912	0.86936	0.999995	171	0	-0.65958
Mll5	4	0.5994	0.62077	0.999995	119	1	-0.24972	0.87335	0.87378	0.999995	172	0	-0.24972
Setmar	5	0.41025	0.55622	0.999995	97	2	-0.0033011	0.87791	0.87805	0.999995	173	0	-0.0033011
Jmjd1c	5	0.063614	0.14798	0.942764	34	3	-0.32358	0.88064	0.88063	0.999995	174	0	-0.32358
Pmrt2	5	0.59415	0.65891	0.999995	118	1	-0.075938	0.89021	0.88973	0.999995	175	0	-0.075938
Setd4	4	0.1216	0.22136	0.999995	45	2	-0.21938	0.89374	0.89337	0.999995	176	0	-0.21938
Brdt_BD2	4	0.22372	0.34138	0.999995	59	2	-0.22482	0.89448	0.89391	0.999995	177	0	-0.22482
Atrx_H	3	0.06221	0.11717	0.838506	33	2	-0.2396	0.89588	0.89604	0.999995	178	0	-0.2396
Smarcal1	5	0.30964	0.45375	0.999995	78	1	-0.00090392	0.89916	0.89851	0.999995	179	0	-0.00090392
Ash1l	5	0.57463	0.64858	0.999995	114	1	-0.08907	0.90072	0.90019	0.999995	180	0	-0.08907
Zmynd8_BD	5	0.79052	0.79215	0.999995	152	1	-0.052804	0.91183	0.91194	0.999995	181	0	-0.052804
Smarca4_	2	0.30774	0.32052	0.999995	77	1	-0.43788	0.91235	0.9117	0.999995	182	0	-0.43788
Smarca1_D	2	0.081351	0.14173	0.942764	37	2	-0.20216	0.91865	0.91799	0.999995	183	0	-0.20216
Pbrm1_BD6	4	0.13515	0.23793	0.999995	47	2	-0.24547	0.92252	0.92181	0.999995	184	0	-0.24547
Jmjd7	5	0.11391	0.23598	0.999995	44	3	-0.21302	0.92569	0.92609	0.999995	185	0	-0.21302
Kdm2b	5	0.23573	0.3788	0.999995	63	2	-0.044809	0.92931	0.92975	0.999995	186	0	-0.044809
Tip60	5	0.08728	0.19054	0.999995	39	2	-0.18355	0.93667	0.93724	0.999995	187	0	-0.18355
Mll1	6	0.31681	0.48318	0.999995	79	2	-0.13695	0.93686	0.93725	0.999995	188	0	-0.13695
Hdac11	5	0.18421	0.32602	0.999995	53	2	-0.13105	0.93881	0.93944	0.999995	189	0	-0.13105
lama1	5	0.60598	0.66498	0.999995	120	1	-0.044809	0.9414	0.94188	0.999995	190	0	-0.044809
Esrrb	5	1.1111e-05	4.4865e-05	0.002568	4	4	-1.5681	0.94291	0.94324	0.999995	191	0	-1.5681
Kdm5d	4	0.16956	0.27862	0.999995	50	2	-0.27549	0.94502	0.94404	0.999995	192	0	-0.27549
Src1	5	0.65058	0.69006	0.999995	127	1	-0.054511	0.94536	0.94561	0.999995	193	0	-0.054511
Rad54l2_D	3	0.0359	0.076883	0.607109	30	2	-0.65386	0.94896	0.94863	0.999995	194	0	-0.65386
Setd8	4	0.14351	0.24793	0.999995	49	2	-1.1345	0.95102	0.95054	0.999995	195	0	-1.1345
Setd2	4	0.30688	0.43813	0.999995	76	2	-0.16036	0.95102	0.95054	0.999995	196	0	-0.16036
Dot1	4	0.016295	0.044869	0.411005	25	3	-0.35397	0.95102	0.95054	0.999995	197	0	-0.35397
Chd5_H	3	0.46008	0.48144	0.999995	104	1	-0.2641	0.95445	0.95397	0.999995	198	0	-0.2641
Cecr2_BD	4	0.65035	0.6597	0.999995	126	1	-0.18235	0.95763	0.95747	0.999995	199	0	-0.18235
Jmjd6	5	0.063752	0.14821	0.942764	35	3	-0.36259	0.96026	0.96048	0.999995	200	0	-0.36259
Chd4_D	3	0.336	0.39285	0.999995	85	1	-1.9712	0.9609	0.96056	0.999995	201	0	-1.9712
Smarca1_H	4	0.043251	0.10298	0.760753	31	3	-0.21114	0.96611	0.96632	0.999995	202	0	-0.21114
Pbrm1_BD2	4	0.4664	0.53312	0.999995	105	1	-0.1568	0.96794	0.96823	0.999995	203	0	-0.1568
Suv420h2	4	0.05577	0.12876	0.89349	32	3	-0.45966	0.96853	0.96885	0.999995	204	0	-0.45966
Setd7	5	0.36667	0.51256	0.999995	89	2	-0.12359	0.97026	0.97034	0.999995	205	0	-0.12359
Hltf_H	4	0.24644	0.36768	0.999995	64	2	-0.32192	0.97082	0.97132	0.999995	206	0	-0.32192
Kdm3b	5	0.00057582	0.0025473	0.063813	9	4	-0.63727	0.97199	0.97168	0.999995	207	0	-0.63727
Pmrt5	5	0.22588	0.36883	0.999995	61	2	-0.088477	0.97364	0.97338	0.999995	208	0	-0.088477
Brd7_BD	4	0.28985	0.4183	0.999995	73	2	-0.24815	0.97576	0.97641	0.999995	209	0	-0.24815
Chd1l_H	3	0.013303	0.034481	0.34589	24	3	-0.53008	0.9867	0.98663	0.999995	210	0	-0.53008
Ncoa2	6	0.00079022	0.0040926	0.076308	11	5	-0.62678	0.98916	0.98921	0.999995	211	0	-0.62678
GTF3C4	4	0.0019461	0.0074625	0.106807	16	3	-2.3606	0.98929	0.98985	0.999995	212	0	-2.3606
Jmjd4	5	0.41438	0.56075	0.999995	99	2	-0.24873	0.98957	0.98944	0.999995	213	0	-0.24873
Rpa3	3	0.0080593	0.02148	0.258892	19	3	-1.9011	0.99194	0.9919	0.999995	214	0	-1.9011
Chd4_H	3	0.0070366	0.018728	0.252283	18	3	-1.281	0.99296	0.99285	0.999995	215	0	-1.281
Taf1_BD1	5	0.020677	0.063573	0.559932	26	4	-2.2393	0.99325	0.9931	0.999995	216	0	-2.2393
Brwd1_BD2	5	0.024573	0.074191	0.606776	28	4	-0.50081	0.99395	0.99384	0.999995	217	0	-0.50081
Setdb1	4	0.0059163	0.021031	0.258892	17	4	-0.93212	0.99408	0.99443	0.999995	218	0	-0.93212
Kdm6a	5	0.00064228	0.0027866	0.063813	10	4	-0.70433	0.99723	0.99729	0.999995	219	0	-0.70433
Morf	5	0.0014733	0.0063259	0.096575	15	5	-0.52899	0.99853	0.99856	0.999995	220	0	-0.52899
Actr	5	0.0012246	0.0054186	0.088633	14	5	-0.61484	0.99878	0.9988	0.999995	221	0	-0.61484
Brwd1_BD1	5	0.00086208	0.0038334	0.076308	12	5	-0.66288	0.99914	0.99922	0.999995	222	0	-0.66288
Atrx_D	3	9.0082e-05	0.00021435	0.006136	8	3	-2.1639	0.99991	0.99991	0.999995	223	0	-2.1639
Mll3	5	4.2742e-05	0.0001645	0.005382	6	5	-0.52666	0.99993	0.99994	0.999995	224	0	-0.52666
Rad54l2_H	4	5.5229e-05	0.00014456	0.005382	7	4	-0.83479	0.99994	0.99996	0.999995	225	0	-0.83479
Mll4	5	1.5293e-05	8.4744e-05	0.003881	5	5	-1.1731	0.99998	0.99998	0.999995	226	0	-1.1731
Brpf1_BD	5	8.1855e-07	4.9849e-06	0.000381	3	5	-1.2468	1	1	0.999995	227	0	-1.2468
Setd1b	5	6.3599e-07	4.9849e-06	0.000381	2	5	-1.0795	1	1	0.999995	228	0	-1.0795
Ezh2	4	3.8635e-10	4.9849e-06	0.000381	1	4	-1.7423	1	1	0.999995	229	0	-1.7423

## Sheet: Day 20
id	num	neg|score	neg|p-value	neg|fdr	neg|rank	neg|goodsgrna	neg|lfc	pos|score	pos|p-value	pos|fdr	pos|rank	pos|goodsgrna	pos|lfc
Elp3	5	1	1	0.999995	229	0	2.5667	2.0181e-07	4.9849e-06	0.000381	1	5	2.5667
Brd4_BD2	5	1	1	0.999995	228	0	1.6835	1.2072e-06	4.9849e-06	0.000381	2	5	1.6835
Brd4	3	1	1	0.999995	227	0	3.7187	3.5612e-06	4.9849e-06	0.000381	3	3	3.7187
Baz2b_BD	5	0.99988	0.99987	0.999995	226	0	1.0514	0.00011526	0.0004636	0.026541	4	5	1.0514
Ehmt2	5	0.99972	0.99971	0.999995	225	0	1.445	0.00027894	0.0012413	0.047374	5	5	1.445
Bptf_BD	4	0.9996	0.99962	0.999995	224	0	1.6503	0.00039952	0.00165	0.053979	6	4	1.6503
Tet3	5	0.67131	0.75085	0.999995	141	1	0.94847	0.00046	0.001999	0.05416	7	4	0.94847
Rosa	1	0.99951	0.99953	0.999995	223	0	5.9766	0.00049261	0.00062312	0.028539	8	1	5.9766
No66	5	0.99951	0.99951	0.999995	222	0	1.239	0.00049492	0.0021286	0.05416	9	5	1.239
Kdm1a	6	0.56696	0.71528	0.999995	129	2	1.238	0.0010287	0.0053688	0.104809	10	4	1.238
Kdm1b	6	0.48577	0.65727	0.999995	116	1	1.2778	0.0013345	0.0068344	0.104809	11	4	1.2778
Nsd1	6	0.99865	0.99853	0.999995	221	0	1.4182	0.0013516	0.0069141	0.104809	12	6	1.4182
Atad2b_BD	5	0.99853	0.99856	0.999995	220	0	1.019	0.0014733	0.0063259	0.104809	13	5	1.019
Smyd5	4	0.99832	0.9985	0.999995	219	0	1.2075	0.0016803	0.0065452	0.104809	14	4	1.2075
Ino80_H	4	0.99785	0.998	0.999995	218	0	1.1455	0.0021475	0.0082002	0.110462	15	4	1.1455
Ep400_D	3	0.99751	0.99744	0.999995	217	0	1.7676	0.0024861	0.0066848	0.104809	16	3	1.7676
Jarid2	5	0.99736	0.99743	0.999995	216	0	0.98104	0.0026362	0.011331	0.144153	17	5	0.98104
Smarca2_H	3	0.99729	0.99711	0.999995	215	0	1.4639	0.0027094	0.0073229	0.104809	18	3	1.4639
Ep300_BD	5	0.99701	0.99702	0.999995	214	0	1.0687	0.0029949	0.012816	0.15447	19	5	1.0687
Chd8	8	0.99314	0.99325	0.999995	209	0	0.92909	0.0032976	0.016864	0.188139	20	6	0.92909
Ep300	5	0.99055	0.99012	0.999995	205	0	1.4662	0.0041097	0.017253	0.188139	21	5	1.4662
Sirt6	5	0.9945	0.99455	0.999995	212	0	0.54243	0.0054969	0.022507	0.234278	22	5	0.54243
Baz2a_BD	5	0.99343	0.9933	0.999995	211	0	1.1061	0.0065685	0.026515	0.252997	23	5	1.1061
Acat1	4	0.9932	0.99352	0.999995	210	0	0.84894	0.0068028	0.023883	0.23779	24	4	0.84894
Cebbp_BD	4	0.99179	0.99236	0.999995	208	0	1.1811	0.0082069	0.02828	0.259041	25	4	1.1811
Smarcad1	6	0.94032	0.94085	0.999995	189	0	1.3891	0.0085759	0.035887	0.293501	26	4	1.3891
Kdm8	5	0.99113	0.99059	0.999995	207	0	1.5395	0.0088696	0.03461	0.293501	27	5	1.5395
Ehmt1	5	0.9909	0.99041	0.999995	206	0	1.3373	0.0090967	0.035388	0.293501	28	5	1.3373
Trim24_BD	4	0.98848	0.98919	0.999995	203	0	0.67028	0.011516	0.038778	0.306212	29	4	0.67028
Brd1_BD	5	0.99019	0.98986	0.999995	204	0	0.91074	0.014	0.049725	0.373181	30	4	0.91074
Pcaf	5	0.20144	0.37681	0.999995	75	3	-0.39919	0.017123	0.058329	0.404767	31	1	-0.39919
Rad54l_D	3	0.62414	0.6343	0.999995	134	1	1.4167	0.020092	0.05128	0.373181	32	2	1.4167
Rpa3	3	0.97956	0.97941	0.999995	200	0	2.6674	0.020436	0.052148	0.373181	33	3	2.6674
Mina	6	0.99502	0.99479	0.999995	213	0	0.53726	0.024179	0.085766	0.561155	34	5	0.53726
Setd1a	5	0.95557	0.95591	0.999995	194	0	1.4966	0.026533	0.082925	0.558521	35	4	1.4966
Ttf2	8	0.7991	0.88906	0.999995	155	1	0.67416	0.028488	0.10909	0.640528	36	6	0.67416
Suv39h2	5	0.97496	0.97475	0.999995	199	0	0.77544	0.033072	0.099475	0.611602	37	4	0.77544
Hdac3	4	0.88388	0.88407	0.999995	175	0	1.296	0.036916	0.10149	0.611602	38	3	1.296
Chd2_H	3	0.95987	0.95954	0.999995	197	0	1.0488	0.04013	0.097072	0.611602	39	3	1.0488
Zmynd11_BD	5	0.94341	0.94373	0.999995	191	0	0.12389	0.044115	0.12681	0.725999	40	3	0.12389
Trim33_BD	5	0.9846	0.98448	0.999995	202	0	0.34337	0.050402	0.14238	0.748677	41	4	0.34337
Pmrt7	4	0.84438	0.84494	0.999995	164	0	0.7706	0.053455	0.13264	0.740868	42	3	0.7706
Smyd2	5	0.98014	0.97971	0.999995	201	0	0.28565	0.054712	0.15267	0.776941	43	4	0.28565
Brwd3_BD2	4	0.31172	0.45213	0.999995	95	1	0.90415	0.05695	0.13925	0.748677	44	3	0.90415
Pmrt1	5	0.78481	0.80802	0.999995	153	1	1.2238	0.057542	0.15907	0.791915	45	3	1.2238
Setd5	4	0.89227	0.89197	0.999995	178	0	0.83446	0.059354	0.14385	0.748677	46	3	0.83446
Padi4	6	0.9488	0.9493	0.999995	193	0	0.04566	0.066084	0.18484	0.858425	47	2	0.04566
Smarca4	8	0.80293	0.89134	0.999995	157	1	0.38851	0.069377	0.21398	0.868	48	5	0.38851
Kdm5c	5	0.070321	0.1771	0.933036	42	3	-0.50315	0.069417	0.18536	0.858425	49	1	-0.50315
Pmrt6	5	0.18421	0.35151	0.999995	71	2	0.19841	0.070277	0.18743	0.858425	50	2	0.19841
Prdm2	5	0.82349	0.83341	0.999995	162	1	0.27276	0.07514	0.19801	0.868	51	4	0.27276
Crebbp	5	0.84454	0.84896	0.999995	165	1	0.85964	0.075828	0.19948	0.868	52	4	0.85964
Prdm9	5	0.95557	0.95591	0.999995	195	0	0.7361	0.077248	0.20264	0.868	53	3	0.7361
Suv39h1	5	0.87514	0.8754	0.999995	172	1	-0.046939	0.078606	0.20549	0.868	54	2	-0.046939
Jmjd8	5	0.36459	0.53554	0.999995	105	2	-0.071779	0.083285	0.21605	0.868	55	2	-0.071779
Dcc	5	0.078139	0.18948	0.933036	44	3	-0.41186	0.092438	0.23095	0.911845	56	2	-0.41186
Smyd4	4	0.94228	0.94128	0.999995	190	0	0.45807	0.099755	0.21601	0.868	57	2	0.45807
Ep400_H	2	0.89397	0.89309	0.999995	179	0	1.0028	0.10603	0.18099	0.858425	58	2	1.0028
Hdac4	5	0.56255	0.70453	0.999995	127	2	0.19381	0.10603	0.25042	0.971111	59	1	0.19381
Brd3_BD1	5	0.027678	0.083712	0.710003	26	3	-0.42818	0.11358	0.26106	0.971111	60	2	-0.42818
Trim28_BD	5	0.050665	0.14222	0.857036	37	3	-0.53805	0.115	0.26292	0.971111	61	1	-0.53805
Pmrt3	5	0.87041	0.87074	0.999995	170	1	0.51617	0.12395	0.27562	0.974131	62	3	0.51617
Smyd3	4	0.76393	0.77025	0.999995	151	1	0.51804	0.12578	0.26097	0.971111	63	3	0.51804
Atad2_BD	4	0.86653	0.86667	0.999995	169	0	0.5853	0.13273	0.27258	0.974131	64	3	0.5853
Hbo1	5	0.67333	0.75169	0.999995	142	1	0.49771	0.14148	0.30077	0.999995	65	3	0.49771
Tet2	5	0.52525	0.67198	0.999995	122	1	0.30871	0.14387	0.30399	0.999995	66	3	0.30871
Htr2c	5	0.34174	0.51559	0.999995	100	2	0.43071	0.14409	0.30431	0.999995	67	3	0.43071
Gcn5	5	0.87326	0.87343	0.999995	171	1	0.44153	0.14904	0.31131	0.999995	68	3	0.44153
Setdb2	5	0.17157	0.33347	0.999995	69	1	0.37895	0.15662	0.3219	0.999995	69	3	0.37895
Brd8_BD	4	0.94412	0.94323	0.999995	192	0	0.27761	0.16422	0.32376	0.999995	70	3	0.27761
Smarca2_D	3	0.55399	0.57967	0.999995	125	1	0.38813	0.16606	0.2765	0.974131	71	2	0.38813
Sirt4	5	0.71165	0.76901	0.999995	149	1	-0.038244	0.16733	0.33733	0.999995	72	1	-0.038244
Pbrm1_BD3	4	0.63948	0.68518	0.999995	137	1	0.25139	0.16969	0.33318	0.999995	73	3	0.25139
Nmu	4	0.093112	0.20163	0.933036	48	2	-0.15546	0.17786	0.34429	0.999995	74	1	-0.15546
Nsd2	5	0.091742	0.21229	0.933036	47	3	-0.18938	0.18181	0.3563	0.999995	75	2	-0.18938
Hdac8	5	0.80822	0.82252	0.999995	159	1	0.078725	0.18743	0.36387	0.999995	76	2	0.078725
Hells_D	3	0.80608	0.80646	0.999995	158	0	0.41243	0.19885	0.31616	0.999995	77	2	0.41243
Suv420h1	4	0.85485	0.85525	0.999995	167	0	0.33932	0.20142	0.36639	0.999995	78	2	0.33932
Kdm5b	5	0.69678	0.76191	0.999995	145	1	0.27006	0.20287	0.38526	0.999995	79	3	0.27006
Kdm4b	5	0.90603	0.90561	0.999995	184	0	0.36344	0.21158	0.39689	0.999995	80	3	0.36344
Ino80_D	3	0.2468	0.37092	0.999995	87	1	0.45743	0.21352	0.33421	0.999995	81	2	0.45743
Hr	4	0.10102	0.21594	0.933036	51	3	-0.36603	0.21466	0.37857	0.999995	82	1	-0.36603
Hat1	5	0.9675	0.96778	0.999995	198	0	0.49418	0.21896	0.40659	0.999995	83	3	0.49418
Tet1	5	0.50794	0.6569	0.999995	118	2	-0.081499	0.22522	0.41548	0.999995	84	2	-0.081499
Phf8	5	0.65481	0.74436	0.999995	139	1	0.3663	0.22644	0.41722	0.999995	85	3	0.3663
Trim66_BD	5	0.8868	0.88662	0.999995	176	0	0.15547	0.22784	0.41894	0.999995	86	3	0.15547
Hells_H	2	0.8108	0.80828	0.999995	160	0	0.53182	0.24061	0.31188	0.999995	87	1	0.53182
Pbrm1_BD1	4	0.19689	0.33492	0.999995	73	2	-0.16809	0.24063	0.40251	0.999995	88	1	-0.16809
Hspbap1	5	0.89435	0.89388	0.999995	180	0	0.29295	0.25895	0.45971	0.999995	89	3	0.29295
Tip60	5	0.92319	0.9234	0.999995	187	0	0.42619	0.26693	0.47027	0.999995	90	3	0.42619
Hdac9	5	0.48601	0.63709	0.999995	117	1	0.20551	0.2848	0.49258	0.999995	91	3	0.20551
Hdac5	5	0.95912	0.95952	0.999995	196	0	0.28954	0.29836	0.50979	0.999995	92	3	0.28954
Atf2	4	0.24383	0.38229	0.999995	85	2	-0.22176	0.31766	0.47456	0.999995	93	1	-0.22176
Smarca4_BD	1	0.68128	0.68288	0.999995	143	0	0.46488	0.31872	0.31897	0.999995	94	1	0.46488
Kdm4d	4	0.58329	0.65411	0.999995	131	1	0.23295	0.32061	0.47722	0.999995	95	2	0.23295
Chd1_D	3	0.29234	0.4196	0.999995	93	1	0.11862	0.32696	0.46702	0.999995	96	1	0.11862
Taf1	5	0.53065	0.67647	0.999995	123	1	0.067547	0.32776	0.53744	0.999995	97	2	0.067547
Opn4	4	0.17446	0.31149	0.999995	70	2	-0.41978	0.32942	0.4856	0.999995	98	1	-0.41978
Chd3_D	3	0.70523	0.70692	0.999995	147	1	0.28474	0.33156	0.47256	0.999995	99	2	0.28474
Hdac7	6	0.060713	0.16626	0.928639	41	3	-0.28145	0.33375	0.55304	0.999995	100	2	-0.28145
Hdac11	5	0.14042	0.28689	0.999995	59	3	-0.27674	0.35005	0.55375	0.999995	101	2	-0.27674
Sp100_BD	4	0.091231	0.19842	0.933036	46	2	-0.39314	0.36658	0.52028	0.999995	102	1	-0.39314
Chd3_H	3	0.69464	0.69672	0.999995	144	1	-0.04848	0.38427	0.50721	0.999995	103	1	-0.04848
Kdm5d	4	0.096067	0.20697	0.933036	49	2	-0.083386	0.39194	0.5435	0.999995	104	2	-0.083386
Ano9	5	0.1657	0.32493	0.999995	67	3	-0.27682	0.39647	0.58722	0.999995	105	1	-0.27682
Ash1L_BD	4	0.15061	0.28662	0.999995	63	2	-0.12638	0.41471	0.56606	0.999995	106	2	-0.12638
Mll2	4	0.70268	0.72538	0.999995	146	1	0.24046	0.41547	0.56681	0.999995	107	2	0.24046
Brdt_BD1	4	0.50933	0.61698	0.999995	119	1	0.069436	0.4181	0.56941	0.999995	108	1	0.069436
Hif1an	5	0.042304	0.12122	0.772673	35	3	-0.43073	0.42549	0.60833	0.999995	109	1	-0.43073
Setd4	4	0.77827	0.78194	0.999995	152	1	0.15234	0.43046	0.58124	0.999995	110	2	0.15234
Kdm7a	5	0.25682	0.44364	0.999995	89	2	-0.091645	0.43295	0.61331	0.999995	111	2	-0.091645
Smarca2	5	0.32416	0.50059	0.999995	97	1	0.029629	0.44113	0.61929	0.999995	112	1	0.029629
Sirt1	5	0.029206	0.087491	0.71555	28	3	-0.44602	0.44422	0.62148	0.999995	113	1	-0.44602
Hdac2	5	0.56636	0.70785	0.999995	128	2	-0.21527	0.45339	0.62822	0.999995	114	1	-0.21527
Sirt2	5	0.8511	0.85396	0.999995	166	1	0.044615	0.4555	0.62962	0.999995	115	2	0.044615
Pbrm1_BD4	5	0.51389	0.6621	0.999995	120	2	-0.0055903	0.45944	0.63235	0.999995	116	2	-0.0055903
Pmrt8	5	0.52376	0.67079	0.999995	121	2	0.033143	0.47138	0.64143	0.999995	117	2	0.033143
Ercc6_D	3	0.20492	0.31769	0.999995	76	2	-0.36758	0.48135	0.55864	0.999995	118	1	-0.36758
Kdm2a	5	0.90302	0.90256	0.999995	183	0	0.23417	0.48794	0.65352	0.999995	119	2	0.23417
Shprh_H	5	0.33552	0.5101	0.999995	99	2	-0.26694	0.48995	0.65507	0.999995	120	2	-0.26694
Sirt7	4	0.5994	0.66266	0.999995	133	1	0.055381	0.49308	0.64002	0.999995	121	2	0.055381
Smyd1	5	0.21611	0.39779	0.999995	81	2	0.024872	0.51587	0.67519	0.999995	122	2	0.024872
Brd9_BD	5	0.75279	0.78947	0.999995	150	1	-0.033674	0.51785	0.67672	0.999995	123	2	-0.033674
Moz	5	0.22119	0.40532	0.999995	84	1	0.064837	0.5595	0.70841	0.999995	124	1	0.064837
Pmrt10	5	0.14532	0.2941	0.999995	61	3	-0.2865	0.56205	0.71029	0.999995	125	1	-0.2865
Kdm3a	5	0.086409	0.20312	0.933036	45	3	-0.34883	0.57214	0.71809	0.999995	126	1	-0.34883
Phip_BD1	5	0.03549	0.10341	0.717621	30	2	0.17368	0.5796	0.7239	0.999995	127	2	0.17368
Chd5_H	3	0.055032	0.12147	0.772673	39	2	-0.70573	0.58268	0.62076	0.999995	128	1	-0.70573
Kdm6b	6	0.90001	0.90442	0.999995	182	1	-0.012441	0.58407	0.74693	0.999995	129	2	-0.012441
Zmynd8_BD	5	0.48311	0.63488	0.999995	115	2	0.0030462	0.59082	0.73242	0.999995	130	2	0.0030462
Ash1l	5	0.36251	0.53377	0.999995	104	2	-0.084246	0.59268	0.73399	0.999995	131	2	-0.084246
Brd3_BD2	5	0.010705	0.037033	0.571461	14	4	-0.5844	0.60128	0.74049	0.999995	132	1	-0.5844
Baz1b_BD	5	0.20902	0.38765	0.999995	77	2	-0.17002	0.61106	0.74798	0.999995	133	2	-0.17002
Fev	5	0.58203	0.7172	0.999995	130	1	0.14211	0.61287	0.74943	0.999995	134	2	0.14211
Brwd3_BD1	4	0.21414	0.35229	0.999995	79	2	-0.30989	0.61505	0.70458	0.999995	135	1	-0.30989
Phip_BD2	4	0.32751	0.46889	0.999995	98	2	-0.091564	0.61888	0.70635	0.999995	136	1	-0.091564
Kdm5a	5	0.93107	0.9314	0.999995	188	0	0.032896	0.62011	0.75487	0.999995	137	2	0.032896
Pbrm1_BD5	5	0.14904	0.29965	0.999995	62	3	-0.25472	0.6237	0.75767	0.999995	138	2	-0.25472
Kat2b_BD	3	0.46788	0.5212	0.999995	113	1	0.081877	0.62568	0.65107	0.999995	139	1	0.081877
Smarca1_H	4	0.21098	0.34901	0.999995	78	2	-0.18892	0.63764	0.71483	0.999995	140	1	-0.18892
Sirt5	4	0.21732	0.35561	0.999995	82	2	-0.18092	0.63948	0.71564	0.999995	141	1	-0.18092
Rad54l2_D	3	0.37783	0.4666	0.999995	106	1	0.066642	0.65117	0.66899	0.999995	142	1	0.066642
Ezh1	4	0.25302	0.39139	0.999995	88	2	-0.24793	0.65392	0.72286	0.999995	143	1	-0.24793
Smarca4_	2	0.65347	0.65184	0.999995	138	0	-0.055597	0.67852	0.6764	0.999995	144	0	-0.055597
Pmrt5	5	0.79884	0.81641	0.999995	154	1	0.27388	0.68327	0.79236	0.999995	145	1	0.27388
Irx1	5	0.14409	0.29226	0.999995	60	3	-0.26399	0.68523	0.79306	0.999995	146	1	-0.26399
Kdm2b	5	0.87699	0.87741	0.999995	173	1	-0.11486	0.69867	0.7972	0.999995	147	1	-0.11486
Chd5_D	2	0.34174	0.36672	0.999995	101	1	-0.33226	0.70047	0.69905	0.999995	148	0	-0.33226
Chd2_D	3	0.89848	0.89836	0.999995	181	0	0.35782	0.7194	0.72538	0.999995	149	1	0.35782
Kdm3b	5	0.0036701	0.015558	0.296899	12	4	-0.80948	0.73285	0.80972	0.999995	150	1	-0.80948
Setd6	4	0.18802	0.32603	0.999995	72	1	-0.13142	0.74609	0.77345	0.999995	151	1	-0.13142
Kdm4a	5	0.70614	0.76636	0.999995	148	1	-0.2388	0.75118	0.81693	0.999995	152	1	-0.2388
Rad54l_H	3	0.34496	0.44792	0.999995	102	1	-0.11486	0.7534	0.75486	0.999995	153	1	-0.11486
Nat10	4	0.88928	0.88913	0.999995	177	0	-0.088339	0.75582	0.77951	0.999995	154	1	-0.088339
Atrx_H	3	0.53828	0.56824	0.999995	124	1	-0.11486	0.75802	0.75949	0.999995	155	1	-0.11486
Phf2	5	0.20081	0.37591	0.999995	74	2	-0.1969	0.79192	0.83469	0.999995	156	1	-0.1969
Chd4_D	3	0.59575	0.61131	0.999995	132	1	-0.18793	0.79292	0.79395	0.999995	157	0	-0.18793
Chd1l_H	3	0.02747	0.068279	0.665763	25	2	-1.3367	0.79601	0.79677	0.999995	158	0	-1.3367
Prdm8	5	0.38121	0.54952	0.999995	108	2	-0.11486	0.79884	0.8378	0.999995	159	1	-0.11486
Smarca1_D	2	0.62748	0.62567	0.999995	135	0	-0.076264	0.803	0.8005	0.999995	160	0	-0.076264
Chd1_H	2	0.55577	0.55411	0.999995	126	1	-0.28006	0.80735	0.80471	0.999995	161	0	-0.28006
Brd2_BD1	5	0.91666	0.91715	0.999995	186	0	0.13533	0.81084	0.8437	0.999995	162	1	0.13533
Chd4_H	3	0.24644	0.37039	0.999995	86	2	-0.92894	0.81293	0.81333	0.999995	163	0	-0.92894
Chd7_H	3	0.15157	0.25069	0.999995	64	2	-0.47139	0.81581	0.81597	0.999995	164	0	-0.47139
Mof	4	0.90833	0.90716	0.999995	185	0	0.022156	0.8185	0.82463	0.999995	165	1	0.022156
Chd6_H	3	0.12043	0.21027	0.933036	56	2	-0.41623	0.82797	0.82866	0.999995	166	0	-0.41623
Clock	4	0.63395	0.6819	0.999995	136	1	-0.025261	0.82921	0.83298	0.999995	167	1	-0.025261
Atat1	5	0.88064	0.88064	0.999995	174	1	-0.10455	0.83545	0.85664	0.999995	168	1	-0.10455
Hltf_H	4	0.039817	0.10047	0.717621	33	3	-0.83396	0.83642	0.83903	0.999995	169	1	-0.83396
Chd7_D	3	0.31325	0.43107	0.999995	96	1	0.039133	0.84046	0.84155	0.999995	170	0	0.039133
Ncoa2	6	0.00079022	0.0043219	0.11758	8	3	-0.5744	0.84046	0.88823	0.999995	171	1	-0.5744
Chd9_H	3	0.65555	0.65987	0.999995	140	1	-0.060003	0.84133	0.84244	0.999995	172	0	-0.060003
Sirt3	4	0.83541	0.8357	0.999995	163	0	-0.069117	0.84633	0.8477	0.999995	173	1	-0.069117
Rad54l2_H	4	0.82176	0.82243	0.999995	161	1	-0.058942	0.84729	0.84862	0.999995	174	1	-0.058942
Kat2a_BD	5	0.16706	0.32716	0.999995	68	2	-0.041896	0.8511	0.866	0.999995	175	1	-0.041896
Smarcal1	5	0.05473	0.15193	0.892079	38	3	-0.44035	0.85217	0.86673	0.999995	176	1	-0.44035
Setdb1	4	0.39681	0.54036	0.999995	110	1	-0.14422	0.85943	0.8597	0.999995	177	1	-0.14422
Src1	5	0.21417	0.3948	0.999995	80	2	-0.05005	0.86153	0.87276	0.999995	178	1	-0.05005
Taf1_BD2	5	0.3832	0.55108	0.999995	109	2	-0.13589	0.86652	0.87616	0.999995	179	1	-0.13589
Chd9_D	3	0.11022	0.19698	0.933036	55	2	-0.40739	0.86823	0.86888	0.999995	180	0	-0.40739
Brd2_BD2	4	0.012497	0.041609	0.595534	16	3	-0.51489	0.87083	0.87112	0.999995	181	0	-0.51489
Brdt_BD2	4	0.86033	0.86047	0.999995	168	0	-0.11348	0.8783	0.87874	0.999995	182	0	-0.11348
Esrrb	5	2.3062e-05	0.00013459	0.007078	4	4	-1.1456	0.88594	0.89012	0.999995	183	1	-1.1456
Pbrm1_BD6	4	0.2663	0.40542	0.999995	91	2	-0.17371	0.89879	0.89789	0.999995	184	0	-0.17371
Jmjd6	5	0.37914	0.54771	0.999995	107	2	-0.19368	0.89916	0.90035	0.999995	185	1	-0.19368
Hdac1	4	0.80032	0.80125	0.999995	156	1	0.042956	0.90767	0.90634	0.999995	186	0	0.042956
Kmt2a_BD	5	0.12055	0.25598	0.999995	57	3	-0.46321	0.90824	0.90848	0.999995	187	1	-0.46321
Setmar	5	0.16439	0.32279	0.999995	66	3	-0.30098	0.91932	0.91982	0.999995	188	1	-0.30098
Brpf3_BD	4	0.15204	0.28804	0.999995	65	2	-0.29729	0.93138	0.93033	0.999995	189	0	-0.29729
Jmjd7	5	0.033072	0.097381	0.717621	29	4	-0.2594	0.93222	0.93271	0.999995	190	0	-0.2594
Carm1	5	0.46245	0.61655	0.999995	112	2	-0.13706	0.93279	0.93331	0.999995	191	0	-0.13706
Chd1l_D	3	0.26475	0.39326	0.999995	90	2	-0.37109	0.93433	0.93361	0.999995	192	0	-0.37109
Kdm4c	5	0.47987	0.63213	0.999995	114	2	-0.30119	0.93721	0.9379	0.999995	193	0	-0.30119
Hdac6_a1	4	0.027771	0.076225	0.671365	27	3	-0.3622	0.9375	0.93652	0.999995	194	0	-0.3622
Brd7_BD	4	0.10728	0.22751	0.951204	53	3	-0.4545	0.9404	0.93949	0.999995	195	0	-0.4545
lama1	5	0.057214	0.15595	0.892837	40	2	-0.11486	0.94341	0.94373	0.999995	196	0	-0.11486
Cecr2_BD	4	0.29664	0.43654	0.999995	94	2	-0.42051	0.94722	0.9465	0.999995	197	0	-0.42051
Setd7	5	0.10534	0.23343	0.954562	52	3	-0.3221	0.95001	0.94999	0.999995	198	0	-0.3221
Setd2	4	0.023752	0.067501	0.665763	19	3	-0.65238	0.95383	0.95372	0.999995	199	0	-0.65238
Setd8	4	0.10778	0.22846	0.951204	54	3	-1.2027	0.95383	0.95372	0.999995	200	0	-1.2027
Dot1	4	0.27467	0.4136	0.999995	92	2	-0.2571	0.95383	0.95372	0.999995	201	0	-0.2571
Mll1	6	0.038699	0.11867	0.772673	31	4	-0.5325	0.95582	0.95559	0.999995	202	0	-0.5325
Pmrt2	5	0.077193	0.18818	0.933036	43	2	-0.1118	0.95718	0.95761	0.999995	203	0	-0.1118
Hdac10	5	0.35005	0.52266	0.999995	103	2	-0.19555	0.95836	0.95876	0.999995	204	0	-0.19555
Hltf_D	3	0.040827	0.098508	0.717621	34	3	-0.32398	0.95917	0.95892	0.999995	205	0	-0.32398
Mll5	4	0.024809	0.069774	0.665763	21	3	-0.93862	0.9598	0.95942	0.999995	206	0	-0.93862
GTF3C4	4	0.096111	0.20703	0.933036	50	3	-0.74145	0.96388	0.96374	0.999995	207	0	-0.74145
Pbrm1_BD2	4	0.038783	0.098378	0.717621	32	2	-0.45865	0.96703	0.96718	0.999995	208	0	-0.45865
Uty	5	0.41645	0.5787	0.999995	111	2	-0.15456	0.97142	0.97131	0.999995	209	0	-0.15456
Atrx_D	3	0.02621	0.065388	0.665763	24	3	-0.85108	0.97379	0.97356	0.999995	210	0	-0.85108
Ercc6_H	2	0.025948	0.047621	0.641485	23	2	-0.74231	0.97405	0.97314	0.999995	211	0	-0.74231
Chd6_D	3	0.025692	0.064171	0.665763	22	3	-0.44095	0.97431	0.97401	0.999995	212	0	-0.44095
Jmjd4	5	0.21896	0.40174	0.999995	83	3	-0.35449	0.9885	0.98851	0.999995	213	0	-0.35449
Suv420h2	4	0.011106	0.037432	0.571461	15	4	-0.63968	0.98889	0.98954	0.999995	214	0	-0.63968
Morf	5	0.023942	0.073702	0.671365	20	4	-0.36398	0.99055	0.99012	0.999995	215	0	-0.36398
Bace2	5	0.021246	0.066514	0.665763	18	4	-0.40789	0.9922	0.99184	0.999995	216	0	-0.40789
Nsd3	5	0.020677	0.065039	0.665763	17	4	-0.56123	0.9923	0.99195	0.999995	217	0	-0.56123
Brwd1_BD2	5	0.12832	0.26806	0.999995	58	3	-0.51702	0.99334	0.99318	0.999995	218	0	-0.51702
Taf1_BD1	5	0.044863	0.12719	0.787208	36	4	-1.5664	0.99458	0.99468	0.999995	219	0	-1.5664
Jmjd1c	5	0.0043114	0.017931	0.315859	13	5	-0.44324	0.99569	0.99589	0.999995	220	0	-0.44324
Hdac6_a2	5	0.0030905	0.013285	0.276567	11	5	-0.35364	0.99691	0.99693	0.999995	221	0	-0.35364
Mll4	5	0.0025432	0.010962	0.251027	10	5	-0.83833	0.99701	0.99702	0.999995	222	0	-0.83833
Kdm6a	5	0.0010715	0.004621	0.11758	9	5	-0.71707	0.99893	0.999	0.999995	223	0	-0.71707
Brpf1_BD	5	1.4298e-05	7.4774e-05	0.005708	3	5	-2.1739	0.99934	0.99942	0.999995	224	0	-2.1739
Brwd1_BD1	5	0.00039285	0.0017098	0.055936	7	5	-0.93121	0.99961	0.99958	0.999995	225	0	-0.93121
Setd1b	5	3.6967e-05	0.00015453	0.007078	5	5	-1.1054	0.99987	0.99987	0.999995	226	0	-1.1054
Actr	5	4.7306e-05	0.00019441	0.00742	6	5	-0.67253	0.99995	0.99996	0.999995	227	0	-0.67253
Mll3	5	5.4377e-07	4.9849e-06	0.000571	2	5	-1.1219	1	1	0.999995	228	0	-1.1219
Ezh2	4	3.8635e-10	4.9849e-06	0.000571	1	4	-2.1606	1	1	0.999995	229	0	-2.1606
