# Supplementary material for: Dicer promotes genome stability via the bromodomain transcriptional co-activator BRD4
Source: Nat Commun. 2022 Feb 22;13:1001. doi: 10.1038/s41467-022-28554-8 (PMC8863982; doi:10.1038/s41467-022-28554-8)
Supplement: Supplementary file 5 — Supplementary Data 3 [file 41467_2022_28554_MOESM5_ESM.xlsx]

## Sheet: timecourse vs wt
Supplementary Data 3. Differential BRD4 ChIP-seq peaks in Dicer1-/- (timecourse day 8 or clones - KO) vs wild type
chr	start	end	summit	M_value	A_value	P_value	Peak_Group	normalized_read_density_in_d8	normalized_read_density_in_WT
chr1	24611543	24616169	2313.5	4.85427	15.1497	7.12458e-218	d8_unique	195499	6758.72
chr10	96077533	96077887	177.5	4.46843	12.2835	7.12458e-218	d8_unique	23456.7	1059.59
chr12	59262693	59263099	203.5	4.47475	9.54477	7.12458e-218	d8_unique	3521.92	158.396
chr12	97061439	97061793	177.5	4.43029	12.2776	7.12458e-218	d8_unique	23054.6	1069.32
chr13	85126587	85127503	458.5	4.84533	13.3423	7.12458e-218	d8_unique	55684.4	1937.06
chr18	3638884	3639154	135.5	3.91677	9.02854	7.12458e-218	d8_unique	2029.52	134.378
chr2	22587750	22590516	1383.5	4.87703	14.7425	7.12458e-218	d8_unique	148594	5056.72
chr4	80002733	80005197	1232.5	4.86637	14.1695	7.12458e-218	d8_unique	99516.3	3411.7
chr5	7276799	7277294	248	3.90251	10.1947	7.12458e-218	d8_unique	4532.04	303.055
chr5	60042732	60043084	176.5	4.11412	9.5834	7.12458e-218	d8_unique	3192.48	184.355
chr6	9889919	9890191	136.5	4.00453	9.95189	7.12458e-218	d8_unique	3967.89	247.215
chr6	79818093	79818350	129	4.44845	11.231	7.12458e-218	d8_unique	11231.2	514.41
chr18	2999436	2999877	220	2.84612	19.8153	7.12458e-218	merged_common_peaks	2.47391e+06	344046
chr9	3000049	3004761	2150.5	2.59687	17.064	7.12458e-218	merged_common_peaks	337001	55705.2
chr9	3006279	3008085	919.5	2.69455	17.6466	7.12458e-218	merged_common_peaks	522049	80643.7
chr9	3009296	3010085	396.25	2.2793	15.2734	7.12458e-218	merged_common_peaks	87259.8	17975.3
chr9	3012742	3014342	791.25	2.38228	16.051	7.12458e-218	merged_common_peaks	155023	29734.3
chr9	3014832	3016105	645.5	2.23308	14.9325	7.12458e-218	merged_common_peaks	67801.5	14421.7
chr9	3016638	3017517	514.75	2.32466	15.8047	7.12458e-218	merged_common_peaks	128111	25573.8
chr9	3017906	3019001	550.5	2.32601	15.8609	7.12458e-218	merged_common_peaks	133262	26577.1
chr9	3019852	3021115	625	2.44423	16.4183	7.12458e-218	merged_common_peaks	204315	37541.7
chr9	3023437	3025250	766	2.73325	18.4943	7.12458e-218	merged_common_peaks	952193	143197
chr9	3025488	3025966	241.25	2.36415	15.7844	7.12458e-218	merged_common_peaks	128064	24874.1
chr9	3027154	3029078	746.5	2.13466	14.929	7.12458e-218	merged_common_peaks	65370.9	14886.3
chr9	3029431	3029855	210.5	2.128	14.7612	7.12458e-218	merged_common_peaks	58058.5	13282.3
chr9	3030621	3032951	1167	2.30428	15.4486	7.12458e-218	merged_common_peaks	99385.7	20121.8
chr9	3034402	3035452	528.5	2.27829	15.45	7.12458e-218	merged_common_peaks	98587.4	20323
chr9	3035714	3036323	305.25	2.19611	14.9518	7.12458e-218	merged_common_peaks	67841.7	14804.8
chr9	3037182	3037567	193.25	2.1195	13.9672	7.12458e-218	merged_common_peaks	33386.3	7683.09
chr9	3037872	3038329	200	2.09951	13.833	7.12458e-218	merged_common_peaks	30209.5	7049.01
chr19	2999537	2999889	179	2.59272	17.4734	7.12458e-218	merged_common_peaks	446961	74094
chr2	98666275	98667372	567.75	3.10853	21.5859	7.12458e-218	merged_common_peaks	9.24419e+06	1.07179e+06
chr12	2967867	2969503	713.5	1.16269	11.6075	7.12458e-218	merged_common_peaks	4668.7	2085.41
chr12	2969760	2974429	2209.25	1.17108	12.2266	7.12458e-218	merged_common_peaks	7191.91	3193.85
chr12	2975118	2979744	2661.75	1.03909	12.6165	7.12458e-218	merged_common_peaks	9001.97	4380.67
chr14	19415722	19416275	303.75	2.46436	16.7197	7.12458e-218	merged_common_peaks	253552	45943.1
chr14	19416913	19419405	971.25	2.71016	18.5177	7.12458e-218	merged_common_peaks	960057	146709
chr2	98662241	98662951	355.5	2.51639	17.1481	7.12458e-218	WT_unique	347409	60720
chr9	3012140	3012441	151	2.27106	15.2167	7.12458e-218	WT_unique	83660	17332.5
chr9	3022123	3022610	244	2.08586	14.0851	7.12458e-218	WT_unique	35809.4	8435.1
chr9	35305254	35305572	159.5	2.47383	17.0224	7.12458e-218	WT_unique	313772	56482.8
chr12	2965483	2967360	797	1.1836	11.3474	2.00907e-193	merged_common_peaks	3926.89	1728.82
chr12	2954670	2965219	4902.5	1.18977	11.1995	1.08444e-176	merged_common_peaks	3551.9	1557.06
chr11	3193044	3193743	351.5	1.16144	10.6342	1.14412e-114	merged_common_peaks	2377.07	1062.71
chr1	132790936	132791362	213.5	3.26778	7.62915	2.30275e-114	d8_unique	614.402	63.7901
chr12	2980005	2999897	9731	0.89148	11.3849	6.88031e-114	merged_common_peaks	3642.19	1963.36
chr14	124801595	124802218	309.75	1.31397	10.1384	2.84239e-104	merged_common_peaks	1777.21	714.814
chr10	85025965	85026638	337	3.1566	7.55915	5.47944e-102	d8_unique	563.179	63.1561
chr17	39843038	39848788	3577.75	1.03779	10.7268	4.99269e-98	merged_common_peaks	2428.26	1182.74
chr3	6049171	6050167	498.5	2.76343	7.81924	3.72579e-93	d8_unique	588.523	86.6739
chr11	3147232	3147537	153	0.92483	10.408	1.81012e-63	WT_unique	1872.05	986.09
chr3	135544786	135552008	2254.75	2.08281	8.05996	7.78257e-63	merged_common_peaks	549.267	129.657
chrY	90807200	90809686	1276	1.21544	9.4175	2.47824e-55	merged_common_peaks	1042.06	448.754
chr15	40953629	40956389	1380.5	2.78386	6.96961	2.65103e-53	d8_unique	328.908	47.7583
chr12	65112831	65116336	1493.5	1.78576	8.23741	1.54686e-52	merged_common_peaks	560.391	162.526
chr10	3113102	3113796	347.5	1.22381	9.162	2.6391e-47	WT_unique	875.465	374.831
chr18	90602218	90602626	201	1.36211	8.833	7.86919e-47	merged_common_peaks	731.166	284.433
chr10	58232496	58232779	142	1.8255	7.98497	2.00324e-46	d8_unique	476.959	134.571
chr13	119597716	119598411	348	0.8282	10.2274	1.27573e-45	WT_unique	1597.43	899.725
chr7	145340969	145341430	231.75	1.20482	9.14464	2.03301e-45	merged_common_peaks	859.319	372.793
chr10	33088341	33090103	881.5	2.93129	6.5306	2.48673e-44	d8_unique	255.335	33.4737
chr11	89152549	89154771	1111.5	-2.51435	6.90929	3.07673e-42	WT_unique	50.2871	287.31
chr11	3159495	3159777	141.5	0.87919	9.92835	4.54574e-42	WT_unique	1321.49	718.456
chr2	182012768	182013203	216.25	1.02451	9.38329	3.16894e-39	merged_common_peaks	952.48	468.217
chrY	90737997	90744916	3419.75	1.27239	8.75089	4.41206e-39	merged_common_peaks	669.567	277.183
chr16	67067709	67070577	1434.5	2.67653	6.59197	1.16236e-38	d8_unique	243.915	38.1525
chrY	90803270	90806516	1872.25	1.00526	9.40826	1.79521e-38	merged_common_peaks	962.665	479.581
chr6	71266207	71268067	930.5	2.17697	7.11629	7.89448e-37	d8_unique	295.042	65.2454
chr13	66976967	66981260	2957	2.06078	7.28829	8.19401e-37	merged_common_peaks	319.28	76.5272
chr11	3165511	3165838	164	0.80532	9.96856	1.32359e-36	WT_unique	1324.49	757.919
chr12	120028688	120028989	151	1.15966	8.89343	4.93463e-36	d8_unique	710.78	318.158
chr17	93475843	93477342	688.5	2.02476	7.26388	2.33212e-35	merged_common_peaks	310.029	76.1884
chr8	19784015	19785419	700	0.6894	10.3094	2.82763e-34	merged_common_peaks	1611.35	999.214
chr8	20394244	20396254	926.25	0.66423	10.4129	3.40914e-34	merged_common_peaks	1716.25	1083
chr4	141563484	141566849	1672.25	1.37059	8.32935	5.10854e-34	merged_common_peaks	517.224	200.028
chr14	79284619	79286605	993.5	-1.95501	7.29384	1.39063e-33	WT_unique	79.6904	308.975
chr18	82234267	82236307	1020.5	2.3951	6.65994	1.03876e-32	d8_unique	231.921	44.0903
chr17	15020061	15024039	2189.75	0.96124	9.27699	1.51968e-32	merged_common_peaks	865.632	444.602
chrY	90737427	90737682	128	1.14709	8.76887	1.56272e-32	WT_unique	649.153	293.115
chr17	14988288	14992753	2527.75	1.10096	8.87417	2.54924e-32	merged_common_peaks	687.23	320.391
chr4	147417227	147417603	188.5	1.14915	8.72348	1.3482e-31	d8_unique	629.497	283.834
chr19	5839285	5850711	5481.5	1.38358	8.18889	1.68515e-31	merged_common_peaks	471.358	180.656
chr5	88676860	88680139	2157.25	1.78589	7.3914	1.60001e-30	merged_common_peaks	311.771	90.4128
chr14	79276941	79278690	875	-1.96768	7.09162	5.87553e-30	WT_unique	68.9644	269.746
chr17	37990112	37991261	586	2.04695	6.96407	7.30844e-30	merged_common_peaks	253.799	61.4182
chr9	124256398	124256846	224.5	0.70489	10.0268	7.6759e-30	WT_unique	1331.91	817.115
chr18	33834563	33837081	1123.5	1.40467	8.0447	8.63232e-30	merged_common_peaks	429.655	162.283
chr13	21864234	21868048	1742	1.36906	8.11996	1.06287e-29	merged_common_peaks	447.111	173.096
chr6	47748252	47749664	735	1.01039	8.97036	2.05811e-29	merged_common_peaks	711.912	353.402
chr10	130594450	130594968	259.5	1.22136	8.42562	2.51078e-29	WT_unique	525.046	225.181
chr17	93481723	93484954	1353	1.77465	7.3218	7.46623e-29	merged_common_peaks	295.933	86.4908
chr18	75221936	75224608	1375.5	1.71584	7.42584	7.83557e-29	merged_common_peaks	311.645	94.8726
chr17	4626174	4626578	189.75	2.16013	6.76994	8.3709e-29	merged_common_peaks	230.721	51.6206
chr8	100887213	100888311	505.5	2.33144	6.5192	2.47141e-28	merged_common_peaks	205.774	40.8844
chr9	27164083	27166265	1093.75	1.69504	7.39195	1.23455e-27	merged_common_peaks	302.223	93.3404
chr14	111261281	111262712	716	2.42903	6.34631	1.97174e-27	d8_unique	188.814	35.061
chrY	90811290	90812136	425	1.00098	8.88407	3.02922e-27	merged_common_peaks	668.396	333.971
chr10	33087508	33087962	227.5	2.72387	6.00106	3.66608e-27	d8_unique	164.62	24.9182
chr11	83271203	83272756	606.25	1.44975	7.80831	7.65327e-27	merged_common_peaks	370.463	135.621
chr8	91921990	91923088	549.5	-2.25659	6.51922	9.15642e-27	WT_unique	41.9595	200.508
chr5	92110766	92113792	1777.25	1.37499	7.9247	2.4197e-26	merged_common_peaks	391.317	150.874
chr16	3344165	3346706	1252.25	0.80352	9.45526	2.42226e-26	merged_common_peaks	927.382	531.343
chr5	88682847	88684821	987.5	1.88838	6.9981	2.72946e-26	d8_unique	245.962	66.4368
chr5	37077295	37081315	2010.5	-1.93039	6.93409	5.08035e-26	WT_unique	62.6349	238.738
chr3	8245878	8246419	263.25	0.99944	8.80804	5.58513e-26	merged_common_peaks	633.746	316.996
chr8	121850040	121853276	1618.5	-1.9496	6.88565	9.30814e-26	WT_unique	60.1649	232.397
chr7	114947932	114950652	1191	1.51877	7.60325	9.49074e-26	merged_common_peaks	329.158	114.871
chr1	123759574	123761248	837.5	2.13918	6.60454	1.22441e-25	d8_unique	204.241	46.3645
chr5	27341383	27345090	2180	1.1958	8.26879	1.68933e-25	merged_common_peaks	466.809	203.783
chr19	61331276	61331551	133.5	1.11634	8.45579	1.8451e-25	merged_common_peaks	516.978	238.463
chrY	90796809	90802791	4249.75	0.89128	9.10037	1.93442e-25	merged_common_peaks	747.542	403.026
chr9	121458591	121462436	1923	-2.15787	6.56858	1.97694e-25	WT_unique	44.9312	200.508
chr9	14662092	14663896	902.5	-2.10703	6.65559	2.00314e-25	WT_unique	48.5727	209.253
chr16	20818588	20820687	1050	-1.94949	6.85539	2.45959e-25	WT_unique	58.9183	227.565
chr16	92212534	92216305	1886	-1.75406	7.13988	6.48853e-25	WT_unique	76.7902	259.018
chr6	47752618	47753703	585.75	0.94061	8.91335	7.19953e-25	merged_common_peaks	667.977	348.024
chr12	86500143	86508145	3376.25	1.22709	8.14829	7.32498e-25	merged_common_peaks	434.085	185.432
chr1	131884006	131887782	1441	1.46334	7.63002	1.23705e-24	merged_common_peaks	328.942	119.292
chr14	69162020	69162444	212.5	1.10141	8.44877	1.38816e-24	d8_unique	511.814	238.536
chr5	149653284	149656318	1426.25	1.93787	6.82523	1.63899e-24	merged_common_peaks	221.961	57.9323
chr15	92394524	92400279	1829.5	1.89434	6.89232	2.07786e-24	merged_common_peaks	229.045	61.6125
chr6	101038162	101039530	684.5	-1.88802	6.897	2.07786e-24	WT_unique	61.9482	229.287
chr16	64883509	64887150	1603.5	1.1453	8.31812	2.54676e-24	merged_common_peaks	474.666	214.595
chr6	47763910	47764419	253.25	1.00086	8.70012	2.8871e-24	merged_common_peaks	588.358	294.004
chr14	115205642	115207455	907	2.01429	6.70137	3.31888e-24	d8_unique	209.168	51.7765
chr9	65201228	65202200	516.25	1.26019	8.01697	4.94486e-24	merged_common_peaks	400.891	167.367
chr1	86751804	86754276	1236.5	-1.67092	7.20965	7.06701e-24	WT_unique	82.9511	264.131
chr8	12455158	12456654	748.5	-1.96483	6.75294	7.55381e-24	WT_unique	54.5885	213.095
chr8	20121692	20123162	719.5	0.60668	10.0831	1.17538e-23	merged_common_peaks	1338.58	879.055
chr11	120296445	120298229	892.5	-1.88887	6.8077	2.56896e-23	WT_unique	58.2128	215.588
chr13	93646021	93647361	772.5	1.91269	6.77259	2.87314e-23	merged_common_peaks	212.149	56.3461
chr1	185829193	185830399	603.5	-2.69953	5.79001	4.01763e-23	WT_unique	21.7094	141.022
chr8	20581982	20583904	985	0.62245	9.97814	4.12945e-23	merged_common_peaks	1251.43	812.889
chr2	168790198	168791883	843	-2.11628	6.46528	4.21484e-23	WT_unique	42.4337	183.982
chr7	127222899	127228146	2179.5	0.92128	8.84977	4.44007e-23	merged_common_peaks	634.911	335.258
chr3	89861155	89867131	3649	1.12852	8.26108	4.85721e-23	merged_common_peaks	453.62	207.479
chr16	23113085	23115624	1333.5	1.37789	7.68971	6.47267e-23	merged_common_peaks	332.833	128.068
chr8	24557333	24562583	2817.25	1.5654	7.33099	7.78078e-23	merged_common_peaks	276.99	93.5905
chr14	77518791	77520748	966	1.69889	7.09559	8.00729e-23	merged_common_peaks	246.43	75.9062
chr5	69488208	69490565	1033.25	1.75344	7.00251	9.39478e-23	merged_common_peaks	235.442	69.8307
chr4	147416354	147416655	151	1.12535	8.24369	1.28602e-22	d8_unique	447.693	205.218
chr6	47763022	47763629	341	0.97252	8.66474	1.74256e-22	merged_common_peaks	568.493	289.713
chr16	73094023	73098155	2356.5	1.19367	8.06891	2.51558e-22	merged_common_peaks	406.115	177.549
chr11	87442453	87444105	758.25	1.09608	8.30762	2.785e-22	merged_common_peaks	463.254	216.704
chr6	145078183	145080769	1442.5	1.29396	7.811	3.30838e-22	merged_common_peaks	351.646	143.412
chr18	62813211	62814805	811	1.84516	6.82125	3.37012e-22	merged_common_peaks	214.351	59.6591
chr13	118703893	118706611	1743	-1.60783	7.20863	3.55344e-22	merged_common_peaks	84.725	258.236
chr17	35076274	35078388	1057.5	-1.95478	6.62836	3.86626e-22	WT_unique	50.2471	194.787
chr12	75906714	75908751	1019	1.80768	6.87029	4.15504e-22	d8_unique	218.9	62.5288
chr17	31814344	31817515	1366.25	-1.6843	7.06667	4.83018e-22	merged_common_peaks	74.7769	240.321
chrY	90784729	90796610	6135.5	1.06742	8.35565	5.09907e-22	merged_common_peaks	474.203	226.276
chr11	20163938	20167213	1398	-1.2951	7.78042	1.07964e-21	merged_common_peaks	140.349	344.407
chr17	56883103	56887202	2391	1.47692	7.3947	1.5697e-21	merged_common_peaks	280.753	100.862
chr2	152348945	152351536	1105.75	-1.51817	7.32414	1.63884e-21	merged_common_peaks	94.6844	271.202
chr12	109792612	109794035	712	2.25254	6.19374	1.90158e-21	d8_unique	159.787	33.5321
chr14	24252198	24255113	1569.75	-1.37427	7.58523	2.30329e-21	merged_common_peaks	119.271	309.193
chr17	3053569	3055527	979.5	1.77371	6.86357	2.40321e-21	d8_unique	215.333	62.9753
chrX	170004839	170005810	478.25	0.69457	9.52532	3.09438e-21	merged_common_peaks	937.455	579.247
chr10	3939394	3942673	1702.5	-1.34753	7.63196	3.20111e-21	merged_common_peaks	124.344	316.426
chr16	23094503	23103720	4236.5	0.92644	8.70467	3.53714e-21	merged_common_peaks	575.188	302.638
chr7	46251336	46253358	1011.5	-1.96198	6.54103	4.50586e-21	WT_unique	47.1779	183.803
chr8	84395857	84398003	1354.25	1.29736	7.72427	4.84815e-21	merged_common_peaks	331.52	134.885
chr2	172495763	172497619	928.5	-1.80847	6.76478	5.66944e-21	WT_unique	58.1032	203.518
chr17	6479212	6480043	416	1.43823	7.43166	6.02093e-21	d8_unique	284.202	104.876
chr11	50876844	50879305	1685	1.68298	6.96938	6.78129e-21	merged_common_peaks	224.546	69.9324
chrX	170880938	170881211	137	1.14956	8.04506	1.07258e-20	WT_unique	393.396	177.328
chrY	90809971	90811087	532.5	0.87281	8.82539	1.13385e-20	merged_common_peaks	613.872	335.225
chr4	147335544	147336105	281	0.90343	8.72709	1.19424e-20	d8_unique	579.556	309.839
chr15	12036396	12040097	1851	-1.47165	7.33758	1.28774e-20	WT_unique	97.1239	269.362
chr10	81616619	81617684	533	-2.07403	6.35712	1.42186e-20	WT_unique	39.9495	168.212
chr19	15942559	15944093	767.5	-1.76188	6.81506	1.6435e-20	WT_unique	61.1432	207.361
chr11	101644919	101646626	821.25	1.01514	8.38761	1.92725e-20	merged_common_peaks	476.12	235.575
chr13	33090232	33092146	957.5	1.89383	6.57515	2.58895e-20	d8_unique	183.809	49.4615
chr6	47744845	47745308	247.25	0.87273	8.77843	4.33827e-20	merged_common_peaks	594.196	324.498
chr6	29293482	29295559	1251.25	1.32157	7.59133	5.43223e-20	merged_common_peaks	304.884	121.984
chr12	40278152	40279716	1044.25	1.78904	6.72477	5.59606e-20	merged_common_peaks	196.623	56.8958
chr11	44235105	44235936	481	1.68539	6.89394	5.61798e-20	merged_common_peaks	213.284	66.3142
chr4	128162264	128163982	859.5	-2.10313	6.28202	6.18097e-20	WT_unique	37.5426	161.298
chr4	136146274	136147767	712.25	1.65897	6.94144	6.19436e-20	merged_common_peaks	218.415	69.1643
chr15	39616372	39618896	1213.25	1.26875	7.7025	6.57536e-20	merged_common_peaks	323.333	134.189
chr8	20266688	20268119	712.75	0.58482	9.90834	6.94006e-20	merged_common_peaks	1176.88	784.663
chr18	69863850	69864819	485	1.81061	6.6718	7.14074e-20	d8_unique	190.957	54.4362
chr4	147418057	147418635	273.75	0.95346	8.50499	7.6988e-20	merged_common_peaks	505.554	261.064
chr3	154628561	154632849	1765.5	1.49213	7.22792	8.50084e-20	merged_common_peaks	251.425	89.3784
chr7	84021716	84024022	1107.25	1.43758	7.32457	8.75009e-20	merged_common_peaks	263.811	97.3953
chr11	69599225	69601448	1112	-1.62451	6.99793	8.98606e-20	WT_unique	72.7903	224.44
chr6	47681630	47681870	120.5	1.01618	8.33156	9.06421e-20	WT_unique	458.142	226.516
chr3	83878976	83881129	1337.75	1.59251	7.04557	9.42614e-20	merged_common_peaks	229.416	76.0731
chr11	84087935	84089838	897.5	1.37897	7.4568	9.56929e-20	merged_common_peaks	283.319	108.934
chr5	35574156	35577896	1938	0.96089	8.46428	1.31784e-19	merged_common_peaks	492.754	253.148
chr17	6432939	6434316	717.5	0.93924	8.53911	1.34366e-19	merged_common_peaks	515.108	268.632
chr7	30265273	30267210	912.5	1.55686	7.08813	1.45336e-19	merged_common_peaks	233.384	79.3248
chr12	38729019	38731606	1079.25	1.30633	7.58417	1.57927e-19	merged_common_peaks	301.776	122.023
chr8	79532622	79533974	653	1.70781	6.79516	2.19626e-19	merged_common_peaks	200.723	61.4463
chr15	101364416	101367191	1388	-2.01662	6.34832	2.4037e-19	WT_unique	40.5045	163.895
chr7	90538794	90541082	1144.5	1.61763	6.9469	2.91718e-19	d8_unique	216.124	70.4284
chr5	113723091	113725069	989.5	-1.91288	6.4574	3.2047e-19	WT_unique	45.285	170.525
chr5	148640297	148642377	1040.5	-1.44511	7.28514	3.65433e-19	WT_unique	94.5224	257.369
chr8	70149951	70151236	643	-1.74412	6.73042	4.52186e-19	WT_unique	58.0152	194.346
chr19	5793689	5805268	1927.75	1.07901	8.08753	5.53842e-19	merged_common_peaks	395.363	187.147
chr2	154896787	154900440	1884.25	0.88429	8.64896	5.68303e-19	merged_common_peaks	545.375	295.459
chr10	78259268	78261544	1138.5	-1.63623	6.88811	6.24718e-19	WT_unique	67.1816	208.836
chr11	114994026	114995557	766	1.77296	6.6541	6.50349e-19	d8_unique	186.183	54.4787
chr19	57199140	57201674	1267.5	-1.51194	7.11373	7.14694e-19	WT_unique	82.0118	233.892
chr5	129064970	129066770	900.5	-1.92658	6.40508	8.94311e-19	WT_unique	43.4652	165.234
chr19	10012703	10013700	499	-1.66478	6.82081	9.76005e-19	WT_unique	63.4883	201.3
chr6	47664332	47664687	178	0.97026	8.3665	1.05481e-18	WT_unique	461.962	235.792
chr1	186260293	186261898	1056.25	1.40484	7.30332	1.22598e-18	merged_common_peaks	257.021	97.0664
chr5	115206192	115209874	2159.25	-1.29011	7.5325	1.2284e-18	merged_common_peaks	118.393	289.527
chr6	136113792	136114279	244	2.46502	5.72561	1.24324e-18	d8_unique	124.338	22.5194
chr2	65433847	65439231	3260.25	0.95137	8.40745	1.42234e-18	merged_common_peaks	472.161	244.174
chr8	12438063	12440469	1203.5	-1.40535	7.2927	1.42297e-18	WT_unique	96.3375	255.181
chr5	48609239	48610925	824.75	1.46261	7.1882	1.46705e-18	merged_common_peaks	242.108	87.8454
chr3	102716736	102718884	1130.75	1.39095	7.31429	1.53199e-18	merged_common_peaks	257.739	98.2793
chr16	17827226	17829575	1175	-1.56257	6.97723	1.55969e-18	WT_unique	73.3103	216.544
chrX	170014167	170019542	2429.25	0.91063	8.53168	1.68391e-18	merged_common_peaks	507.405	269.916
chr7	27693345	27695174	1058	1.73549	6.67888	2.00034e-18	merged_common_peaks	186.965	56.1469
chr11	120163985	120165463	739.5	-1.81475	6.57121	2.02146e-18	WT_unique	50.6972	178.352
chr11	79972267	79978138	2836.25	0.97554	8.31725	2.12852e-18	merged_common_peaks	447.276	227.462
chr1	84329718	84334237	2513.25	0.92813	8.468	2.36595e-18	merged_common_peaks	488.449	256.699
chr5	116052355	116053372	509	-2.29178	5.85975	2.61342e-18	WT_unique	26.243	128.501
chr10	37221558	37223705	1074	-1.7829	6.60585	2.64138e-18	WT_unique	52.5056	180.681
chr4	125160389	125163898	1755	-1.44318	7.19435	2.72805e-18	WT_unique	88.8168	241.51
chr2	114192116	114193230	557.5	1.78841	6.57237	3.14253e-18	d8_unique	176.874	51.2033
chr11	108423675	108425299	995.5	1.53234	7.01728	3.51588e-18	merged_common_peaks	220.319	76.1678
chr14	76460408	76463087	1340	-1.52088	7.03891	3.99559e-18	WT_unique	77.6261	222.761
chr7	3216985	3222865	3010	0.98003	8.27799	4.50267e-18	merged_common_peaks	435.946	221.011
chr7	82781095	82786312	2581.5	-1.3044	7.45988	4.56097e-18	merged_common_peaks	112.025	276.681
chr12	110684713	110705168	3608.75	0.95422	8.35202	5.0539e-18	merged_common_peaks	454.813	234.738
chr8	122318712	122321719	1504	-1.89215	6.40684	5.28848e-18	WT_unique	44.0407	163.474
chr11	96906275	96907602	664	-1.93985	6.32888	6.28529e-18	WT_unique	41.0399	157.456
chr14	35648558	35650821	1272.25	1.3902	7.2787	6.30133e-18	merged_common_peaks	251.393	95.9094
chr14	48698215	48701886	2416.5	-1.24125	7.59011	6.31874e-18	merged_common_peaks	125.321	296.263
chr6	31901422	31902397	488	-1.85502	6.44589	7.25808e-18	WT_unique	45.8351	165.811
chr7	126624442	126626479	1019	-1.59975	6.86864	7.40631e-18	WT_unique	67.1244	203.448
chr1	35839472	35842989	2185.75	-1.3045	7.44337	7.62144e-18	merged_common_peaks	110.747	273.542
chr7	34669191	34671515	1162.5	-1.54113	6.96578	7.76882e-18	WT_unique	73.2733	213.242
chr16	35586956	35589339	1153.25	-1.37798	7.28757	7.82717e-18	merged_common_peaks	96.9104	251.874
chr11	29297535	29299344	905	-1.62976	6.80212	7.89474e-18	WT_unique	63.4364	196.311
chr15	75085566	75086943	863	0.42103	10.6543	8.87083e-18	merged_common_peaks	1864.86	1392.85
chr17	31325911	31327293	691.5	1.66328	6.75512	9.91821e-18	d8_unique	192.239	60.6939
chr16	63668870	63669936	620.5	1.68555	6.68635	1.00463e-17	merged_common_peaks	184.711	57.4237
chr8	14009913	14018274	3345.75	0.9569	8.30128	1.02997e-17	merged_common_peaks	439.503	226.416
chr15	100540475	100541463	494.5	1.83851	6.46317	1.05376e-17	d8_unique	166.852	46.6536
chr2	154900848	154905552	2554.75	1.03839	8.08015	1.0808e-17	merged_common_peaks	387.847	188.831
chr6	47672135	47672599	232.5	1.04421	8.04742	1.41007e-17	d8_unique	379.913	184.224
chr15	40977825	40979671	923.5	1.80641	6.48559	1.51713e-17	d8_unique	167.59	47.9143
chr1	63441860	63443116	628.5	1.92439	6.31331	1.57862e-17	d8_unique	154.933	40.8175
chr15	41007418	41008651	617	2.4021	5.69602	1.67734e-17	d8_unique	119.186	22.5487
chr12	16555610	16556838	604.5	1.55348	6.90849	1.71162e-17	merged_common_peaks	205.819	70.1198
chr5	129269627	129270869	621.5	-1.6587	6.71532	1.88516e-17	WT_unique	59.1362	186.712
chr11	62506236	62514261	4540.5	0.84306	8.64943	1.88589e-17	merged_common_peaks	537.813	299.809
chr7	45615819	45617716	949	-2.29092	5.79231	1.90133e-17	WT_unique	25.0519	122.596
chr6	47743962	47744530	314.25	0.77405	8.88449	1.98524e-17	merged_common_peaks	618.022	361.403
chr13	93966190	93969135	1418.5	1.35726	7.29264	2.0127e-17	merged_common_peaks	250.952	97.9525
chr6	90634691	90636292	801	-1.77221	6.51309	2.16668e-17	WT_unique	49.4187	168.803
chr16	94056717	94057822	553	-1.86441	6.37189	2.20262e-17	WT_unique	43.4019	158.034
chr8	64364042	64369323	2691.5	0.8576	8.59392	2.22903e-17	merged_common_peaks	520.127	287.042
chr9	43188228	43189590	681.5	-1.75036	6.57145	2.54624e-17	WT_unique	51.8499	174.445
chr1	35870855	35872284	831.25	1.43755	7.11641	2.58016e-17	merged_common_peaks	228.363	84.3102
chr14	13905816	13908575	1619.75	1.37601	7.24195	2.58359e-17	merged_common_peaks	243.868	93.9581
chr1	131888118	131894106	2865.25	0.81179	8.72988	2.71951e-17	merged_common_peaks	562.526	320.457
chr5	65706131	65706804	337	-1.93168	6.25896	2.78586e-17	WT_unique	39.2092	149.583
chr16	29980265	29983408	1440.5	-1.38855	7.20572	2.81718e-17	merged_common_peaks	91.2305	238.856
chr12	108958499	108960832	1167	-1.48957	7.0222	2.82043e-17	WT_unique	77.5694	217.819
chr18	22423019	22424315	648.5	2.01204	6.1671	3.17462e-17	d8_unique	144.319	35.78
chr6	125562501	125565790	1645	-1.25231	7.4966	3.30812e-17	WT_unique	117.007	278.736
chr10	59951300	59954485	1817.25	-1.31337	7.3625	3.31428e-17	merged_common_peaks	104.388	259.427
chr14	76628798	76631698	1450.5	-1.64374	6.72236	3.8803e-17	WT_unique	59.7344	186.655
chr2	153106632	153108956	1162.5	-1.58331	6.83283	4.26565e-17	WT_unique	65.8529	197.333
chr13	93648463	93649610	507.25	1.50105	6.97964	4.27852e-17	merged_common_peaks	212.33	75.0154
chr10	81614696	81616047	676	-1.64301	6.70695	4.35174e-17	WT_unique	59.1147	184.625
chr1	132469461	132473888	2187.5	1.10914	7.83598	4.45146e-17	merged_common_peaks	335.589	155.569
chr10	59907024	59908532	754.5	-1.59077	6.7813	6.19164e-17	WT_unique	63.3782	190.902
chr19	7136136	7137736	800.5	-1.9096	6.26934	6.61641e-17	WT_unique	39.7957	149.514
chr2	146629359	146631935	1556.75	-1.27516	7.41936	7.33852e-17	merged_common_peaks	110.032	266.306
chr15	75614495	75616904	1205	-1.48467	6.98416	8.10667e-17	WT_unique	75.6792	211.791
chr4	135297825	135303324	2885.75	-1.02115	8.0419	9.40042e-17	merged_common_peaks	184.993	375.449
chr16	30088404	30089292	444.5	-1.71961	6.53782	1.02344e-16	WT_unique	51.198	168.619
chr8	71568424	71570444	1057	-1.32262	7.29536	1.04619e-16	merged_common_peaks	99.3226	248.426
chr12	4166739	4167975	618.5	-1.80799	6.42078	1.04942e-16	WT_unique	45.7844	160.316
chr9	120674227	120680797	3572	0.99193	8.10983	1.06903e-16	merged_common_peaks	389.585	195.885
chr10	70439797	70444055	1265.5	-1.5358	6.86106	1.09996e-16	merged_common_peaks	68.2691	197.946
chr15	77907534	77908808	637.5	-1.55189	6.85642	1.09996e-16	WT_unique	67.6714	198.413
chr3	135543955	135544389	217.5	1.90865	6.24627	1.1095e-16	d8_unique	147.094	39.1773
chr9	102735611	102736364	377	-2.38614	5.6227	1.23153e-16	WT_unique	21.5502	112.655
chrY	145362	145736	187.5	1.25668	7.4453	1.26665e-16	d8_unique	269.406	112.748
chr11	87448142	87449520	648.75	0.95427	8.21297	1.27154e-16	merged_common_peaks	413.031	213.166
chr14	43312017	43313346	619	1.17905	7.61792	1.28383e-16	merged_common_peaks	295.588	130.544
chr5	115489008	115492821	1502.25	0.80986	8.67617	1.32273e-16	merged_common_peaks	541.606	308.952
chr18	46936374	46938552	1204.75	1.14517	7.68551	1.43589e-16	merged_common_peaks	306.15	138.422
chr5	37083886	37091979	5775.25	-1.77745	6.44251	1.49279e-16	merged_common_peaks	46.9738	161.036
chr1	182039863	182042118	1128	-1.32266	7.28613	1.49542e-16	WT_unique	98.6878	246.845
chr17	42883543	42885746	1248	-1.1872	7.5906	1.5328e-16	merged_common_peaks	127.734	290.864
chr5	122274162	122275603	721	-1.65805	6.62159	1.57483e-16	WT_unique	55.4288	174.928
chr6	47654831	47655289	229.5	0.94447	8.23885	1.62532e-16	d8_unique	419.081	217.763
chr7	4824642	4826319	839	-1.52994	6.85793	1.63754e-16	WT_unique	68.2596	197.116
chr17	43034648	43038190	1659.5	1.15338	7.65657	1.73111e-16	merged_common_peaks	300.925	135.287
chr12	8868371	8869305	467.5	-1.9219	6.23125	1.75372e-16	WT_unique	38.5939	146.241
chr5	88685139	88685751	306.5	1.83662	6.34309	2.08647e-16	d8_unique	153.426	42.9558
chr17	47709717	47711431	857.5	-1.56929	6.76984	2.09792e-16	WT_unique	63.3466	187.986
chr18	75584880	75585494	307.5	-2.01175	6.06052	2.32229e-16	WT_unique	33.2353	134.028
chr16	10368913	10370809	948.5	-1.46723	6.95079	2.33039e-16	WT_unique	74.3971	205.701
chr11	87461777	87463292	743.75	0.91665	8.29196	2.57514e-16	merged_common_peaks	430.624	228.118
chr2	172521702	172523731	1015	-1.67973	6.58426	2.67809e-16	WT_unique	53.6087	171.745
chr3	101243664	101244626	481.5	1.73944	6.47855	2.94932e-16	d8_unique	162.948	48.8007
chr12	59039862	59041245	655	1.06913	7.86292	3.00635e-16	merged_common_peaks	337.206	160.714
chr8	110123079	110126431	1234.5	-1.11935	7.71957	3.00798e-16	merged_common_peaks	143.002	310.671
chr3	133523634	133526775	1330.25	1.09458	7.77807	3.1676e-16	merged_common_peaks	320.762	150.204
chr13	107708553	107711365	1406.5	-1.46162	6.94779	3.42901e-16	WT_unique	74.3871	204.875
chr1	161038770	161040739	932	1.02988	7.95731	3.48759e-16	merged_common_peaks	355.141	173.931
chr10	80013739	80015167	714.5	-1.84919	6.30173	3.5226e-16	WT_unique	41.5603	149.741
chr14	79278963	79279819	428.5	-1.97396	6.0917	3.59121e-16	WT_unique	34.4091	135.175
chr6	85231277	85232642	683	-1.97396	6.0917	3.59121e-16	WT_unique	34.4091	135.175
chr6	47676493	47676929	218.5	0.96511	8.13871	3.65826e-16	d8_unique	393.785	201.712
chr2	65420878	65427293	3265.25	1.09732	7.75309	3.88356e-16	merged_common_peaks	315.556	147.486
chr2	29482688	29484748	1030.5	-1.62519	6.66693	3.88426e-16	WT_unique	57.8536	178.468
chr11	95923112	95924823	856	-1.49988	6.88088	4.07396e-16	WT_unique	70.0804	198.201
chr19	55612676	55613605	465	-2.14405	5.87619	4.08062e-16	WT_unique	27.9382	123.487
chr6	47680837	47681330	247	0.94248	8.20999	4.24827e-16	d8_unique	410.498	213.597
chr13	51904722	51906505	892	-1.63973	6.64357	4.37546e-16	WT_unique	56.6383	176.489
chr2	20666588	20675464	5197.75	0.9067	8.30393	4.49562e-16	merged_common_peaks	432.717	230.813
chr11	44236257	44236886	315	1.60655	6.69927	4.58461e-16	d8_unique	181.339	59.5486
chr8	20150570	20152238	873.75	0.69541	9.05453	4.61316e-16	merged_common_peaks	676.635	417.845
chr15	94581841	94582771	465.5	1.62727	6.62799	4.92134e-16	d8_unique	173.841	56.2724
chr11	101640948	101642763	884.75	0.85727	8.45769	5.00277e-16	merged_common_peaks	473.206	261.208
chr5	75365001	75366735	867.5	-1.36038	7.15014	5.02016e-16	WT_unique	88.6439	227.596
chr7	141338597	141341011	1207.5	-1.49006	6.88842	5.23554e-16	WT_unique	70.6878	198.563
chr11	12520743	12522823	1418.75	1.53371	6.79611	5.40132e-16	merged_common_peaks	189.095	65.311
chr11	3127437	3127985	274.5	0.60001	9.46289	5.52794e-16	WT_unique	868.809	573.196
chr17	45453601	45460678	3500	0.75563	8.81103	5.71561e-16	merged_common_peaks	583.604	345.661
chr13	94029955	94031055	550.5	1.70373	6.49762	6.28206e-16	d8_unique	163.086	50.0658
chr6	47685925	47686363	183.5	0.89965	8.30769	6.44308e-16	merged_common_peaks	432.787	231.981
chr17	28129470	28132670	1491.5	-1.33988	7.18971	6.47514e-16	merged_common_peaks	91.7585	232.269
chr10	32957231	32959008	889	1.50248	6.85947	6.9159e-16	d8_unique	195.457	68.9859
chr2	29223015	29224742	864	-1.72597	6.47039	6.96412e-16	WT_unique	48.7525	161.275
chr6	134926756	134931023	1824.5	-1.32756	7.20288	7.91501e-16	merged_common_peaks	92.9962	233.4
chr11	84845633	84848274	1245.75	1.00198	7.98806	8.47596e-16	merged_common_peaks	359.301	179.404
chr8	61677093	61677899	403.5	1.57258	6.71248	9.09405e-16	d8_unique	180.865	60.808
chr9	120750514	120752099	793	-1.77888	6.36624	1.02759e-15	WT_unique	44.5329	152.819
chr5	88680467	88681101	317.5	1.76367	6.37629	1.02759e-15	d8_unique	153.078	45.0812
chr17	35349612	35350396	392.5	-2.07897	5.90186	1.0694e-15	WT_unique	29.0885	122.9
chr4	139766965	139769625	1330.5	-1.47836	6.88218	1.13612e-15	WT_unique	70.6687	196.906
chr13	93647624	93648196	286.5	1.483	6.8836	1.13612e-15	d8_unique	197.417	70.6247
chr13	58904609	58906183	787.5	-1.41313	6.99301	1.28241e-15	WT_unique	78.0564	207.875
chr13	94813434	94814565	566	1.72798	6.42382	1.30847e-15	d8_unique	156.261	47.1711
chr14	73574948	73576114	670.5	1.47295	6.87063	1.30908e-15	merged_common_peaks	194.97	70.2368
chr4	154095435	154097738	1152	-1.74776	6.38863	1.44332e-15	WT_unique	45.7199	153.544
chrX	170009829	170013664	1916	0.8561	8.41073	1.4953e-15	merged_common_peaks	457.865	252.945
chr4	140534827	140535952	563	-1.56174	6.69347	1.54728e-15	WT_unique	60.2379	177.828
chrX	170019696	170022420	1449.25	0.80672	8.57375	1.63207e-15	merged_common_peaks	503.941	288.093
chr5	36886214	36887995	891	-2.04058	5.9395	1.69337e-15	WT_unique	30.2573	124.482
chr7	24770299	24770873	287.5	1.87598	6.18439	1.81796e-15	d8_unique	139.332	37.9598
chr12	4895526	4900577	2490.75	0.86812	8.36385	1.90982e-15	merged_common_peaks	445.077	243.84
chr4	127362886	127366507	2366	-1.25197	7.30309	2.16093e-15	merged_common_peaks	102.331	243.719
chr11	95913415	95915755	1170.5	-1.6028	6.62385	2.25999e-15	WT_unique	56.589	171.879
chr5	68219047	68222274	1620.25	1.01624	7.90226	2.37085e-15	merged_common_peaks	340.233	168.212
chr19	51296183	51297408	613	1.8393	6.22882	2.45454e-15	d8_unique	141.874	39.6478
chr15	77056278	77060147	1689.5	1.07431	7.73848	2.47421e-15	merged_common_peaks	309.895	147.168
chr4	145868374	145871615	1641	0.6637	9.10618	2.53718e-15	merged_common_peaks	693.634	437.861
chr12	111936195	111937966	886	-1.3123	7.15498	2.6053e-15	WT_unique	90.4363	224.587
chr7	31168046	31168950	452.5	-1.60345	6.59244	2.88984e-15	WT_unique	55.3578	168.215
chr17	8408222	8409513	702.5	-1.34019	7.10824	2.92498e-15	merged_common_peaks	86.7111	219.539
chr18	58654282	58655416	567.5	-1.77969	6.30626	2.9557e-15	WT_unique	42.7074	146.637
chr4	125166209	125167336	564	-1.76744	6.32012	2.9557e-15	WT_unique	43.3032	147.425
chr8	86756684	86759122	1219.5	-1.25859	7.29764	3.04779e-15	WT_unique	101.712	243.358
chr18	77732098	77733658	780.5	-1.59597	6.62021	3.39491e-15	WT_unique	56.5802	171.041
chr5	31602174	31602924	375.5	-1.73227	6.38036	3.41785e-15	WT_unique	45.7032	151.849
chr14	47834906	47836284	673.25	1.33095	7.09995	3.42326e-15	merged_common_peaks	217.583	86.4908
chr16	38441082	38448716	4649.5	1.00968	7.90577	3.5703e-15	merged_common_peaks	340.287	169.006
chr8	118935717	118938481	1382.5	-1.44501	6.87705	3.59536e-15	WT_unique	71.2365	193.952
chr17	47713040	47715397	696.25	-1.37302	7.02845	3.59561e-15	merged_common_peaks	81.1174	210.104
chr15	12019354	12021188	917.5	-1.62988	6.54099	3.67328e-15	WT_unique	52.9313	163.816
chr13	110017431	110021261	2101.5	-1.1199	7.60471	3.7127e-15	merged_common_peaks	132.033	286.951
chr16	28942983	28943808	413	-1.46988	6.82586	3.767e-15	WT_unique	68.1632	188.811
chr11	102134081	102135680	800	-1.8017	6.23358	3.83016e-15	WT_unique	40.3006	140.5
chr4	150879005	150880762	879	-1.55833	6.66174	3.93817e-15	WT_unique	58.9972	173.754
chr6	90729193	90730175	491.5	-1.85516	6.19562	4.14868e-15	WT_unique	38.5335	139.411
chr13	45249673	45250429	378.5	-1.98478	5.96574	4.23342e-15	WT_unique	31.4143	124.339
chr11	117933804	117937106	1193.25	-1.0456	7.80551	4.31978e-15	merged_common_peaks	155.709	321.419
chr7	141099489	141100931	721.5	-1.55654	6.6456	4.48101e-15	WT_unique	58.3771	171.715
chr6	141596974	141597832	355.5	1.31539	7.15756	4.52349e-15	merged_common_peaks	225.23	90.5012
chr7	80822821	80823515	347.5	-1.75532	6.31365	4.57355e-15	WT_unique	43.2908	146.15
chr7	79209924	79213112	1594.5	-1.27733	7.23383	4.89948e-15	WT_unique	96.6813	234.346
chr16	56901707	56902573	433.5	1.61804	6.55955	4.92059e-15	d8_unique	165.257	53.8371
chr1	39520103	39521932	769.5	1.38047	6.98325	5.6949e-15	merged_common_peaks	204.15	78.4127
chr12	72648541	72650449	954.5	-1.52138	6.71573	5.86675e-15	WT_unique	62.0363	178.085
chr1	12814104	12815994	853	1.32192	7.10894	6.00054e-15	merged_common_peaks	218.259	87.3042
chr19	8497295	8498153	429.5	1.9308	6.0245	6.16582e-15	d8_unique	127.107	33.3381
chr9	54839645	54840801	578.5	-1.36194	7.03365	6.40194e-15	WT_unique	81.7236	210.055
chr15	65745608	65746253	323	1.97746	5.97208	6.4803e-15	d8_unique	124.57	31.6328
chr18	77723267	77724833	783.5	-1.51602	6.6984	6.71562e-15	WT_unique	61.4095	175.632
chr4	147340268	147340584	158.5	0.86848	8.29303	6.73945e-15	d8_unique	423.809	232.13
chr15	73482061	73483310	625	-1.65067	6.48361	7.03513e-15	WT_unique	50.5022	158.567
chr18	75492976	75495752	1388.5	-1.48272	6.77914	7.36534e-15	WT_unique	65.6981	183.61
chr17	48972866	48973640	387.5	-2.03816	5.85017	7.45384e-15	WT_unique	28.4645	116.91
chr7	79224586	79225869	642	-1.84866	6.14616	7.55766e-15	WT_unique	37.3188	134.409
chr3	135552321	135554182	931	1.53682	6.67628	7.67942e-15	d8_unique	174.211	60.0408
chr13	18725863	18727930	1256	1.4416	6.86413	7.69683e-15	merged_common_peaks	191.996	70.6849
chr14	34357732	34366063	3946.25	1.1539	7.46555	8.18564e-15	merged_common_peaks	263.654	118.488
chr11	55146572	55148195	743.5	-1.2643	7.20786	9.61042e-15	merged_common_peaks	95.3863	229.128
chr1	172300340	172302542	1101.5	-1.7312	6.32091	9.87471e-15	WT_unique	43.8745	145.665
chr10	61407411	61410591	1590.5	-1.51269	6.69663	9.97426e-15	WT_unique	61.405	175.214
chr6	28747908	28748904	529.5	-1.54629	6.64013	1.00091e-14	merged_common_peaks	58.3631	170.458
chr4	135288594	135289263	335	-1.81122	6.19465	1.01035e-14	WT_unique	39.0985	137.212
chr12	104896031	104897683	826.5	-1.41035	6.90824	1.04486e-14	WT_unique	73.6731	195.824
chr2	165960707	165962784	1039	-1.46604	6.7838	1.08418e-14	WT_unique	66.2928	183.142
chr17	31724134	31726411	1139	-1.42397	6.86582	1.1238e-14	WT_unique	71.2015	191.05
chr15	31355268	31355730	231.5	1.9995	5.90378	1.128e-14	d8_unique	119.721	29.9406
chr4	29090602	29092477	1093.5	1.51691	6.67664	1.14207e-14	merged_common_peaks	173.056	60.4716
chr7	3209226	3216632	3102.25	0.76063	8.65128	1.1686e-14	merged_common_peaks	523.336	308.893
chr12	76486549	76487704	578	-1.64197	6.46136	1.19817e-14	WT_unique	49.8795	155.67
chr11	87422602	87423607	473.75	0.94649	8.02816	1.23653e-14	merged_common_peaks	362.391	188.043
chr7	130546440	130547779	670	-1.50493	6.70695	1.28897e-14	WT_unique	62.0124	175.998
chr6	47659987	47660494	201.5	0.83296	8.39123	1.31239e-14	merged_common_peaks	448.11	251.558
chr12	109788150	109788774	312.5	1.85712	6.07741	1.3674e-14	d8_unique	128.531	35.4779
chr4	147229688	147232018	1714.25	0.66037	9.03173	1.42408e-14	merged_common_peaks	657.987	416.319
chr4	45809680	45812315	1318	-1.52056	6.68623	1.47923e-14	WT_unique	60.7979	174.431
chr5	73930962	73934340	1284.5	1.13714	7.49536	1.49727e-14	merged_common_peaks	267.599	121.667
chr6	72915066	72918055	1495	-1.43463	6.83315	1.5096e-14	WT_unique	69.3505	187.463
chr6	122762373	122767424	2751	0.89463	8.16421	1.61913e-14	merged_common_peaks	391.136	210.386
chr7	136670116	136671166	623.5	-1.4179	6.86258	1.63851e-14	merged_common_peaks	71.1913	190.221
chr19	12730159	12732819	1330.5	-1.49726	6.71718	1.65759e-14	WT_unique	62.6199	176.78
chr7	68257530	68261545	2209.75	-1.05606	7.6923	1.66234e-14	merged_common_peaks	143.437	298.24
chr6	37690704	37693263	1222	0.98375	7.90013	1.6826e-14	merged_common_peaks	335.927	169.866
chr4	149776878	149778231	677	-1.65618	6.39645	1.68593e-14	WT_unique	47.4508	149.556
chr4	135166433	135168829	1198.5	-1.53324	6.66337	1.69595e-14	WT_unique	59.5797	172.445
chr19	25206788	25209043	1128	-1.45512	6.80476	1.748e-14	WT_unique	67.518	185.12
chr18	82153844	82156304	1662.5	1.347	6.99669	1.81056e-14	merged_common_peaks	203.684	80.07
chr17	29462851	29464654	902	-1.53117	6.64724	1.94245e-14	WT_unique	58.9596	170.405
chr2	119285810	119286499	345	-1.74631	6.2468	2.03766e-14	WT_unique	41.4599	139.098
chr5	24511885	24513527	821.5	-1.69186	6.33941	2.09563e-14	WT_unique	45.0508	145.547
chr16	92178891	92180154	632	-1.51049	6.68085	2.19052e-14	WT_unique	60.7834	173.176
chr16	13117340	13122584	2377.75	0.90357	8.1125	2.20003e-14	merged_common_peaks	378.536	202.351
chr1	136138822	136139705	442	-1.90293	6.02832	2.30312e-14	WT_unique	33.7509	126.219
chr12	109789986	109792158	1086.5	1.69572	6.31775	2.32857e-14	d8_unique	143.57	44.3201
chr13	120027598	120029337	743	0.67672	8.94754	2.45815e-14	merged_common_peaks	624.215	390.5
chr17	83935689	83937914	1113	-1.57521	6.54493	2.51393e-14	WT_unique	54.0913	161.181
chr16	7424119	7426916	1338.5	1.01083	7.79333	2.52849e-14	merged_common_peaks	314.899	156.272
chr17	37011225	37013653	1026.5	1.0468	7.6948	2.55123e-14	merged_common_peaks	297.8	144.147
chr6	92841251	92845213	2412.75	-1.10264	7.5527	2.58473e-14	merged_common_peaks	128.123	275.14
chr4	135413220	135414282	468.25	1.49338	6.69435	2.81532e-14	merged_common_peaks	173.771	61.7197
chrY	142536	142914	189.5	1.09112	7.58088	2.86739e-14	d8_unique	279.449	131.172
chr11	89155822	89157376	777.5	-1.96591	5.89964	2.88284e-14	WT_unique	30.2044	117.996
chr4	27258968	27259740	360.75	1.52497	6.64111	2.88399e-14	merged_common_peaks	169.318	58.8359
chr19	23132685	23137900	2623.25	0.71595	8.7706	2.89143e-14	merged_common_peaks	559.725	340.763
chr17	10500467	10501905	719.5	-1.35657	6.95119	2.89198e-14	WT_unique	77.3273	198.016
chr18	61235996	61237536	770.5	-1.64315	6.42617	3.09177e-14	WT_unique	48.6577	151.981
chr5	129154778	129156335	832	-1.21456	7.25601	3.26608e-14	merged_common_peaks	100.338	232.855
chr11	103041264	103045514	2608.75	-1.12894	7.47742	3.35305e-14	merged_common_peaks	120.505	263.542
chrY	260936	261413	196.75	0.9862	7.86484	3.35915e-14	merged_common_peaks	328.088	165.621
chr12	85812550	85814197	1005.75	1.44355	6.77146	3.42802e-14	merged_common_peaks	180.173	66.2425
chr5	48622485	48623096	306	1.77667	6.19937	3.46044e-14	d8_unique	136.023	39.6991
chr11	3492486	3493884	699.5	-1.48402	6.71011	3.60092e-14	WT_unique	62.6004	175.11
chr7	98968365	98969258	447	1.71191	6.28445	3.96246e-14	d8_unique	141.083	43.0665
chr6	18486414	18486891	239	1.56345	6.5229	4.28196e-14	d8_unique	158.092	53.4892
chr11	89020477	89022970	976	-1.04532	7.66694	4.28657e-14	merged_common_peaks	141.463	291.955
chr4	148192489	148193916	714	-1.39315	6.86194	4.32385e-14	WT_unique	71.7728	188.512
chr11	55437943	55440581	1319.5	-1.25423	7.15389	4.4342e-14	WT_unique	92.2051	219.946
chr14	111260527	111260889	181.5	1.98355	5.87588	4.59696e-14	d8_unique	116.78	29.5299
chr12	111933705	111935103	699.5	-1.61741	6.43045	4.67611e-14	WT_unique	49.2395	151.079
chr11	86500684	86502832	837.75	1.09234	7.54667	4.8087e-14	merged_common_peaks	273.016	128.044
chr9	63793412	63794283	436	-2.31555	5.41832	4.87302e-14	WT_unique	19.1669	95.4117
chr11	20462739	20463869	565.5	-1.51155	6.62159	4.90486e-14	WT_unique	58.3158	166.268
chr4	151998946	152000695	875	-1.3479	6.95818	5.11659e-14	WT_unique	77.9367	198.381
chr13	51667936	51669863	964	-1.331	6.98352	5.34598e-14	WT_unique	79.7836	200.717
chr10	46972600	46974843	1098.25	0.991	7.81577	5.36082e-14	merged_common_peaks	317.645	159.816
chr7	29087554	29088363	405	-2.14079	5.64212	5.44703e-14	WT_unique	23.7808	104.874
chr3	146610460	146612139	840	1.60306	6.46204	5.51526e-14	d8_unique	153.657	50.5805
chr1	186262204	186262578	187.5	1.31153	7.01562	5.55476e-14	d8_unique	203.853	82.131
chr6	47659224	47659607	192	0.84119	8.28255	5.57089e-14	d8_unique	416.781	232.64
chr5	76081103	76081765	331.5	1.90497	5.97569	6.1144e-14	d8_unique	121.784	32.5189
chr2	62408113	62409248	571.25	1.39232	6.85731	6.26213e-14	merged_common_peaks	187.854	71.5634
chr17	88159053	88161205	1076.5	-1.33079	6.97205	6.26563e-14	WT_unique	79.1576	199.113
chr2	87534513	87536302	895	-1.20139	7.2671	6.36694e-14	WT_unique	101.575	233.584
chr16	67067063	67067409	173.5	1.91866	5.92519	6.92812e-14	d8_unique	118.154	31.2516
chr11	97657647	97663115	2747.5	0.92584	7.98876	7.33997e-14	merged_common_peaks	350.114	184.291
chr11	98739264	98740920	828.5	-1.55167	6.54867	7.35897e-14	WT_unique	54.676	160.286
chr18	69068026	69070134	750.5	1.25582	7.13588	7.37583e-14	merged_common_peaks	217.337	91.0111
chr4	138499544	138500654	555.5	-1.71604	6.23064	7.46948e-14	WT_unique	41.4305	136.113
chr4	45577327	45578945	809.5	-1.84227	6.07109	7.64857e-14	WT_unique	35.5051	127.312
chr8	125414473	125417021	1274.5	-1.37453	6.87684	7.75924e-14	WT_unique	72.9874	189.244
chr18	46225504	46226519	508	1.45506	6.7045	7.77563e-14	d8_unique	172.689	62.9865
chr9	54800026	54803475	1727.5	-1.06742	7.59765	7.87713e-14	merged_common_peaks	133.801	280.403
chr6	22577697	22578738	521	1.75737	6.1903	8.25112e-14	d8_unique	134.269	39.7151
chr13	109839638	109840495	429	1.58573	6.46553	8.28634e-14	d8_unique	153.107	51.0085
chr13	23995329	23996471	571.5	-1.51379	6.59197	8.34281e-14	WT_unique	57.0864	163.015
chr3	56870383	56871062	340	2.05176	5.73266	8.56501e-14	d8_unique	108.274	26.1145
chr11	120658964	120664528	2558.25	1.25589	7.12323	8.69852e-14	merged_common_peaks	215.445	90.2143
chr5	116380071	116383732	1882.25	0.69739	8.79441	8.76492e-14	merged_common_peaks	565.391	348.669
chr3	107354986	107357453	1114	1.19291	7.26679	8.86823e-14	merged_common_peaks	232.848	101.852
chr2	152343221	152346149	1179.25	-1.18756	7.2687	8.86823e-14	merged_common_peaks	102.177	232.725
chr11	95911180	95911933	377	-1.68879	6.27813	9.29188e-14	WT_unique	43.2232	139.346
chr5	73945499	73951276	2529.25	1.13333	7.41219	9.37677e-14	merged_common_peaks	252.275	115.003
chr16	10358973	10359767	397.5	-1.57823	6.44494	9.39897e-14	WT_unique	50.4165	150.545
chr2	180290395	180290748	177	-2.49309	5.16937	9.99244e-14	WT_unique	15.1666	85.3852
chr2	135811650	135814456	1397	-1.15686	7.3478	9.99777e-14	merged_common_peaks	109.09	243.239
chr8	70618329	70619552	612	-1.46183	6.66947	1.03757e-13	WT_unique	61.3314	168.942
chr16	91427493	91428932	720	-1.5616	6.4877	1.09245e-13	WT_unique	52.2334	154.183
chr17	45873256	45874538	641.5	-1.80371	6.09865	1.09254e-13	WT_unique	36.6768	128.045
chr18	10841007	10842691	842.5	-1.78495	6.11215	1.09254e-13	WT_unique	37.2631	128.411
chr3	88614837	88615676	420	-1.52458	6.55033	1.09529e-13	WT_unique	55.2553	158.971
chr17	42904195	42905368	587	-1.70286	6.22361	1.14785e-13	WT_unique	41.4178	134.834
chr4	140837963	140839195	616.5	-1.96352	5.86957	1.1628e-13	WT_unique	29.6058	115.466
chr6	122660609	122666314	2952.75	0.85973	8.16079	1.19408e-13	merged_common_peaks	385.518	212.442
chr2	20710624	20715152	2030.5	1.11505	7.44729	1.21573e-13	merged_common_peaks	256.856	118.584
chr3	144610422	144611878	626.75	1.21357	7.19566	1.24939e-13	merged_common_peaks	223.239	96.2607
chr2	120755413	120756619	603.5	1.55225	6.51764	1.25287e-13	d8_unique	156.907	53.5018
chr17	31324517	31325630	557	1.67219	6.29319	1.26979e-13	d8_unique	140	43.9288
chr13	28917311	28918214	452	-1.72322	6.19168	1.27086e-13	WT_unique	40.2264	132.816
chr1	119119820	119120854	517.5	-1.82862	6.03916	1.2955e-13	WT_unique	34.8926	123.938
chr9	120647507	120648179	336.5	-1.80408	6.0507	1.2955e-13	WT_unique	35.4733	123.875
chr6	141595231	141596690	839.25	1.35706	6.85688	1.3077e-13	merged_common_peaks	185.517	72.4217
chr8	64777790	64779150	680.5	-1.37148	6.85037	1.3077e-13	WT_unique	71.7362	185.607
chr6	4923837	4924195	179.5	0.93027	7.94816	1.32143e-13	merged_common_peaks	340.921	178.902
chr16	25036951	25044662	3757.75	0.78118	8.44862	1.34775e-13	merged_common_peaks	458.002	266.507
chr2	68297379	68299354	1077.75	1.14422	7.36194	1.35197e-13	merged_common_peaks	244.561	110.648
chr14	63192371	63193950	1044	-1.28469	7.02531	1.36527e-13	merged_common_peaks	83.4572	203.327
chr7	44818172	44819644	736.5	-1.48229	6.62114	1.38001e-13	WT_unique	58.8918	164.539
chr5	95720346	95722000	869	1.15502	7.34107	1.38037e-13	merged_common_peaks	241.952	108.651
chr5	118476805	118478983	1089.5	-1.27504	7.05236	1.39824e-13	WT_unique	85.3217	206.483
chr13	6635506	6637508	1001.5	-1.26021	7.07598	1.42543e-13	WT_unique	87.177	208.815
chr19	4424517	4426409	946.5	-1.55623	6.50167	1.43142e-13	WT_unique	52.8399	155.394
chr9	42128209	42129576	684	-2.11729	5.62958	1.44093e-13	WT_unique	23.7678	103.123
chr18	62810606	62812487	880.25	1.4604	6.65973	1.52477e-13	merged_common_peaks	167.722	60.949
chr18	61544172	61545408	618.5	-1.45142	6.66392	1.52477e-13	WT_unique	61.3168	167.687
chr11	35839850	35842805	1478	-1.30243	6.97956	1.55858e-13	WT_unique	80.3566	198.195
chr8	120287996	120289793	899	-1.69517	6.24046	1.58282e-13	WT_unique	42.0162	136.055
chr12	20843445	20844287	421.5	1.48628	6.60282	1.58945e-13	d8_unique	162.688	58.0683
chr2	51007262	51008894	832.75	1.0068	7.70674	1.60716e-13	merged_common_peaks	296.141	147.374
chr9	43198783	43200587	902.5	-1.5632	6.47153	1.63337e-13	WT_unique	51.6226	152.549
chr6	47685141	47685618	239	0.82521	8.26561	1.64038e-13	d8_unique	409.641	231.201
chr10	88546162	88548089	964	-1.33534	6.90444	1.69234e-13	WT_unique	75.4145	190.297
chr11	78820271	78821374	552	-1.694	6.21888	1.76091e-13	WT_unique	41.4092	133.981
chr19	33774561	33775210	325	1.79249	6.06388	1.85401e-13	d8_unique	124.511	35.9429
chr6	18638346	18639009	332	1.78284	6.07598	1.85401e-13	d8_unique	125.14	36.367
chr9	23563240	23564856	632.5	1.2729	7.01839	1.93811e-13	merged_common_peaks	201.528	83.3979
chr17	10354935	10357586	1383.5	-1.02826	7.63796	1.99252e-13	merged_common_peaks	139.472	284.462
chr3	28625790	28627427	819	-1.43236	6.7108	2.10185e-13	WT_unique	63.7618	172.085
chr12	4554957	4559173	2288	1.08502	7.48472	2.11157e-13	merged_common_peaks	260.878	122.974
chr15	12503232	12504889	792.25	-1.37778	6.82848	2.20359e-13	merged_common_peaks	70.5019	183.212
chr5	145057897	145059773	938.5	-1.52206	6.53286	2.41462e-13	WT_unique	54.6379	156.921
chr3	50620515	50621660	710.25	1.67017	6.23685	2.41869e-13	merged_common_peaks	134.544	42.2759
chr4	120270491	120271918	714	-1.42934	6.69512	2.43894e-13	WT_unique	63.1386	170.047
chr13	119601237	119601526	145	0.65554	8.88779	2.57238e-13	WT_unique	594.511	377.418
chr18	82970579	82976218	2561	-1.09535	7.4518	2.60368e-13	merged_common_peaks	119.77	255.907
chr6	143140693	143144473	1888.25	0.79574	8.34535	2.68821e-13	merged_common_peaks	428.52	246.848
chr3	93461361	93462437	549	1.47915	6.57907	2.70151e-13	merged_common_peaks	159.636	57.2616
chr2	139873577	139874508	466	1.55673	6.45189	2.78283e-13	d8_unique	150.149	51.0389
chr17	42954573	42955631	529.5	-1.3943	6.75896	2.82544e-13	WT_unique	66.8016	175.595
chr6	88235473	88236810	669	-1.78475	6.06464	2.8789e-13	WT_unique	36.0584	124.243
chr11	20167668	20168740	536.5	-1.46799	6.61351	2.99032e-13	WT_unique	58.8722	162.862
chr17	37078572	37083647	2501.25	-0.8427	8.18336	3.01847e-13	merged_common_peaks	217.069	389.292
chr9	65195726	65197262	821.5	0.85604	8.13033	3.03263e-13	merged_common_peaks	376.982	208.27
chr6	128101951	128103443	746.5	-1.40828	6.71189	3.06371e-13	WT_unique	64.3447	170.784
chr11	120166937	120168476	904.75	-1.2951	6.94154	3.06641e-13	merged_common_peaks	78.4657	192.55
chr5	110449786	110451459	837	-1.49756	6.55187	3.10984e-13	WT_unique	55.8347	157.657
chr4	141567163	141574120	3198	0.92308	7.9071	3.12216e-13	merged_common_peaks	330.531	174.316
chr6	37824675	37827209	1128.5	0.89358	8.00328	3.1417e-13	merged_common_peaks	349.723	188.248
chr11	61582952	61585953	1501	-1.06387	7.51015	3.14389e-13	WT_unique	126.082	263.578
chr6	84044539	84045373	417.5	-1.78456	6.04028	3.14609e-13	WT_unique	35.457	122.154
chr7	44701687	44704145	1229.5	-1.55851	6.43441	3.17209e-13	WT_unique	50.3931	148.433
chr6	142985895	142988148	896.5	1.15743	7.27785	3.24065e-13	merged_common_peaks	231.772	103.906
chr19	36014768	36015252	242.5	1.9695	5.78445	3.26801e-13	d8_unique	109.077	27.8518
chr14	103728377	103729724	674	-1.45548	6.65148	3.27733e-13	WT_unique	60.7049	166.482
chr8	71566240	71568044	902.5	-1.39439	6.74555	3.29127e-13	WT_unique	66.1814	173.976
chr14	48709189	48712058	949.75	-1.11316	7.39843	3.31013e-13	merged_common_peaks	114.71	248.14
chr15	76618605	76620555	975.5	-1.23567	7.10396	3.40808e-13	WT_unique	89.6434	211.102
chr15	10495656	10498871	1335.5	1.1176	7.37991	3.41321e-13	merged_common_peaks	245.352	113.073
chr7	79226316	79228761	1223	-1.37775	6.77668	3.50833e-13	WT_unique	68.0161	176.749
chr1	171088299	171089175	438.5	-1.42246	6.69145	3.55896e-13	WT_unique	63.1285	169.211
chr5	65705196	65705835	320	-1.57376	6.40714	3.61075e-13	WT_unique	49.1889	146.425
chr3	149219346	149220291	473	1.72346	6.12836	3.68013e-13	d8_unique	127.124	38.4958
chr8	20581469	20581760	146	0.61322	9.07036	3.71154e-13	d8_unique	664.889	434.662
chr1	71530695	71532139	722.5	1.38961	6.75487	4.09283e-13	d8_unique	174.814	66.7208
chr9	59278223	59279821	799.5	-1.64291	6.27378	4.45147e-13	WT_unique	43.7838	136.735
chr15	59822529	59824663	1067.5	-1.40487	6.71006	4.45868e-13	WT_unique	64.3392	170.366
chr8	46483848	46484762	457.5	-1.41875	6.70353	4.45868e-13	WT_unique	63.7412	170.415
chr4	55429822	55431523	1149	1.14408	7.27705	4.47518e-13	merged_common_peaks	230.575	104.33
chr4	147637794	147638565	351.75	0.69223	8.70993	4.50962e-13	merged_common_peaks	532.281	329.427
chr2	30520604	30522177	787	-1.49383	6.54988	4.59209e-13	WT_unique	55.8299	157.237
chr16	78456049	78456837	394.5	1.70469	6.16553	4.59531e-13	d8_unique	129.596	39.7583
chr5	113841123	113841645	261.5	-1.60589	6.35092	4.65749e-13	WT_unique	46.785	142.406
chr17	8410117	8411299	591.5	-1.54653	6.42802	4.74212e-13	WT_unique	50.3792	147.164
chr1	186253550	186254953	615.75	1.33455	6.8543	4.77838e-13	merged_common_peaks	183.747	72.8585
chr8	31149328	31150552	616.25	1.07817	7.44892	4.82179e-13	merged_common_peaks	253.88	120.245
chr12	23449223	23450064	421	2.47311	5.12396	4.88289e-13	d8_unique	82.1686	14.7988
chr4	72643393	72644030	319	1.92123	5.82586	4.91277e-13	d8_unique	110.391	29.1464
chr14	54924597	54927752	1578	-1.32586	6.88739	4.96759e-13	WT_unique	74.7738	187.445
chr17	5903319	5904371	526.5	-1.30007	6.92103	5.13472e-13	WT_unique	77.2249	190.159
chr8	70879734	70881252	759.5	-1.28668	6.9485	5.27888e-13	WT_unique	79.0756	192.917
chr4	149606251	149608721	1235.5	-1.34899	6.81311	5.34618e-13	WT_unique	70.4543	179.471
chr5	75368365	75369728	682	-1.54375	6.46115	5.40512e-13	WT_unique	51.5991	150.438
chr3	135554656	135554968	156.5	1.45197	6.62659	5.55701e-13	d8_unique	163.435	59.7392
chr1	35916393	35919145	1376.5	-1.34628	6.83692	5.60078e-13	WT_unique	71.694	182.286
chr6	39441734	39443691	955.75	1.0052	7.6596	5.735e-13	merged_common_peaks	286.462	142.716
chr19	28838606	28839513	454	-1.46996	6.56858	5.86504e-13	WT_unique	57.0281	157.976
chr9	115356127	115357597	735.5	-1.46625	6.56659	5.86504e-13	WT_unique	57.0227	157.555
chr4	146266216	146267002	393.5	0.86747	8.0625	5.94165e-13	d8_unique	361.095	197.919
chr9	58976469	58980646	2086.25	0.79104	8.32984	6.01603e-13	merged_common_peaks	423.248	244.607
chr6	124424875	124425832	479	-1.42653	6.66509	6.02606e-13	WT_unique	61.8982	166.382
chr3	145912676	145914562	1200	-1.1374	7.29474	6.03166e-13	merged_common_peaks	105.862	232.88
chr5	111835770	111837378	804.5	-1.28306	6.93511	6.21177e-13	WT_unique	78.4434	190.896
chr12	3549862	3550863	501	-1.76096	6.07583	6.26354e-13	WT_unique	36.6401	124.182
chr13	51902308	51903179	436	-1.65797	6.19964	6.29106e-13	WT_unique	41.3741	130.565
chr17	10341106	10343311	1489.5	-1.17135	7.2238	6.41099e-13	merged_common_peaks	99.6035	224.329
chrX	162704057	162704843	393.5	-2.52053	5.00945	6.63758e-13	WT_unique	13.4467	77.1565
chr8	85597225	85598353	564.5	-1.23051	7.0705	6.67711e-13	WT_unique	87.745	205.894
chr7	129422404	129424678	919.5	-1.02623	7.56172	6.70727e-13	merged_common_peaks	132.386	269.63
chr6	47663517	47663925	204.5	0.82908	8.18208	6.89715e-13	d8_unique	387.115	217.903
chr11	116475560	116477401	921	-1.38769	6.7284	6.90892e-13	WT_unique	65.5514	171.521
chr7	106240460	106241229	385	1.37265	6.73812	6.90892e-13	d8_unique	171.783	66.3394
chr9	94661336	94662465	652.5	1.38663	6.73585	6.90892e-13	merged_common_peaks	172.346	65.915
chr11	20466129	20467158	515	-1.51784	6.48118	6.99228e-13	WT_unique	52.7925	151.178
chr9	45397887	45398985	549.5	-1.59336	6.34423	6.99856e-13	WT_unique	46.7713	141.133
chr5	148590578	148591874	648.5	-1.6822	6.16979	7.02812e-13	WT_unique	40.1879	128.97
chr12	109789179	109789535	178.5	1.55628	6.41645	7.07707e-13	d8_unique	146.483	49.8081
chr2	170281867	170282881	507.5	-1.53849	6.42372	7.07707e-13	WT_unique	50.3694	146.318
chr14	48625276	48626516	620.5	-1.77931	6.01283	7.58494e-13	WT_unique	34.8521	119.634
chr11	57970462	57971837	489.25	1.2479	7.02724	7.84092e-13	merged_common_peaks	201.019	84.6413
chrX	164046632	164047979	674	1.58094	6.32933	7.94385e-13	d8_unique	139.083	46.4904
chr7	79387841	79388910	535	-1.58677	6.32182	7.94385e-13	WT_unique	46.1556	138.641
chr13	23737965	23742874	2036.5	0.6508	8.84843	8.24454e-13	merged_common_peaks	577.561	367.864
chr15	103514166	103515386	610.5	-1.81446	5.98109	8.30413e-13	WT_unique	33.6809	118.465
chr1	156954229	156957003	1387.5	-1.32197	6.86106	8.32987e-13	WT_unique	73.5205	183.807
chr4	108362534	108363969	718	-1.37429	6.74827	8.54748e-13	WT_unique	66.7699	173.094
chr17	88346623	88347700	538.25	-1.15461	7.224	8.86458e-13	merged_common_peaks	100.197	223.063
chr17	87178505	87180626	1061	-1.34845	6.78715	8.99963e-13	WT_unique	69.2108	176.237
chr11	102564769	102566613	922.5	-1.27536	6.95382	9.00709e-13	WT_unique	79.6797	192.872
chr11	76350736	76351840	662.75	1.19765	7.14586	9.24196e-13	merged_common_peaks	214.478	93.5091
chr1	86749417	86751000	662.25	-1.22309	7.04573	9.32677e-13	merged_common_peaks	86.4734	201.869
chr14	49277934	49279345	674.25	1.33224	6.82091	9.41229e-13	merged_common_peaks	179.399	71.2486
chr16	95508874	95511015	1086.5	0.91685	7.88169	9.88309e-13	merged_common_peaks	324.06	171.643
chr7	79653896	79655773	954.75	1.08766	7.38082	9.9991e-13	merged_common_peaks	242.973	114.324
chr10	96094010	96098381	2150.25	1.0652	7.45221	1.01218e-12	merged_common_peaks	253.319	121.063
chr9	102736680	102737681	501	-2.22187	5.36831	1.01634e-12	WT_unique	19.1248	89.2169
chr10	84457549	84458724	588	-1.60563	6.27375	1.01829e-12	WT_unique	44.3522	134.977
chr11	52314044	52314871	414	-1.60563	6.27375	1.01829e-12	WT_unique	44.3522	134.977
chr8	85591972	85593827	928	-1.15065	7.23098	1.03147e-12	WT_unique	100.821	223.837
chr12	84552480	84553724	622.5	-1.50611	6.47491	1.03513e-12	WT_unique	52.7776	149.911
chr17	47503750	47505725	988	-1.5304	6.4194	1.05434e-12	WT_unique	50.3598	145.472
chr2	82068955	82069544	295	1.5264	6.41424	1.05434e-12	d8_unique	144.752	50.2496
chr5	129247976	129248473	249	-1.69001	6.1521	1.07293e-12	WT_unique	39.5909	127.743
chr10	78325772	78326700	464.5	-1.44298	6.58498	1.09211e-12	WT_unique	58.2219	158.295
chr4	62662257	62664389	1066.5	-1.39811	6.67845	1.09521e-12	WT_unique	63.0924	166.284
chr4	132349603	132352363	1504.5	1.20065	7.10993	1.10264e-12	merged_common_peaks	209.42	91.1143
chr8	106451155	106452330	549.75	-1.01168	7.57481	1.14465e-12	merged_common_peaks	134.268	270.719
chr10	128474113	128474972	430	-1.52005	6.4485	1.19013e-12	WT_unique	51.5705	147.905
chr18	65184437	65185812	688	-1.5031	6.45647	1.19013e-12	WT_unique	52.1617	147.853
chr9	45391128	45392036	454.5	-1.58248	6.31953	1.19372e-12	WT_unique	46.151	138.215
chr8	120744133	120744765	316.5	-1.90065	5.80666	1.22832e-12	WT_unique	28.9669	108.157
chr6	39444277	39446745	1431.5	0.75602	8.39759	1.25597e-12	merged_common_peaks	438.247	259.498
chr17	37189367	37199572	4042.75	0.81396	8.20484	1.29836e-12	merged_common_peaks	391.216	222.531
chr19	45789090	45791287	1461.5	1.21652	7.03948	1.30834e-12	merged_common_peaks	200.539	86.2959
chr13	12869741	12870030	145	1.21691	7.06614	1.30935e-12	d8_unique	204.307	87.8935
chr2	166329362	166330996	817.5	-1.48485	6.49669	1.32724e-12	WT_unique	53.9767	151.074
chr15	101097865	101098773	454.5	-1.70963	6.09511	1.33512e-12	WT_unique	37.7995	123.633
chr6	86322609	86324303	847.5	-1.3911	6.68877	1.36107e-12	WT_unique	63.6999	167.071
chr10	115835781	115837447	833.5	-1.51711	6.42972	1.36685e-12	WT_unique	50.9555	145.843
chr15	73673032	73677900	2500	-1.05786	7.44711	1.36942e-12	merged_common_peaks	120.943	251.784
chr6	72926426	72928151	861.5	-1.12764	7.25452	1.38817e-12	merged_common_peaks	103.3	225.712
chr16	30539544	30541195	826	-1.30876	6.84173	1.39636e-12	WT_unique	72.8749	180.532
chr6	47667823	47668375	276.5	0.81162	8.19386	1.42115e-12	d8_unique	387.935	221.023
chr5	92988644	92990162	559	-1.46745	6.53579	1.46372e-12	merged_common_peaks	55.795	154.292
chr18	34182099	34184054	978	-1.28723	6.90246	1.47347e-12	WT_unique	76.5773	186.894
chr16	10376519	10377897	689.5	-1.41992	6.6325	1.48491e-12	WT_unique	60.6544	162.293
chr19	43888762	43891865	1552	-1.24189	6.96956	1.52342e-12	WT_unique	81.4936	192.739
chr11	72381152	72382095	472	-2.00541	5.63988	1.52879e-12	WT_unique	24.8845	99.9119
chr18	11039598	11041354	878.5	-1.49823	6.47071	1.52975e-12	WT_unique	52.7681	149.068
chr2	122377183	122378333	586.5	0.9956	7.61518	1.53028e-12	merged_common_peaks	276.854	138.85
chr2	172583037	172583748	356	-1.5968	6.26903	1.53597e-12	WT_unique	44.3429	134.125
chr9	121468892	121469708	408.5	-1.55787	6.34396	1.57187e-12	WT_unique	47.3412	139.381
chr11	87470816	87472228	649	0.87013	7.9775	1.62988e-12	merged_common_peaks	340.749	186.423
chr3	51009876	51010718	421.5	1.66272	6.16079	1.63494e-12	d8_unique	127.305	40.2085
chr12	73793304	73794698	697.5	-1.66356	6.15984	1.63494e-12	WT_unique	40.1704	127.259
chr1	90621822	90624711	1449	1.03292	7.48754	1.68011e-12	merged_common_peaks	256.711	125.46
chr10	77571601	77575502	1535.75	-1.0157	7.53495	1.71061e-12	merged_common_peaks	130.427	263.708
chr9	57652345	57654586	1121	-1.28344	6.88863	1.73546e-12	WT_unique	75.9464	184.868
chr8	70863242	70863934	346.5	-1.61431	6.23837	1.7377e-12	WT_unique	43.1478	132.104
chr3	121588818	121590472	827.5	-1.35397	6.73742	1.77363e-12	WT_unique	66.7379	170.592
chr1	127507007	127507880	437	-1.59294	6.30597	1.79059e-12	WT_unique	45.5538	137.419
chr5	129217152	129218102	475.5	-1.40173	6.65185	1.85136e-12	WT_unique	61.8621	163.451
chr16	9229900	9230979	451.5	1.44447	6.55244	1.85272e-12	merged_common_peaks	154.844	56.894
chr13	38079330	38081483	1077	-1.34148	6.77043	1.85473e-12	WT_unique	68.5788	173.786
chr3	100931788	100933453	833	-1.34148	6.77043	1.85473e-12	WT_unique	68.5788	173.786
chr13	93686226	93689126	1466	1.0217	7.53963	1.92693e-12	merged_common_peaks	265.116	130.579
chr8	121897275	121899170	948	-1.3667	6.68969	1.96796e-12	WT_unique	64.2819	165.77
chr7	68262475	68264862	1449.75	-1.14969	7.20304	2.00344e-12	merged_common_peaks	98.9203	219.471
chr4	135884309	135886067	879.5	-1.59048	6.28528	2.03658e-12	WT_unique	44.9435	135.347
chr11	21184605	21185584	490	1.53716	6.359	2.05583e-12	d8_unique	139.835	48.1819
chr17	45465148	45466576	714.5	-1.37061	6.71928	2.07604e-12	WT_unique	65.5251	169.435
chr2	177229850	177231708	854.75	1.16493	7.15482	2.08187e-12	merged_common_peaks	213.381	95.1647
chr4	98840458	98841982	762.5	-1.27247	6.90629	2.08741e-12	WT_unique	77.1746	186.434
chr2	87479064	87482591	1587.5	-0.94375	7.7451	2.1058e-12	merged_common_peaks	154.689	297.547
chr2	20508253	20510448	1227.5	-1.25645	6.93236	2.12155e-12	merged_common_peaks	79.0194	188.783
chr6	120111366	120112880	883.25	-1.17827	7.10343	2.13752e-12	merged_common_peaks	91.4109	206.868
chr3	87477437	87479179	745.5	1.23921	6.96749	2.14613e-12	merged_common_peaks	192.284	81.4524
chr19	57764444	57765532	544.5	-1.45981	6.53172	2.14679e-12	WT_unique	55.7854	153.45
chr8	110998970	111000418	724.5	-1.20699	7.04757	2.16553e-12	WT_unique	87.0683	201.002
chr10	60811088	60815558	2235.5	-1.21826	7.02205	2.16774e-12	WT_unique	85.2082	198.25
chr11	50358572	50359853	641	-1.50996	6.40849	2.32774e-12	WT_unique	50.3357	143.357
chr15	102150348	102151402	527.5	-1.42435	6.57503	2.33341e-12	WT_unique	58.1963	156.195
chrX	8219447	8220487	472.75	1.56831	6.32339	2.34935e-12	merged_common_peaks	137.906	46.5025
chr2	29481168	29482413	623	-1.44865	6.5098	2.48555e-12	WT_unique	55.1571	150.553
chr3	16887998	16888564	283.5	1.64902	6.15435	2.48668e-12	d8_unique	126.138	40.22
chr1	39851062	39852023	481	-1.64467	6.14975	2.48668e-12	WT_unique	40.1524	125.547
chr8	12456940	12457841	451	-1.64942	6.15228	2.48668e-12	WT_unique	40.1567	125.975
chr10	59942688	59944382	748.5	-1.24606	6.94947	2.53434e-12	merged_common_peaks	80.2506	190.349
chr13	19438507	19439801	647.5	-1.33727	6.74184	2.54866e-12	WT_unique	67.3313	170.128
chr14	48696847	48697698	426	-1.53823	6.37015	2.67132e-12	WT_unique	48.5377	140.972
chr10	17599069	17601016	974	-1.5565	6.30566	2.68099e-12	WT_unique	46.1229	135.665
chr7	46615200	46616322	561.5	-1.39097	6.64611	2.68241e-12	WT_unique	61.8467	162.196
chr17	6267440	6267976	268.5	1.30713	6.80911	2.75068e-12	d8_unique	176.396	71.2859
chrX	8008361	8009968	804	-1.40548	6.59516	2.92464e-12	WT_unique	59.4012	157.357
chr11	101657493	101659430	950.25	0.67466	8.68036	2.94442e-12	merged_common_peaks	518.317	324.715
chr3	51127391	51127853	231.5	-1.26001	6.89964	2.95254e-12	WT_unique	77.1522	184.777
chr13	66546998	66548832	575.25	1.25469	6.90181	2.95254e-12	merged_common_peaks	184.715	77.4109
chr4	145777612	145778062	237.75	0.77451	8.29734	2.96259e-12	merged_common_peaks	411.456	240.532
chr8	47323067	47325035	984.5	-1.1755	7.10195	2.96958e-12	WT_unique	91.4049	206.457
chr10	111358009	111359233	517	1.24673	6.93504	2.99234e-12	merged_common_peaks	188.498	79.4335
chr4	86903753	86904835	438.5	1.24924	6.92891	2.99234e-12	merged_common_peaks	187.862	79.0279
chr10	58908033	58908938	542.25	1.50862	6.41763	2.99763e-12	merged_common_peaks	144.201	50.6791
chr11	68961434	68963528	1047.5	-1.23793	6.95633	3.01874e-12	WT_unique	80.8606	190.718
chr4	152344910	152346031	561	-1.87803	5.79459	3.04733e-12	WT_unique	28.9517	106.418
chr13	57525320	57526545	613	-1.53949	6.3526	3.06187e-12	WT_unique	47.9299	139.328
chr5	76103522	76104267	373	1.53089	6.35605	3.06187e-12	d8_unique	139.246	48.1881
chr19	11298324	11300132	991	1.0599	7.40695	3.11461e-12	merged_common_peaks	245.045	117.539
chr5	36810339	36811232	447	-1.6723	6.09799	3.12297e-12	WT_unique	38.3682	122.288
chr6	52821903	52823612	855	1.45278	6.52492	3.14315e-12	d8_unique	152.357	55.6585
chr4	150040733	150041313	290.5	-1.42868	6.5309	3.14315e-12	WT_unique	56.3584	151.717
chr15	75987544	75988399	428	-1.3157	6.78255	3.23252e-12	WT_unique	69.778	173.694
chr7	113252132	113253475	672	1.37968	6.65973	3.32069e-12	d8_unique	163.095	62.6781
chr9	75382393	75383343	475.5	-1.64211	6.16993	3.34964e-12	WT_unique	40.7542	127.203
chr16	90137472	90139387	958	-1.42452	6.55979	3.40198e-12	WT_unique	57.5814	154.563
chr19	6514316	6515740	712.5	-1.41682	6.57101	3.40198e-12	WT_unique	58.186	155.354
chr1	140245493	140246400	454	-1.59426	6.2478	3.47541e-12	WT_unique	43.7336	132.049
chr17	28506646	28507855	605	-1.55505	6.32379	3.50498e-12	WT_unique	46.7296	137.312
chr17	29450729	29452784	837	-0.91345	7.80553	3.54681e-12	merged_common_peaks	163.009	307.034
chr11	96822489	96824749	1130.5	-1.23389	6.94297	3.56686e-12	WT_unique	80.2275	188.695
chr1	12744031	12746329	1049.5	0.93359	7.74266	3.64094e-12	merged_common_peaks	296	154.972
chr11	69062167	69064143	695.75	0.93359	7.74266	3.64094e-12	merged_common_peaks	296	154.972
chr18	20640167	20641619	726.5	-1.44474	6.50771	3.64387e-12	WT_unique	55.1519	150.131
chr13	110740173	110741033	430.5	1.65013	6.13988	3.77496e-12	d8_unique	124.927	39.8033
chr4	134081427	134082858	716	-1.4749	6.44142	3.83768e-12	WT_unique	52.1274	144.896
chr3	31405691	31406260	285	1.73094	6.01809	3.88218e-12	d8_unique	118.075	35.5708
chr2	87485518	87485897	190	-1.97449	5.62337	3.90581e-12	WT_unique	24.8664	97.7222
chr5	24654882	24656341	730	-1.51608	6.37635	3.96481e-12	WT_unique	49.1224	140.496
chr17	93433960	93435251	757.75	1.29804	6.82913	4.02288e-12	merged_common_peaks	178.298	72.5101
chr13	63979564	63981417	782.25	-0.97715	7.59728	4.2832e-12	merged_common_peaks	138.017	271.697
chr9	46913134	46913535	201	-2.22632	5.28005	4.46797e-12	WT_unique	17.9622	84.052
chr2	169909884	169910986	551.5	-1.50423	6.35201	4.55187e-12	WT_unique	48.4994	137.58
chrX	21425410	21426415	503	1.84172	5.78848	4.78544e-12	d8_unique	104.644	29.1944
chr3	21934536	21938574	1809	-0.98869	7.56254	4.85334e-12	merged_common_peaks	134.196	266.296
chr13	120026395	120027062	334	0.66459	8.68386	4.92463e-12	WT_unique	517.765	326.642
chrY	90775330	90776222	450.75	0.7713	8.26137	4.96732e-12	merged_common_peaks	400.878	234.87
chr17	47955026	47956886	930.5	-1.19899	7.02235	4.99084e-12	WT_unique	85.797	196.972
chr7	71455700	71456719	510	1.61965	6.17003	5.06434e-12	d8_unique	126.225	41.0755
chr14	48704315	48705738	712	-1.51908	6.32325	5.21937e-12	WT_unique	47.2981	135.56
chr15	103518069	103520756	1703.75	-1.05174	7.37364	5.24392e-12	merged_common_peaks	115.182	238.775
chr19	47851219	47853002	998.75	1.3074	6.76774	5.42069e-12	merged_common_peaks	171.426	69.2643
chr4	107733733	107734412	340	1.92281	5.69522	5.52056e-12	d8_unique	100.889	26.6085
chr1	72225601	72227219	788.5	0.75277	8.32515	5.57406e-12	merged_common_peaks	416.316	247.068
chr5	129387245	129389035	638.25	-1.15163	7.11874	5.60238e-12	merged_common_peaks	93.2431	207.153
chr15	101362466	101362714	124.5	-2.49921	4.93518	5.62461e-12	WT_unique	12.8667	72.7454
chr16	90139749	90140243	247.5	-1.48369	6.42909	5.64938e-12	WT_unique	51.5266	144.101
chr9	61264942	61265936	497.5	-1.48369	6.42909	5.64938e-12	WT_unique	51.5266	144.101
chr2	92475708	92477055	873	1.46802	6.43318	5.64938e-12	merged_common_peaks	143.727	51.9543
chr4	125991483	125993569	970	1.04486	7.39988	5.66767e-12	merged_common_peaks	242.579	117.576
chr17	34964344	34965861	759	-1.27956	6.82614	5.70575e-12	WT_unique	72.8249	176.793
chr2	5075304	5076455	616.25	1.27209	6.83289	5.70575e-12	merged_common_peaks	177.163	73.3561
chr6	87870793	87872937	1072.5	-1.17149	7.08984	5.70595e-12	WT_unique	90.7669	204.447
chr7	27556688	27558253	783	-1.76086	5.90025	5.78414e-12	WT_unique	32.4427	109.948
chr11	120705747	120709985	1727.75	1.26864	6.85487	5.80621e-12	merged_common_peaks	179.668	74.5714
chr7	44605685	44607134	725	-1.51708	6.35886	5.87379e-12	WT_unique	48.5137	138.852
chr19	57192850	57194225	688	-1.35931	6.6718	5.88903e-12	WT_unique	63.6525	163.308
chr7	123395612	123397619	1004	-1.35573	6.66989	5.88903e-12	WT_unique	63.6472	162.89
chr11	46066724	46072278	3097.5	0.9407	7.69078	5.93474e-12	merged_common_peaks	286.25	149.13
chr6	142511354	142512194	420.5	-1.69497	6.01671	5.94932e-12	WT_unique	35.9825	116.501
chr6	121001839	121004361	1261.5	-1.11574	7.20325	6.01562e-12	WT_unique	100.106	216.935
chr13	34109078	34110497	742.25	-0.93005	7.71344	6.10843e-12	merged_common_peaks	152.051	289.71
chr5	69122958	69124703	870	0.92054	7.74013	6.26612e-12	merged_common_peaks	294.148	155.402
chr4	40898165	40899845	820	-1.31724	6.74438	6.37166e-12	merged_common_peaks	67.9198	169.249
chr12	109812665	109814443	964	1.03805	7.41109	6.41243e-12	merged_common_peaks	243.895	118.773
chr17	29321891	29323358	734	-1.37969	6.61102	6.54944e-12	WT_unique	60.597	157.681
chr14	79139388	79141222	917.5	-1.30225	6.77537	6.56448e-12	WT_unique	69.756	172.027
chr4	122059157	122059709	276.5	1.41894	6.51957	6.70212e-12	d8_unique	150.023	56.1067
chr4	140043494	140044534	520.5	-1.51808	6.34117	6.75439e-12	WT_unique	47.9059	137.207
chr2	71642079	71642958	440	-1.53562	6.27537	6.83497e-12	WT_unique	45.4926	131.889
chr10	111368985	111369646	331	1.54895	6.27534	6.83497e-12	d8_unique	132.497	45.282
chr1	38823600	38824559	552.25	1.27427	6.84183	6.84976e-12	merged_common_peaks	178.399	73.7563
chr8	70765775	70767399	812.5	-1.24323	6.87897	6.94247e-12	WT_unique	76.4983	181.093
chr6	40332857	40334068	767	1.18469	7.02452	6.94837e-12	merged_common_peaks	196.293	86.353
chr17	54707480	54708508	536.75	1.18677	7.01879	6.94837e-12	merged_common_peaks	195.656	85.9488
chr6	72389537	72391663	1063.5	-1.23067	6.90714	7.00282e-12	WT_unique	78.3469	183.861
chr2	168149488	168156756	3515.25	-1.04937	7.37237	7.08078e-12	merged_common_peaks	115.175	238.369
chr2	135614215	135616051	809	1.08529	7.29248	7.11201e-12	merged_common_peaks	228.353	107.622
chr11	120159320	120160118	474.75	-1.44155	6.4571	7.1685e-12	merged_common_peaks	53.3097	144.796
chr2	87503122	87504550	714.5	-1.34235	6.6905	7.21102e-12	WT_unique	64.8631	164.469
chr8	100940829	100941403	287.5	1.67079	6.07205	7.24862e-12	d8_unique	120.046	37.7042
chr7	15882308	15882775	234	-2.09569	5.42763	7.25356e-12	WT_unique	20.8184	88.9841
chr5	132399163	132400142	490	-1.74676	5.94494	7.34874e-12	WT_unique	33.6273	112.854
chr7	81541005	81542311	653.5	-1.48081	6.39293	7.53314e-12	WT_unique	50.3013	140.394
chr5	137741077	137742509	716.5	-1.38319	6.59815	7.6528e-12	WT_unique	59.986	156.47
chr9	27157404	27159861	862.5	1.09316	7.24763	7.68647e-12	merged_common_peaks	221.968	104.044
chr5	121837188	121839277	677	-1.42501	6.49718	7.78962e-12	merged_common_peaks	55.1265	148.024
chr16	21373322	21374029	354	-1.55175	6.24499	7.80477e-12	WT_unique	44.2963	129.865
chr13	72252995	72254173	589.5	-1.21967	6.94658	8.32266e-12	WT_unique	80.8259	188.238
chr17	35183711	35184746	518	-1.61095	6.13174	8.64921e-12	WT_unique	40.1204	122.549
chr9	65371434	65372231	399	-1.48629	6.36044	8.68571e-12	WT_unique	49.0879	137.528
chr17	83548571	83549266	348	-1.53	6.29151	8.89897e-12	WT_unique	46.0941	133.113
chr17	17194003	17200871	3504	0.70559	8.48053	8.95108e-12	merged_common_peaks	456.138	279.7
chr4	150749169	150749828	330	-1.74983	5.89436	8.96134e-12	WT_unique	32.4342	109.082
chr4	119026250	119026963	357	-1.44132	6.47345	9.047e-12	WT_unique	53.9216	146.434
chr4	62247776	62248798	511.5	-1.30342	6.737	9.08701e-12	WT_unique	67.8977	167.58
chr19	29007607	29008650	625	1.04842	7.36733	9.54802e-12	merged_common_peaks	237.46	114.811
chr6	47739671	47740217	273.5	0.73593	8.34561	9.62543e-12	d8_unique	419.805	252.064
chr12	86879343	86885532	3524.25	1.07728	7.28871	9.65201e-12	merged_common_peaks	227.126	107.64
chr5	104834496	104835220	362.5	1.623	6.11196	9.76928e-12	d8_unique	121.386	39.4092
chr4	147128010	147128724	385.75	0.64422	8.73373	9.83872e-12	merged_common_peaks	532.206	340.526
chr14	26604217	26606584	1343	0.94534	7.65871	9.96512e-12	merged_common_peaks	280.407	145.618
chr17	3082373	3083077	449	0.41871	9.93374	1.01102e-11	merged_common_peaks	1130.77	845.924
chr9	15250201	15250852	326	-1.57006	6.19435	1.01287e-11	WT_unique	42.4979	126.184
chr17	29455097	29455903	403.5	-1.71764	5.97991	1.01538e-11	WT_unique	34.8018	114.462
chr10	108432141	108433005	432.5	-1.31239	6.71523	1.06869e-11	WT_unique	66.6732	165.585
chr11	53507351	53507699	174.5	-1.79713	5.80954	1.07672e-11	WT_unique	30.085	104.554
chr8	61671215	61671786	286	1.65632	6.06525	1.10106e-11	d8_unique	118.884	37.7156
chr11	46112032	46120379	3031	0.73556	8.33894	1.13034e-11	merged_common_peaks	417.815	250.933
chr14	76540818	76541946	564.5	-1.41704	6.49292	1.13583e-11	WT_unique	55.116	147.18
chr15	59983685	59984049	182.5	2.01397	5.48613	1.13859e-11	d8_unique	90.0788	22.3027
chrX	12005021	12006436	708	-1.52449	6.30747	1.15088e-11	WT_unique	46.6959	134.337
chr1	192745336	192746281	410.5	1.19238	6.97359	1.15638e-11	merged_common_peaks	189.99	83.1359
chr15	65749496	65750240	340	1.33927	6.63134	1.162e-11	merged_common_peaks	157.693	62.3235
chr16	30407347	30407998	326	-1.34387	6.63529	1.162e-11	WT_unique	62.3948	158.378
chr7	140989702	140991877	1088	-1.33647	6.63134	1.162e-11	WT_unique	62.384	157.54
chr15	73651550	73654489	1470	-1.21045	6.94166	1.16332e-11	WT_unique	80.8085	186.999
chr4	118543379	118544253	437.5	-1.56236	6.23077	1.16623e-11	WT_unique	43.7009	129.065
chr3	94369817	94370621	402.5	-2.0489	5.44266	1.17376e-11	WT_unique	21.3803	88.4696
chr14	48651262	48656403	3053	-0.95678	7.57966	1.18542e-11	merged_common_peaks	137.308	266.511
chr2	172593793	172594967	587.5	-1.40144	6.53199	1.21696e-11	WT_unique	56.936	150.405
chr11	116973440	116974858	709.5	-1.46306	6.41807	1.2175e-11	WT_unique	51.5014	141.986
chr7	136666040	136667857	914.25	-1.08409	7.23127	1.24509e-11	merged_common_peaks	103.195	218.777
chr8	20289797	20290337	272.25	0.62521	8.79971	1.26146e-11	merged_common_peaks	553.452	358.817
chr1	86308280	86310075	990.25	1.09043	7.20734	1.29247e-11	merged_common_peaks	215.651	101.274
chr7	66429323	66430303	490.5	-1.62292	6.11629	1.30534e-11	WT_unique	39.5287	121.748
chr11	115246983	115249127	1118.75	-1.15753	7.04184	1.31909e-11	merged_common_peaks	88.2225	196.803
chr1	157035402	157037954	1276.5	-1.27252	6.77229	1.3242e-11	WT_unique	70.3281	169.901
chr17	10343621	10345937	1158.5	-1.27252	6.77229	1.3242e-11	WT_unique	70.3281	169.901
chr11	33533123	33539256	3048.75	0.75014	8.2607	1.33419e-11	merged_common_peaks	397.764	236.489
chr9	49365439	49366501	531.5	-1.18635	6.98361	1.35772e-11	WT_unique	83.8905	190.915
chr16	90150207	90150836	315	-1.76539	5.87588	1.38551e-11	WT_unique	31.8492	108.276
chr10	127350676	127352318	821.5	-1.46347	6.40108	1.41062e-11	WT_unique	50.8912	140.343
chr11	99059395	99060959	782.5	-1.44633	6.40914	1.41062e-11	WT_unique	51.4812	140.294
chr10	108433623	108435852	712	-1.02641	7.37599	1.45278e-11	merged_common_peaks	116.387	237.074
chr1	85329134	85330185	401.25	0.79988	8.09332	1.45596e-11	merged_common_peaks	360.351	206.985
chr3	121605437	121605808	186	-1.9015	5.65139	1.47219e-11	WT_unique	26.0036	97.1499
chr1	4933731	4934565	420.5	1.49857	6.32846	1.47882e-11	merged_common_peaks	135.087	47.8078
chr16	92234403	92236715	1038.25	-1.09137	7.21735	1.48087e-11	merged_common_peaks	101.946	217.223
chr1	151568614	151573007	2335.5	-1.05445	7.30152	1.48765e-11	merged_common_peaks	109.463	227.346
chr8	70629503	70633266	1933.5	-0.80791	8.05569	1.5071e-11	merged_common_peaks	201.095	352.052
chr4	134016203	134018425	1111.5	-1.39381	6.5434	1.51016e-11	WT_unique	57.5401	151.199
chr9	45401798	45403568	885.5	-1.39381	6.5434	1.51016e-11	WT_unique	57.5401	151.199
chr15	65895916	65896789	437	1.53557	6.25581	1.51759e-11	d8_unique	130.111	44.8807
chr7	70514295	70515881	640.25	1.30041	6.71294	1.52276e-11	merged_common_peaks	164.637	66.8444
chr17	87490185	87490829	322.5	-1.76434	5.84805	1.52629e-11	WT_unique	31.2521	106.169
chr5	100679676	100680816	570.5	-1.44176	6.44056	1.53493e-11	WT_unique	52.6981	143.156
chr6	141598250	141601372	2120	1.10468	7.19124	1.53697e-11	merged_common_peaks	214.314	99.657
chr13	34828097	34828835	369.5	-1.6719	5.98014	1.55373e-11	WT_unique	35.3635	112.68
chr10	127322094	127323562	734.5	-1.29383	6.74499	1.5606e-11	WT_unique	68.502	167.952
chr11	52224122	52225007	443	-1.28088	6.75107	1.5606e-11	WT_unique	69.1008	167.906
chr17	4201177	4201692	258	1.93097	5.60381	1.57043e-11	d8_unique	94.9631	24.9043
chr11	97848979	97850954	988	-1.18167	6.99185	1.59008e-11	WT_unique	84.5079	191.697
chr11	101604637	101605817	532.25	0.86417	7.85368	1.61597e-11	merged_common_peaks	312.078	171.444
chr12	80925061	80926520	730	-1.22516	6.88104	1.63193e-11	WT_unique	77.0894	180.221
chr12	4188226	4189407	591	-1.6275	6.07408	1.66912e-11	WT_unique	38.3281	118.425
chrX	170004250	170004558	154.5	0.55699	9.08692	1.67459e-11	WT_unique	659.585	448.332
chr11	104006624	104007857	617	-1.51118	6.30036	1.70406e-11	WT_unique	46.6812	133.062
chr17	10331943	10332961	509.5	-1.50671	6.29798	1.70406e-11	WT_unique	46.6765	132.637
chr4	141283922	141292788	3751.25	0.76755	8.20258	1.71528e-11	merged_common_peaks	384.371	225.785
chr19	53858623	53859665	521.5	-1.71979	5.93054	1.7334e-11	WT_unique	33.606	110.694
chr2	30473840	30475169	665	-1.33041	6.65637	1.73518e-11	WT_unique	63.6093	159.961
chr13	43908253	43909348	548	-1.54845	6.22335	1.73923e-11	WT_unique	43.6868	127.785
chr18	65924073	65926499	934.5	-0.99944	7.46101	1.74098e-11	merged_common_peaks	124.611	249.126
chr9	43720131	43721513	691.5	-1.38573	6.5236	1.76372e-11	WT_unique	56.9149	148.721
chr4	136732463	136733816	677	-1.43777	6.42159	1.78232e-11	WT_unique	52.0817	141.09
chr17	30879982	30882413	1018.25	-1.14166	7.06388	1.78461e-11	merged_common_peaks	90.0747	198.736
chr8	85490880	85492888	1345.5	-1.06385	7.2641	1.8518e-11	merged_common_peaks	106.313	222.248
chr9	96799500	96801926	1044.5	-1.06385	7.2641	1.8518e-11	merged_common_peaks	106.313	222.248
chr13	56611493	56612681	594.5	-1.63741	6.03338	1.88127e-11	WT_unique	37.1342	115.527
chr3	87952209	87953550	671	-1.63741	6.03338	1.88127e-11	WT_unique	37.1342	115.527
chr1	180283680	180284899	764.5	-1.19146	6.95368	1.90812e-11	merged_common_peaks	82.0226	187.326
chr4	129050667	129052531	932.5	-1.20794	6.91783	1.92334e-11	WT_unique	79.5539	183.775
chr7	130835061	130836496	718	-1.41698	6.46046	1.92487e-11	WT_unique	53.8909	143.903
chrX	104260444	104261651	522.75	1.42335	6.45703	1.92487e-11	merged_common_peaks	143.878	53.6444
chr6	125582308	125584827	1260	-1.23244	6.8614	1.93061e-11	WT_unique	75.8554	178.233
chr6	37582049	37583765	630.5	1.20548	6.89358	1.93103e-11	merged_common_peaks	180.558	78.2946
chr16	10374072	10376126	1027.5	-1.21168	6.897	1.93103e-11	WT_unique	78.3119	181.376
chr14	36880458	36882168	922	0.98849	7.47115	1.94824e-11	merged_common_peaks	249.933	125.967
chr9	54098452	54099342	445.5	-1.50752	6.27951	1.96134e-11	WT_unique	46.0698	130.986
chr14	63077763	63079400	819	-1.59623	6.12389	1.96607e-11	WT_unique	40.1068	121.264
chr16	21380688	21383574	1500.75	-0.81276	8.01528	1.97914e-11	merged_common_peaks	195.212	342.904
chr2	169781312	169782350	519.5	-1.84986	5.71914	1.99134e-11	WT_unique	27.746	100.015
chr1	121086632	121087892	630.5	-1.32973	6.64194	2.03811e-11	WT_unique	62.9911	158.332
chr11	95556064	95556524	230.5	-1.44653	6.39204	2.06792e-11	WT_unique	50.8711	138.65
chr4	136731777	136732065	144.5	-1.44653	6.39204	2.06792e-11	WT_unique	50.8711	138.65
chr7	37306778	37308403	813	-1.45079	6.39431	2.06792e-11	WT_unique	50.8761	139.074
chr6	88105755	88107956	1154.75	-1.06296	7.27221	2.10647e-11	merged_common_peaks	106.945	223.432
chr9	44562733	44563895	581.5	-1.74287	5.86385	2.13765e-11	WT_unique	31.8322	106.542
chr3	132807945	132808560	308	1.88007	5.67512	2.15598e-11	d8_unique	98.0302	26.6319
chr15	100789974	100791622	619	-1.18361	6.96046	2.23688e-11	merged_common_peaks	82.6335	187.697
chr8	23561230	23562851	885	1.18506	6.96317	2.23688e-11	merged_common_peaks	188.145	82.7473
chr11	53507967	53509053	543.5	-1.43349	6.43615	2.23974e-11	WT_unique	52.6881	142.31
chr5	129940076	129941813	869	-1.42934	6.43393	2.23974e-11	WT_unique	52.6828	141.887
chr12	21434071	21435460	695	-1.50372	6.25834	2.25471e-11	WT_unique	45.4586	128.908
chr16	35584787	35586610	912	-1.24636	6.80842	2.271e-11	WT_unique	72.7684	172.637
chr11	32145076	32145949	437	-1.56201	6.16937	2.2744e-11	WT_unique	41.8851	123.672
chr7	65157251	65158108	429	1.34139	6.58439	2.29394e-11	d8_unique	152.756	60.2837
chr10	87285787	87287368	754.25	1.34139	6.58439	2.29394e-11	merged_common_peaks	152.756	60.2837
chr19	57762135	57763128	497	-1.68573	5.96287	2.37259e-11	WT_unique	34.7756	111.874
chr9	99689596	99691653	1029	-1.39284	6.48	2.40157e-11	WT_unique	55.0847	144.65
chrX	164414112	164417640	1626.25	1.03426	7.33569	2.44904e-11	merged_common_peaks	231.172	112.873
chr11	96928833	96929899	533.5	-1.32308	6.65246	2.47883e-11	WT_unique	63.5985	159.123
chr1	72246339	72249875	1768.5	-1.06217	7.25458	2.5067e-11	WT_unique	105.675	220.657
chr10	41400018	41400547	265	1.61855	6.06335	2.52508e-11	d8_unique	117.183	38.1623
chr6	29082931	29083775	422.5	-1.63496	6.05524	2.52508e-11	WT_unique	37.7331	117.191
chr10	81617962	81618321	180	-1.54378	6.22086	2.58863e-11	WT_unique	43.6821	127.358
chr15	14047618	14048858	524.5	1.18073	6.97505	2.61562e-11	merged_common_peaks	189.416	83.5568
chr1	89024504	89026512	958.5	-0.82781	7.95396	2.62251e-11	merged_common_peaks	186.116	330.353
chr2	155114983	155116317	563.25	1.10425	7.12629	2.67522e-11	merged_common_peaks	204.849	95.2842
chr4	134837839	134838868	515	1.34935	6.56848	2.68757e-11	d8_unique	151.498	59.4582
chr14	61309497	61311415	959.5	-1.34457	6.56265	2.68757e-11	WT_unique	59.3166	150.637
chr14	49275182	49276873	582.25	1.23093	6.82931	2.70101e-11	merged_common_peaks	174.221	74.2256
chr3	36095411	36096225	420.25	1.22043	6.85539	2.7059e-11	merged_common_peaks	176.755	75.8551
chr7	4822269	4824038	1052.75	-1.21091	6.86171	2.7059e-11	merged_common_peaks	76.4399	176.946
chr18	35047250	35048982	866.5	-1.21417	6.86345	2.7059e-11	WT_unique	76.4458	177.36
chr1	171501509	171504309	1451	0.78932	8.09896	2.70607e-11	merged_common_peaks	360.441	208.557
chr8	40654836	40656041	733.25	1.1185	7.09632	2.76174e-11	merged_common_peaks	201.63	92.8654
chr8	48751638	48752415	396.75	1.11683	7.10171	2.76174e-11	merged_common_peaks	202.268	93.267
chr11	20475560	20477944	873	-1.02124	7.34935	2.76337e-11	merged_common_peaks	114.462	232.32
chr11	88967618	88971136	1734.75	0.27981	10.9963	2.79244e-11	merged_common_peaks	2250.76	1853.95
chr17	15040593	15042457	922	0.75967	8.18178	2.79812e-11	merged_common_peaks	377.836	223.162
chr2	93252672	93253314	321.5	1.50933	6.26982	2.90322e-11	d8_unique	130.191	45.7327
chr19	6389725	6390541	408.5	-1.57636	6.11328	2.95521e-11	WT_unique	40.088	119.549
chr19	44719181	44720532	676	-1.59812	6.10305	2.95521e-11	WT_unique	39.5057	119.603
chr12	12803491	12804494	502	-1.09613	7.15588	2.96403e-11	WT_unique	97.5328	208.506
chr14	105193118	105195198	968	-1.05786	7.2436	2.98308e-11	merged_common_peaks	105.031	218.658
chr4	55470860	55482292	4803.5	0.50702	9.32267	2.98858e-11	merged_common_peaks	763.339	537.142
chr7	139936793	139938301	669.75	-1.30641	6.67132	3.0032e-11	merged_common_peaks	64.8087	160.288
chr5	109995433	109997171	869.5	-1.28753	6.70196	3.07553e-11	WT_unique	66.6344	162.661
chr2	70474321	70475355	408.75	1.28088	6.71248	3.07553e-11	merged_common_peaks	163.474	67.2769
chr11	89130702	89131534	416.5	-1.8011	5.72361	3.11147e-11	WT_unique	28.3065	98.644
chr8	40646099	40654526	4258	0.77628	8.11118	3.11576e-11	merged_common_peaks	361.868	211.284
chr2	122124669	122128251	1547	-0.88351	7.74877	3.13845e-11	merged_common_peaks	158.355	292.142
chr10	88684600	88686511	790.5	-0.92185	7.63359	3.1843e-11	merged_common_peaks	144.274	273.333
chr9	88064170	88064994	338.5	1.24707	6.80517	3.19418e-11	merged_common_peaks	172.291	72.5868
chr6	38361301	38362977	838.5	-1.20577	6.87068	3.19679e-11	WT_unique	77.0538	177.733
chr13	65484425	65485476	526	-1.22136	6.84359	3.20262e-11	WT_unique	75.213	175.371
chr16	10399019	10400677	1044	-1.04346	7.27882	3.22797e-11	merged_common_peaks	108.165	222.946
chr11	78443445	78444167	361.5	-1.70478	5.87031	3.29105e-11	WT_unique	32.4	105.617
chr11	52346244	52346976	366.5	-1.34523	6.57788	3.29551e-11	WT_unique	59.9324	152.271
chr8	71530389	71532435	1077.25	-0.96093	7.51279	3.35567e-11	merged_common_peaks	130.9	254.806
chr16	91836970	91837727	379	-1.58303	6.09499	3.35963e-11	WT_unique	39.4916	118.316
chr9	121466152	121466826	337.5	-1.60003	6.0819	3.35963e-11	WT_unique	38.905	117.94
chr4	125167669	125168158	245	-1.53658	6.17647	3.3979e-11	WT_unique	42.4643	123.192
chr11	57813515	57814346	474.5	-1.1399	7.03243	3.46874e-11	merged_common_peaks	88.1861	194.332
chr15	75880301	75883124	1154.5	-0.84979	7.84451	3.47265e-11	merged_common_peaks	171.209	308.56
chr2	120300161	120301611	725.5	-1.45123	6.35953	3.51256e-11	WT_unique	49.6566	135.782
chr12	56120963	56122154	692	1.29315	6.65596	3.53484e-11	merged_common_peaks	157.864	64.4177
chr10	60794410	60795555	573	-1.64493	5.96574	3.61538e-11	WT_unique	35.3411	110.523
chr11	62166641	62167401	380.5	-1.64493	5.96574	3.61538e-11	WT_unique	35.3411	110.523
chr6	29631736	29633656	960.5	-1.16813	6.97389	3.62162e-11	WT_unique	83.855	188.439
chr9	54837340	54838390	525.5	-1.28652	6.68796	3.62484e-11	WT_unique	66.014	161.034
chr9	58454078	58456740	1350.75	0.73746	8.2408	3.63559e-11	merged_common_peaks	390.595	234.277
chr1	119902842	119903590	374.5	-1.76317	5.81967	3.64697e-11	WT_unique	30.6557	104.059
chr9	64042268	64043747	740	-1.3584	6.5245	3.68396e-11	WT_unique	57.4924	147.411
chr14	19748840	19751771	1377	-1.00002	7.39319	3.70884e-11	merged_common_peaks	118.865	237.733
chr7	44707258	44709513	1178.75	-0.96051	7.51961	3.72776e-11	merged_common_peaks	131.54	255.976
chr1	136950808	136951761	477	-1.18724	6.91806	3.731e-11	WT_unique	80.1394	182.491
chr5	66214340	66215314	487.5	-1.23495	6.78995	3.77689e-11	WT_unique	72.1274	169.768
chr18	24392879	24394765	1240	1.22847	6.82029	3.79012e-11	merged_common_peaks	172.988	73.8259
chr17	47545190	47546438	624.5	-1.50516	6.22011	3.84509e-11	WT_unique	44.2477	125.6
chr7	130590159	130591355	598.5	-1.5146	6.22515	3.84509e-11	WT_unique	44.2575	126.452
chr5	135493127	135493795	334.5	-1.34067	6.56056	3.86498e-11	WT_unique	59.3109	150.216
chr11	97805551	97806848	653.25	-1.12877	7.06703	3.9026e-11	merged_common_peaks	90.6758	198.283
chr15	99113338	99114449	476	-1.32368	6.59572	4.02379e-11	merged_common_peaks	61.133	153.018
chr9	103229097	103229830	367	-1.76782	5.79389	4.02683e-11	WT_unique	30.0643	102.381
chr7	82787232	82788640	704.5	-1.38011	6.45708	4.06471e-11	WT_unique	54.4562	141.743
chr9	87978712	87979889	604.25	1.02982	7.29783	4.12984e-11	merged_common_peaks	224.838	110.119
chr13	114296453	114298427	1233.5	1.03388	7.29974	4.12984e-11	merged_common_peaks	225.453	110.11
chr4	141281279	141283477	1154	0.75899	8.15415	4.26779e-11	merged_common_peaks	370.581	218.98
chr16	10371126	10371591	233	-1.36932	6.49921	4.30996e-11	WT_unique	56.28	145.399
chr6	72508009	72509243	617.5	-1.37694	6.48748	4.30996e-11	WT_unique	55.677	144.603
chr3	15054021	15057412	1935	0.82353	7.9286	4.33853e-11	merged_common_peaks	324.116	183.144
chr16	95977101	95978314	607	-1.52109	6.18861	4.41657e-11	WT_unique	43.0537	123.567
chr7	46614627	46614903	138.5	-1.52109	6.18861	4.41657e-11	WT_unique	43.0537	123.567
chr4	141561072	141562491	617.25	1.25752	6.73584	4.4237e-11	merged_common_peaks	164.803	68.9309
chr7	37301286	37302868	791.5	-1.59311	6.10037	4.43281e-11	WT_unique	39.5009	119.174
chr7	31164230	31165175	473	-1.97911	5.48244	4.45535e-11	WT_unique	22.5161	88.7697
chr1	74208070	74209663	797	-1.33363	6.57169	4.72564e-11	WT_unique	59.9162	151.01
chr3	85951896	85953304	704.5	-1.33363	6.57169	4.72564e-11	WT_unique	59.9162	151.01
chr12	109794400	109795375	488	1.39726	6.43369	4.74164e-11	d8_unique	140.295	53.2629
chr2	32010009	32011273	632.5	-1.63702	5.98577	4.877e-11	WT_unique	35.9336	111.762
chr5	129260670	129261300	315.5	-2.02456	5.38965	4.90834e-11	WT_unique	20.7836	84.5615
chr4	62249089	62250130	514.5	-1.02924	7.28807	4.91599e-11	merged_common_peaks	109.399	223.277
chr5	31595706	31596041	168	-1.48514	6.24843	4.94715e-11	WT_unique	45.439	127.204
chr8	121871951	121872989	519.5	-1.49976	6.23685	4.94715e-11	WT_unique	44.8479	126.828
chr18	74905593	74908299	1686.75	-1.01454	7.33773	4.96254e-11	merged_common_peaks	113.808	229.922
chr10	88699905	88702978	1537	-1.00652	7.3415	4.96254e-11	WT_unique	114.424	229.884
chr3	89788303	89790961	1121.5	-1.14515	6.97236	5.00636e-11	merged_common_peaks	84.4359	186.746
chr2	87500185	87502741	1547.75	-1.14515	6.97236	5.00636e-11	merged_common_peaks	84.4359	186.746
chr5	149439416	149441322	953.5	-1.15585	6.96733	5.00636e-11	WT_unique	83.8306	186.788
chr1	23967958	23969274	658.5	-1.37234	6.46905	5.03967e-11	WT_unique	55.058	142.54
chr3	89466814	89468794	990.5	-1.37234	6.46905	5.03967e-11	WT_unique	55.058	142.54
chr18	12463779	12464284	253	1.70352	5.86226	5.05582e-11	d8_unique	104.984	32.2338
chr11	88876486	88877170	342.5	-1.54257	6.15899	5.06596e-11	WT_unique	41.8659	121.961
chr4	125190850	125191562	356.5	-1.54745	6.1616	5.06596e-11	WT_unique	41.8709	122.389
chr7	143049681	143050344	332	-1.54257	6.15899	5.06596e-11	WT_unique	41.8659	121.961
chr14	34773435	34774771	668.5	-1.16661	6.94041	5.10298e-11	WT_unique	81.9746	184.02
chr13	92172847	92173429	291.5	1.43797	6.36082	5.13664e-11	d8_unique	135.28	49.93
chr1	182181472	182183030	690.25	1.0336	7.26287	5.17739e-11	merged_common_peaks	219.742	107.342
chr4	130920961	130922689	661	-1.18895	6.90769	5.18352e-11	merged_common_peaks	79.5183	181.291
chr7	3199690	3205782	3066.5	0.9816	7.42223	5.19407e-11	merged_common_peaks	241.024	122.059
chr5	29355139	29356976	909.25	0.74092	8.20933	5.1952e-11	merged_common_peaks	382.626	228.947
chr13	56417523	56424995	3432.25	0.79553	8.0062	5.19847e-11	merged_common_peaks	338.724	195.149
chr7	45123369	45125505	1155.75	0.83489	7.87831	5.23302e-11	merged_common_peaks	314.247	176.175
chr4	91581948	91583737	926.75	1.0255	7.31636	5.25077e-11	merged_common_peaks	227.403	111.71
chr10	61161845	61162813	484.5	-1.35778	6.50869	5.30924e-11	WT_unique	56.8781	145.773
chr4	45769352	45771558	1612.75	1.11339	7.06259	5.34751e-11	merged_common_peaks	196.623	90.8803
chr5	104833142	104833651	255	1.6593	5.95006	5.49736e-11	d8_unique	109.874	34.7854
chr14	79141579	79144536	1520.5	-1.12971	7.03723	5.51491e-11	merged_common_peaks	88.7931	194.292
chr5	114682663	114683234	286	1.73634	5.81995	5.61903e-11	d8_unique	103.116	30.9481
chrX	170000984	170002009	572.75	0.6714	8.48176	5.69242e-11	merged_common_peaks	451.149	283.275
chr14	55861631	55862649	509.5	-1.5916	6.05492	5.74283e-11	WT_unique	38.2959	115.418
chr1	34102603	34104381	868.5	-0.84259	7.84066	5.74981e-11	merged_common_peaks	171.179	306.97
chr15	97836188	97837524	668.5	-1.54371	6.13864	5.8023e-11	WT_unique	41.2632	120.3
chr1	90900523	90900800	139	1.55665	6.12574	5.8023e-11	d8_unique	119.765	40.7129
chr18	10865799	10867059	581.75	-1.14069	6.98063	5.8159e-11	merged_common_peaks	85.0527	187.53
chr2	71637650	71639274	812.5	-1.39218	6.44722	5.88968e-11	WT_unique	53.8595	141.368
chr10	20188080	20189589	755	1.29227	6.62796	5.92569e-11	d8_unique	154.782	63.1988
chr8	83711522	83712848	663.5	-1.29609	6.62398	5.92569e-11	WT_unique	62.9413	154.56
chr19	18619585	18621135	775.5	-1.1511	6.95399	5.94512e-11	WT_unique	83.1959	184.764
chr11	3347148	3349619	1438	-1.06038	7.19182	5.98494e-11	merged_common_peaks	101.24	211.133
chr8	20993994	20994266	136.5	0.93821	7.5345	6.03475e-11	d8_unique	256.64	133.936
chr12	80270669	80272040	686	-1.27674	6.69619	6.16764e-11	WT_unique	66.6171	161.407
chr3	135542888	135543469	291	1.65307	5.92962	6.18109e-11	d8_unique	108.095	34.3702
chr11	112839433	112841056	812	-1.19596	6.86545	6.22005e-11	WT_unique	77.0365	176.488
chr10	118461029	118461590	281	1.76287	5.77212	6.22329e-11	d8_unique	100.675	29.6649
chr18	68094940	68096797	679.5	1.24027	6.76123	6.27755e-11	merged_common_peaks	166.729	70.5755
chr2	68291491	68293158	602.5	1.11462	7.02458	6.55595e-11	merged_common_peaks	191.592	88.4794
chr6	83695905	83699393	1744.5	-0.98038	7.39042	6.58423e-11	WT_unique	119.447	235.668
chr14	33759624	33760107	242	1.93368	5.529	6.6428e-11	d8_unique	90.2491	23.6237
chr4	135285543	135288335	1396.5	-1.12886	6.99542	6.74031e-11	WT_unique	86.2821	188.687
chr6	134631965	134633504	770	-1.32585	6.56753	6.76371e-11	WT_unique	59.905	150.17
chr9	111485704	111487691	1089.5	0.88279	7.71517	6.80019e-11	merged_common_peaks	285.345	154.748
chr8	123195025	123195699	337.5	-1.68427	5.88569	6.93116e-11	WT_unique	32.9808	105.993
chr5	77183558	77184383	413	-1.96519	5.475	7.08082e-11	WT_unique	22.5086	87.888
chr4	146167291	146168457	682.75	0.53054	9.12638	7.09607e-11	merged_common_peaks	671.689	465.007
chr9	78475883	78478054	1228.25	0.91084	7.62307	7.12077e-11	merged_common_peaks	270.314	143.773
chr11	67010404	67012360	1238.5	0.90741	7.62146	7.12077e-11	merged_common_peaks	269.691	143.784
chr15	80075927	80077203	760.5	1.06034	7.17613	7.12354e-11	merged_common_peaks	208.847	100.146
chr14	43313922	43314382	230.5	1.25975	6.68504	7.28049e-11	d8_unique	159.224	66.4946
chr2	59394852	59396268	709	1.18729	6.84745	7.37446e-11	merged_common_peaks	173.777	76.3102
chr1	153506923	153508763	1000	-1.24004	6.74216	7.4255e-11	merged_common_peaks	69.6543	164.527
chr5	137775447	137777132	978.5	-1.23084	6.75003	7.4255e-11	merged_common_peaks	70.2589	164.9
chr10	127509088	127509518	215.5	-1.80657	5.69602	7.54594e-11	WT_unique	27.7177	96.9591
chr7	110865092	110865493	201	-1.77619	5.71031	7.54594e-11	WT_unique	28.2899	96.8987
chr16	33764713	33767620	1454	-1.11783	7.03089	7.56108e-11	WT_unique	88.7684	192.646
chr17	47851015	47852479	732.5	-1.57439	6.06822	7.57523e-11	WT_unique	38.8819	115.794
chr11	77497117	77498659	771.5	-1.34563	6.5022	7.63694e-11	WT_unique	56.8617	144.509
chr12	52392299	52393222	462	-1.35375	6.50653	7.63694e-11	WT_unique	56.8723	145.352
chr5	93026134	93028208	1036.5	-0.97334	7.4247	7.68553e-11	merged_common_peaks	122.618	240.746
chr15	88903172	88904766	797.5	-1.07873	7.12781	7.76927e-11	WT_unique	96.232	203.259
chr11	118007155	118008924	930.25	-1.00522	7.32467	7.89939e-11	merged_common_peaks	113.147	227.115
chr11	86919900	86922776	1438.5	-1.321	6.55006	7.94832e-11	WT_unique	59.2835	148.114
chr15	25914859	25916009	575.5	-1.321	6.55006	7.94832e-11	WT_unique	59.2835	148.114
chr18	69303089	69304166	539	-1.33597	6.54303	7.94832e-11	WT_unique	58.6901	148.16
chr5	136930047	136930502	228	-1.332	6.54091	7.94832e-11	WT_unique	58.6846	147.739
chr3	88615925	88616605	340.5	-1.45184	6.28736	8.03019e-11	WT_unique	47.2237	129.184
chr1	33944709	33947384	1338	-1.09128	7.09623	8.08744e-11	WT_unique	93.7398	199.725
chr5	116394849	116397256	1130.75	-0.80437	7.95657	8.09894e-11	merged_common_peaks	187.973	328.274
chr2	154889019	154896630	3323.5	0.73833	8.20572	8.13077e-11	merged_common_peaks	381.327	228.58
chr7	46606439	46608930	767.5	-0.97186	7.40881	8.20708e-11	merged_common_peaks	121.337	237.987
chr18	30374391	30376042	921.5	1.03828	7.24362	8.29363e-11	merged_common_peaks	217.182	105.748
chr1	86486393	86491436	2510	0.62205	8.67041	8.33709e-11	merged_common_peaks	505.454	328.417
chr9	57318652	57319171	260	-1.65303	5.94542	8.34082e-11	WT_unique	34.7491	109.284
chr12	112850119	112851376	629	-1.50585	6.20061	8.43164e-11	WT_unique	43.6432	123.943
chr17	28127923	28128479	278.5	-1.50104	6.19803	8.43164e-11	WT_unique	43.6379	123.516
chr17	86675544	86676939	698	-1.37962	6.44051	8.51739e-11	WT_unique	53.8435	140.101
chr17	87491540	87492775	618	-1.37962	6.44051	8.51739e-11	WT_unique	53.8435	140.101
chr5	120706079	120707531	726.5	-1.17129	6.88689	8.53308e-11	WT_unique	78.8613	177.606
chr13	48856149	48857156	504	-1.5237	6.12796	8.64939e-11	WT_unique	41.2439	118.588
chr11	69469223	69470675	726.5	-1.24893	6.69468	8.71044e-11	WT_unique	67.1919	159.692
chr4	127004127	127005503	688.5	-1.25257	6.69663	8.71044e-11	WT_unique	67.1979	160.109
chr17	65633688	65635016	664.5	-1.42466	6.32754	8.72062e-11	WT_unique	49.017	131.587
chr11	5046352	5048025	837	-1.1913	6.82754	8.74255e-11	WT_unique	75.1598	171.634
chr11	12468613	12471236	1050.5	0.83752	7.83138	8.74344e-11	merged_common_peaks	304.467	170.381
chr3	6297237	6307943	5317	0.87499	7.68961	8.75758e-11	merged_common_peaks	279.578	152.442
chr8	85445998	85447547	563.5	-1.02225	7.27594	8.85854e-11	merged_common_peaks	108.746	220.872
chr8	41132441	41134571	1065.5	-1.11303	7.01809	8.99102e-11	WT_unique	88.1308	190.627
chr4	145249463	145250848	693.5	-1.04524	7.20165	9.18277e-11	merged_common_peaks	102.468	211.464
chr19	37400276	37402340	1032.5	-1.08068	7.10983	9.24581e-11	WT_unique	94.9759	200.877
chr13	62034923	62036270	674	1.40287	6.37955	9.36682e-11	d8_unique	135.391	51.2015
chr9	42855714	42859750	2519.5	-1.00891	7.31034	9.40375e-11	merged_common_peaks	111.886	225.158
chr11	69036818	69038089	645.75	0.88008	7.6735	9.50235e-11	merged_common_peaks	276.961	150.483
chr6	125445935	125449116	1590	-0.76626	8.07527	9.56468e-11	merged_common_peaks	206.807	351.748
chr12	109782542	109782941	200	1.73405	5.77897	9.59622e-11	d8_unique	100.148	30.1053
chr16	13122949	13123490	271	1.30032	6.56508	9.66245e-11	d8_unique	148.595	60.3349
chr5	104589681	104590586	453	1.30032	6.56508	9.66245e-11	d8_unique	148.595	60.3349
chr14	55539227	55540807	790.5	-1.31801	6.56335	9.66245e-11	WT_unique	59.8942	149.329
chr10	60193896	60194640	372.5	-1.50165	6.17823	9.71958e-11	WT_unique	43.034	121.858
chr14	21483460	21486704	1884.5	0.97417	7.39531	9.76661e-11	merged_common_peaks	235.959	120.111
chr11	103141601	103142122	261	-1.61323	5.99696	9.8199e-11	WT_unique	36.5132	111.707
chr19	3683715	3684668	477	-1.55111	6.0998	9.91092e-11	WT_unique	40.0643	117.405
chr5	118339684	118340376	346.5	-1.55111	6.0998	9.91092e-11	WT_unique	40.0643	117.405
chr9	15022662	15023628	550.25	1.28784	6.60716	9.92967e-11	merged_common_peaks	152.333	62.3899
chr11	52482449	52485076	1462	0.70824	8.2998	9.93708e-11	merged_common_peaks	402.8	246.54
chr6	48866198	48867046	424.5	1.37201	6.42181	9.9603e-11	d8_unique	137.932	53.2904
chr8	79794636	79795124	244.5	1.38313	6.41588	9.9603e-11	d8_unique	137.897	52.8677
chr6	50124073	50124624	216.75	1.37201	6.42181	9.9603e-11	merged_common_peaks	137.932	53.2904
chr9	61314398	61316724	1163.5	-1.17289	6.87629	1.01275e-10	WT_unique	78.2406	176.403
chr3	127219930	127221316	693.5	-1.28586	6.63259	1.01385e-10	WT_unique	63.5429	154.935
chr8	12544000	12546901	1500.5	-0.93866	7.5009	1.01442e-10	merged_common_peaks	130.832	250.772
chr8	69847095	69849670	863	0.89578	7.62767	1.01901e-10	merged_common_peaks	269.765	144.987
chr4	134078095	134079910	908	-1.18954	6.8385	1.02652e-10	WT_unique	75.7792	172.837
chr15	76103750	76104286	268.5	1.24175	6.71136	1.03852e-10	d8_unique	161.147	68.1426
chr1	136957096	136958462	683.5	-1.25028	6.70863	1.03852e-10	WT_unique	67.813	161.319
chr8	70011760	70014015	1080.75	-0.80583	7.93206	1.04889e-10	merged_common_peaks	184.713	322.907
chr18	9299701	9300802	551	-1.35988	6.46241	1.04943e-10	WT_unique	55.0423	141.274
chr7	16307941	16310148	1475	-1.07026	7.12329	1.05496e-10	merged_common_peaks	96.213	202.029
chr9	32368643	32369965	661.5	-1.4568	6.23329	1.07663e-10	WT_unique	45.4085	124.646
chr10	31450754	31451737	492	1.48737	6.21979	1.07663e-10	d8_unique	124.8	44.5115
chr10	3872430	3873845	708	-1.42482	6.34544	1.09191e-10	WT_unique	49.6262	133.237
chr1	135188826	135191182	1167	0.7369	8.17107	1.09221e-10	merged_common_peaks	372.093	223.266
chr1	132276711	132278615	714.25	-1.0558	7.18034	1.09322e-10	merged_common_peaks	100.597	209.128
chr6	90450952	90451987	518	-1.33747	6.49784	1.09639e-10	WT_unique	56.8507	143.666
chr2	76804838	76807615	1337.5	0.79344	7.95913	1.10771e-10	merged_common_peaks	327.613	189.022
chr2	32644222	32645550	664.5	-1.59698	5.98828	1.11474e-10	WT_unique	36.4991	110.413
chr14	79311438	79311968	265.5	-1.50225	6.15814	1.11901e-10	WT_unique	42.4301	120.198
chr4	108989365	108991005	541.5	-1.13541	6.94561	1.13126e-10	merged_common_peaks	83.165	182.698
chr17	15051666	15054418	1152.25	0.84707	7.78253	1.13647e-10	merged_common_peaks	295.306	164.164
chr17	29457491	29460060	1285	-1.04916	7.15856	1.14717e-10	WT_unique	99.3178	205.521
chr11	3334610	3336416	1103.75	-0.92588	7.5359	1.14884e-10	merged_common_peaks	134.64	255.794
chr13	118713071	118716104	1517	-1.39095	6.3966	1.1641e-10	WT_unique	52.0247	136.435
chr19	6041663	6042764	551	-1.38226	6.39196	1.1641e-10	WT_unique	52.0141	135.588
chr2	166239802	166240400	299.5	-1.76989	5.70695	1.17113e-10	WT_unique	28.2858	96.4624
chr7	46254128	46255207	540	-1.76356	5.70357	1.17113e-10	WT_unique	28.2816	96.0258
chr15	78998063	78999383	660.5	-1.43798	6.27996	1.17715e-10	WT_unique	47.2083	127.907
chr4	140401248	140402916	834.5	-1.43798	6.27996	1.17715e-10	WT_unique	47.2083	127.907
chr8	68880542	68882114	786.5	-1.16476	6.88341	1.18201e-10	WT_unique	78.8495	176.777
chr1	180319175	180320135	480.5	-1.28469	6.61789	1.19601e-10	WT_unique	62.9243	153.302
chr2	155737381	155738516	568	-1.26574	6.6496	1.21532e-10	WT_unique	64.7465	155.683
chr16	57473427	57474231	376.5	1.19204	6.81885	1.21759e-10	merged_common_peaks	170.647	74.6893
chr4	147310118	147313159	1282.25	0.51833	9.15637	1.22859e-10	merged_common_peaks	682.902	476.788
chr8	36277879	36279216	669	1.35639	6.43653	1.22931e-10	d8_unique	138.594	54.1292
chr17	47957580	47959126	773.5	-1.23149	6.7247	1.23405e-10	WT_unique	69.0206	162.067
chr4	136730275	136731292	509	-1.23149	6.7247	1.23405e-10	WT_unique	69.0206	162.067
chr16	23230621	23231020	200	1.62767	5.93518	1.26271e-10	d8_unique	107.561	34.8079
chr11	8688228	8690051	1098.25	-1.11968	6.99052	1.27138e-10	merged_common_peaks	86.2636	187.45
chr13	57553705	57554190	243	-1.79933	5.66103	1.28576e-10	WT_unique	27.1215	94.3987
chr11	52313463	52313733	135.5	-1.51358	6.12255	1.2866e-10	WT_unique	41.2339	117.73
chr6	85266909	85267713	402.5	-1.51358	6.12255	1.2866e-10	WT_unique	41.2339	117.73
chr2	125225806	125226296	245.5	1.53478	6.11546	1.2866e-10	d8_unique	118.017	40.7314
chr3	87479267	87479705	219.5	1.34055	6.48271	1.28692e-10	d8_unique	142.319	56.1975
chr3	103850422	103850974	276.5	1.35106	6.4771	1.28692e-10	d8_unique	142.284	55.7759
chr12	3545866	3546795	465	-1.3407	6.48393	1.28692e-10	WT_unique	56.2422	142.447
chr11	95555110	95555788	339.5	-1.58279	6.02739	1.29495e-10	WT_unique	37.687	112.891
chr12	112557221	112557626	203	-1.56537	6.04091	1.29495e-10	WT_unique	38.2722	113.268
chr9	67071178	67072160	491.5	-1.58279	6.02739	1.29495e-10	WT_unique	37.687	112.891
chr10	25632060	25633088	509	1.15262	6.92678	1.34438e-10	merged_common_peaks	181.407	81.5985
chr1	90626885	90629183	1324.75	0.95707	7.41996	1.34572e-10	merged_common_peaks	238.607	122.907
chr1	171101745	171103782	1002	0.84436	7.77444	1.34607e-10	merged_common_peaks	293.379	163.4
chr14	76387861	76389166	541.75	-1.08959	7.05609	1.36257e-10	merged_common_peaks	91.2211	194.131
chr4	135599266	135600271	503	-1.30221	6.55492	1.37771e-10	WT_unique	59.8722	147.649
chr18	35042112	35046978	1937.25	-0.91401	7.55683	1.39347e-10	merged_common_peaks	137.17	258.467
chr11	20467414	20469578	1082.5	-1.09271	7.02764	1.41432e-10	WT_unique	89.3431	190.546
chr5	35739762	35742121	1180	-1.09872	7.03085	1.41432e-10	WT_unique	89.3558	191.369
chr11	55436814	55437071	129	-1.63313	5.90974	1.427e-10	WT_unique	34.1349	105.881
chr10	23782447	23782807	180.5	1.18404	6.80727	1.44413e-10	d8_unique	168.814	74.2979
chr11	44445242	44446210	549.5	1.19716	6.80557	1.44413e-10	merged_common_peaks	169.384	73.8738
chr1	88601199	88603118	960	-1.22939	6.73647	1.4616e-10	WT_unique	69.6367	163.276
chr1	35939418	35946675	3777.5	0.88193	7.6556	1.46275e-10	merged_common_peaks	273.722	148.533
chr18	46917521	46922461	3801	0.86833	7.68648	1.46976e-10	merged_common_peaks	278.329	152.463
chr6	37007498	37007961	232	1.56698	6.00718	1.47628e-10	d8_unique	110.712	37.3669
chr9	63715899	63716407	254.5	-1.71956	5.76812	1.47634e-10	WT_unique	30.0301	98.9001
chr3	113957777	113958800	512	1.53483	6.08567	1.47717e-10	d8_unique	115.607	39.8983
chr17	42900780	42903180	1200.5	-1.07975	7.09008	1.49465e-10	WT_unique	93.7148	198.082
chr16	35798688	35801074	1284.75	0.91903	7.53389	1.50436e-10	merged_common_peaks	254.832	134.772
chr2	122081266	122081959	347	1.83355	5.58245	1.52784e-10	d8_unique	90.4611	25.381
chr19	53459691	53461933	1052.75	-0.94047	7.45887	1.54183e-10	merged_common_peaks	126.996	243.724
chr5	65367493	65369865	1186.5	-1.08563	7.06388	1.55856e-10	WT_unique	91.8409	194.914
chr2	35486928	35488311	692	-1.33337	6.49565	1.57095e-10	WT_unique	56.8451	143.244
chr5	129247309	129247554	123	-1.66127	5.87341	1.60867e-10	WT_unique	32.963	104.26
chr14	43250723	43252118	692.5	0.91761	7.51637	1.6229e-10	merged_common_peaks	251.633	133.211
chr17	43718238	43720347	1163.75	-1.04871	7.13057	1.62594e-10	merged_common_peaks	97.4246	201.54
chr11	69451801	69453751	975.5	-1.04058	7.19023	1.66662e-10	WT_unique	101.824	209.458
chr10	84446410	84447901	746	-1.57501	5.97655	1.67975e-10	WT_unique	36.4803	108.688
chr6	125172048	125173070	511.5	-1.26933	6.6097	1.69435e-10	WT_unique	62.902	151.625
chr11	73317210	73320140	1452.25	0.6929	8.30799	1.70756e-10	merged_common_peaks	402.945	249.266
chr3	102714845	102716238	877.25	1.20236	6.75985	1.72564e-10	merged_common_peaks	164.396	71.4405
chr5	135491325	135492424	550	-1.24752	6.68059	1.72776e-10	WT_unique	66.5714	158.062
chr2	177318699	177319924	592.75	0.84482	7.7678	1.72981e-10	merged_common_peaks	292.078	162.623
chr5	75363554	75364317	382	-1.34217	6.43682	1.77072e-10	WT_unique	54.4076	137.941
chr13	110739247	110739581	167.5	1.91975	5.46924	1.77595e-10	d8_unique	86.1701	22.7748
chr10	32639807	32641731	895.5	0.95322	7.41815	1.77694e-10	merged_common_peaks	237.99	122.917
chr4	146474678	146475750	532	0.63731	8.54009	1.79631e-10	merged_common_peaks	464.246	298.469
chr8	20593282	20593888	303.5	0.54667	8.977	1.7977e-10	WT_unique	609.015	416.931
chr14	34459296	34460592	648.5	-1.13809	6.92519	1.85044e-10	WT_unique	81.9201	180.297
chr15	36373847	36375257	705.5	-1.40653	6.31786	1.85141e-10	WT_unique	48.9961	129.888
chr12	102705293	102709627	1980	0.84576	7.75444	1.88819e-10	merged_common_peaks	289.48	161.072
chr13	23499975	23501252	745	0.87103	7.65802	1.89501e-10	merged_common_peaks	273.147	149.345
chr15	88679432	88687013	3442	-0.86091	7.68265	1.90043e-10	merged_common_peaks	152.45	276.878
chr15	99114967	99115675	354.5	-1.62517	5.93054	1.90731e-10	WT_unique	34.7263	107.123
chr17	45852393	45852837	222.5	-1.62517	5.93054	1.90731e-10	WT_unique	34.7263	107.123
chr10	41400935	41401300	183	1.50542	6.11632	1.90967e-10	d8_unique	116.892	41.1725
chr17	21375209	21375730	261	1.50542	6.11632	1.90967e-10	d8_unique	116.892	41.1725
chr11	61105908	61107061	577	-1.09981	7.02127	1.92953e-10	WT_unique	88.7309	190.174
chr19	60378580	60379652	536.5	1.56649	6.02301	1.93814e-10	d8_unique	111.915	37.7856
chr10	20517559	20518995	718.5	-1.55473	6.03523	1.93814e-10	WT_unique	38.2627	112.408
chr2	35493133	35494375	621.5	-1.16456	6.86031	1.9416e-10	WT_unique	77.6024	173.957
chr1	89109692	89110564	436.5	-1.3855	6.35945	1.96973e-10	WT_unique	50.798	132.716
chr11	77876404	77877486	541.5	-1.37281	6.36989	1.96973e-10	WT_unique	51.3925	133.093
chr6	121140528	121141784	628.5	-1.3855	6.35945	1.96973e-10	WT_unique	50.798	132.716
chr13	49181613	49182276	332	-1.77979	5.65061	1.99772e-10	WT_unique	27.1093	93.0868
chr4	140868654	140869309	328	-1.80485	5.63222	1.99772e-10	WT_unique	26.5344	92.7095
chr1	4970124	4971328	733.75	1.18126	6.79809	2.0087e-10	merged_common_peaks	167.582	73.8978
chr11	19644358	19645132	387.5	-1.68207	5.80413	2.02759e-10	WT_unique	31.1918	100.091
chr17	56224964	56226704	870.5	-1.27068	6.62448	2.02761e-10	WT_unique	63.52	153.258
chr10	30628336	30628908	266.5	1.24357	6.65969	2.04394e-10	merged_common_peaks	155.576	65.7038
chr10	75562509	75564238	865	-1.37419	6.40448	2.07561e-10	WT_unique	52.6144	136.388
chr3	51128090	51130457	746	-0.93017	7.48217	2.07969e-10	merged_common_peaks	129.525	246.81
chr17	3083766	3084563	401.5	0.38977	9.91049	2.11053e-10	merged_common_peaks	1101.59	840.792
chr9	61365773	61372973	3344.25	-1.0276	7.20994	2.11974e-10	merged_common_peaks	103.691	211.387
chr13	70187184	70188839	713.75	0.90308	7.56762	2.19373e-10	merged_common_peaks	259.423	138.725
chr17	27625181	27626556	743.75	1.04917	7.1243	2.19692e-10	merged_common_peaks	200.698	96.9867
chr2	165974992	165977372	1190.5	-1.05235	7.12315	2.19692e-10	WT_unique	96.8027	200.76
chr19	47450381	47452052	623	0.88198	7.62119	2.23625e-10	merged_common_peaks	267.275	145.029
chr1	180887138	180890410	1718.75	0.75176	8.0627	2.2406e-10	merged_common_peaks	346.949	206.046
chr7	80019812	80020900	544.5	-1.32513	6.49125	2.24646e-10	WT_unique	56.8341	142.401
chr9	58209473	58210952	740	-1.30971	6.4985	2.24646e-10	WT_unique	57.4265	142.356
chr1	158215289	158216262	487	1.30329	6.49638	2.24646e-10	d8_unique	141.831	57.4699
chr1	72792395	72793788	697	-1.30389	6.5259	2.3105e-10	WT_unique	58.6458	144.793
chr19	10014021	10014977	478.5	-1.43756	6.22302	2.32338e-10	WT_unique	45.388	122.939
chr13	81643400	81644843	722	-1.28091	6.57289	2.36017e-10	WT_unique	61.0718	148.4
chr8	47994397	47997054	1329	-0.99264	7.27687	2.37302e-10	WT_unique	109.938	218.758
chr5	113664179	113665237	529.5	-1.19498	6.78099	2.38352e-10	WT_unique	72.6807	166.396
chr3	96592179	96594487	864.75	1.07453	7.06944	2.41325e-10	merged_common_peaks	194.916	92.5509
chr8	123190599	123193497	1449.5	-1.24684	6.63952	2.41764e-10	WT_unique	64.7182	153.59
chr11	69124075	69126338	929.75	0.848	7.7239	2.44054e-10	merged_common_peaks	283.637	157.576
chr2	69591709	69593036	698.25	-0.85477	7.70363	2.45029e-10	merged_common_peaks	155.013	280.336
chr10	62232883	62233607	362.5	-1.52089	6.06182	2.52349e-10	WT_unique	39.4342	113.164
chr4	132432750	132433382	316.5	-1.54297	6.05144	2.52349e-10	WT_unique	38.853	113.215
chr2	44096875	44097725	425.5	1.5504	6.047	2.52349e-10	d8_unique	113.158	38.634
chr5	133827159	133828188	515	-1.70455	5.73132	2.52399e-10	WT_unique	29.4265	95.909
chr5	114921737	114921988	126	0.77314	7.9843	2.52466e-10	WT_unique	331.042	193.707
chr16	93499154	93500086	466.5	1.58465	5.96615	2.52542e-10	d8_unique	108.269	36.0975
chr6	143163853	143167215	2223.25	0.79472	7.89676	2.59197e-10	merged_common_peaks	313.891	180.944
chr9	40806262	40807368	482	1.03277	7.16888	2.66751e-10	merged_common_peaks	205.824	100.601
chr2	90559258	90561069	952.25	1.00328	7.23256	2.67866e-10	merged_common_peaks	212.925	106.221
chr4	130305388	130306170	391.5	-1.40195	6.31542	2.68919e-10	WT_unique	48.991	129.463
chr19	43976696	43977231	268	-1.45197	6.19172	2.69497e-10	WT_unique	44.1927	120.903
chr8	83811685	83812166	241	-1.47177	6.18241	2.69497e-10	WT_unique	43.6081	120.952
chr6	120082278	120084257	990	-1.16928	6.82768	2.73957e-10	WT_unique	75.743	170.345
chr4	140789099	140791612	1257	-1.28622	6.54638	2.7846e-10	WT_unique	59.8496	145.966
chr8	12547277	12549029	876.5	-1.29023	6.54852	2.7846e-10	WT_unique	59.8552	146.386
chr16	8765894	8768040	1393.75	0.94768	7.40163	2.78708e-10	merged_common_peaks	234.83	121.751
chr8	70847818	70848251	217	-1.73795	5.68989	2.80113e-10	WT_unique	28.2644	94.279
chrX	96052511	96053129	309.5	-1.48794	6.10887	2.82824e-10	WT_unique	41.2094	115.587
chr11	69039406	69042159	1489.75	0.79201	7.88315	2.84534e-10	merged_common_peaks	310.652	179.414
chr19	25236350	25237805	728	-1.36389	6.36513	2.84754e-10	WT_unique	51.3818	132.246
chr1	156071647	156072854	604	-1.24914	6.62692	2.85921e-10	WT_unique	64.1043	152.376
chr2	166748869	166750428	780	-1.26302	6.6204	2.85921e-10	WT_unique	63.509	152.42
chr4	108223640	108226236	1298.5	-1.24529	6.62487	2.85921e-10	WT_unique	64.0988	151.957
chr16	90151174	90151662	244.5	-1.58932	5.93605	2.87439e-10	WT_unique	35.295	106.205
chr9	44588407	44589400	497	-1.34454	6.40531	2.98712e-10	WT_unique	53.1884	135.072
chr8	95824113	95826745	1316.5	-0.97116	7.33062	3.09119e-10	WT_unique	114.964	225.378
chr11	51157530	51158103	287	1.64908	5.79844	3.09555e-10	d8_unique	98.5634	31.4263
chr6	85209317	85210038	361	-1.66989	5.79763	3.09555e-10	WT_unique	31.1829	99.2211
chr4	140045279	140045665	193.5	-1.75997	5.64002	3.09646e-10	WT_unique	27.0965	91.7734
chr5	114996317	114996808	246	-1.79824	5.62869	3.09646e-10	WT_unique	26.5303	92.2713
chr11	77914497	77915308	406	-1.46694	6.15969	3.12283e-10	WT_unique	42.9987	118.863
chr14	61134407	61135370	482	-1.47195	6.16237	3.12283e-10	WT_unique	43.0039	119.291
chr2	35509194	35509612	209.5	-1.46694	6.15969	3.12283e-10	WT_unique	42.9987	118.863
chr10	44403425	44404244	410	-1.38745	6.28966	3.13908e-10	WT_unique	48.3665	126.534
chr15	7167506	7168496	495.5	-1.39213	6.29216	3.13908e-10	WT_unique	48.3718	126.96
chr4	54609966	54610786	410.5	-1.38745	6.28966	3.13908e-10	WT_unique	48.3665	126.534
chr13	40968623	40971259	1318.5	-0.99004	7.27549	3.15921e-10	WT_unique	109.932	218.352
chr11	120160469	120161209	370.5	-1.50442	6.07487	3.25979e-10	WT_unique	40.0203	113.542
chr3	127544684	127546427	637.25	1.0637	7.07055	3.26795e-10	merged_common_peaks	194.335	92.9704
chr7	80825495	80826487	526.75	-1.29575	6.52156	3.28453e-10	merged_common_peaks	58.6348	143.951
chr1	161150928	161151799	436	-1.29166	6.51937	3.28453e-10	WT_unique	58.6289	143.529
chr11	95213639	95215135	748.5	-1.29983	6.52373	3.28453e-10	WT_unique	58.6401	144.372
chr11	87965750	87967236	743.5	-1.17224	6.78112	3.311e-10	WT_unique	73.2623	165.105
chr5	76368544	76369946	701.5	-1.17224	6.78112	3.311e-10	WT_unique	73.2623	165.105
chr8	106602757	106604846	1052	-0.82583	7.7759	3.33037e-10	merged_common_peaks	164.619	291.796
chr15	30664921	30665287	183.5	1.26307	6.56695	3.34264e-10	d8_unique	146.879	61.1981
chr4	156058701	156060241	770.5	-1.23979	6.60799	3.38089e-10	WT_unique	63.474	149.903
chr16	56868060	56869130	519	1.21658	6.70809	3.38616e-10	merged_common_peaks	159.386	68.584
chr4	130250689	130252185	748.5	-1.23921	6.63544	3.40015e-10	WT_unique	64.7063	152.752
chr3	148898679	148899482	402	1.43878	6.21031	3.4021e-10	d8_unique	121.912	44.9709
chr10	22594063	22595495	684.75	1.06046	7.04402	3.42104e-10	merged_common_peaks	190.58	91.379
chr8	106643880	106645501	881.25	0.86248	7.63507	3.44844e-10	merged_common_peaks	268.041	147.424
chr8	110604616	110605327	356	-1.13235	6.88876	3.59591e-10	WT_unique	80.0364	175.452
chr15	62958091	62960117	921.5	0.90289	7.50945	3.6258e-10	merged_common_peaks	249.154	133.251
chr13	56140414	56141449	518	-1.42843	6.25619	3.66163e-10	WT_unique	46.5909	125.401
chr4	84200498	84201763	633	-1.40508	6.26239	3.66163e-10	WT_unique	47.1717	124.926
chr7	126388109	126389319	416.25	1.12913	6.85769	3.69607e-10	merged_common_peaks	171.523	78.4187
chr11	98469362	98471051	845	-1.0239	7.14508	3.7833e-10	WT_unique	99.2593	201.835
chr12	77056498	77057426	497.5	1.15316	6.82376	3.7864e-10	merged_common_peaks	168.937	75.9606
chr4	117189523	117190812	581.75	0.78851	7.90606	3.79118e-10	merged_common_peaks	315.242	182.507
chr1	98877612	98877932	160.5	2.17475	5.06593	3.82735e-10	d8_unique	71.1753	15.7639
chr7	24496156	24497095	470	-1.71461	5.70734	3.87684e-10	WT_unique	28.8407	94.6575
chr2	181329176	181330199	391.5	1.38745	6.30089	3.89782e-10	merged_common_peaks	127.523	48.7444
chr11	97801336	97802734	699.5	-1.17551	6.75822	3.93063e-10	WT_unique	72.0269	162.689
chr1	134326053	134327472	710	-1.25942	6.54681	3.9471e-10	WT_unique	60.4261	144.66
chr11	99061670	99062393	362	-1.2741	6.53991	3.9471e-10	WT_unique	59.8326	144.704
chr11	117875247	117876230	492	-1.25942	6.54681	3.9471e-10	WT_unique	60.4261	144.66
chr18	65739400	65740634	617.5	-1.27815	6.54207	3.9471e-10	WT_unique	59.8382	145.124
chr17	15009216	15011055	865.75	0.72943	8.11239	3.95066e-10	merged_common_peaks	356.339	214.923
chr3	30767814	30768595	391	-1.4371	6.18378	3.95263e-10	WT_unique	44.1772	119.621
chr2	70475672	70476117	223	1.25603	6.58275	3.99707e-10	d8_unique	148.135	62.0232
chr1	75608627	75609567	470.5	-1.26255	6.57755	3.99707e-10	WT_unique	61.6605	147.936
chr4	150661322	150663806	1242.5	-1.20061	6.69522	4.0145e-10	WT_unique	68.3522	157.098
chr6	82807254	82807661	204	-1.82854	5.51084	4.06988e-10	WT_unique	24.1939	85.9312
chr2	38586365	38587105	370.5	-1.36754	6.34987	4.10793e-10	WT_unique	50.7769	131.02
chr13	66877525	66881026	1433	0.71379	8.16021	4.11173e-10	merged_common_peaks	366.357	223.374
chr8	33800767	33801442	338	-1.63427	5.83267	4.1819e-10	WT_unique	32.3464	100.413
chr1	37702139	37703114	488	-1.5223	6.01792	4.31229e-10	WT_unique	38.2336	109.826
chr10	29855742	29856140	199.5	1.71138	5.6848	4.31649e-10	d8_unique	93.0858	28.4254
chr2	131804166	131804546	190.5	1.58719	5.91615	4.32178e-10	d8_unique	104.673	34.8372
chr5	115194401	115195367	483.5	-1.60247	5.91842	4.32178e-10	WT_unique	34.7077	105.394
chr18	36414757	36417687	1200.25	0.77638	7.91849	4.36045e-10	merged_common_peaks	316.636	184.861
chr1	14742966	14743795	439	0.93736	7.38742	4.36434e-10	merged_common_peaks	231.698	120.99
chr11	120182087	120183912	913	-1.08547	6.97225	4.43277e-10	WT_unique	86.194	182.909
chr11	87760502	87760837	168	1.30495	6.44478	4.4429e-10	d8_unique	136.926	55.4189
chr12	77060078	77061976	963.25	0.86881	7.60722	4.45014e-10	merged_common_peaks	263.494	144.289
chr11	110369157	110370263	553.5	-1.15014	6.80557	4.49949e-10	WT_unique	75.0875	166.646
chr11	94150352	94151575	612	-1.3001	6.47789	4.56612e-10	WT_unique	56.8008	139.87
chr5	114923083	114923629	273.5	0.7431	8.03976	4.57158e-10	WT_unique	340.453	203.405
chr4	8106446	8107535	545	-1.26848	6.52203	4.65983e-10	WT_unique	59.2109	142.643
chr2	59377858	59379913	1028.5	0.81891	7.75905	4.66001e-10	merged_common_peaks	287.717	163.098
chr3	22023204	22025319	1058	-1.17356	6.7447	4.66604e-10	WT_unique	71.4034	161.063
chr1	86757690	86758981	542.75	-0.97916	7.27798	4.6819e-10	merged_common_peaks	110.538	217.906
chr14	34660267	34664484	1725	0.70322	8.19161	4.68837e-10	merged_common_peaks	373.049	229.126
chr11	75849600	75849889	145	1.65983	5.78398	4.71477e-10	d8_unique	97.9447	30.9972
chr11	115463087	115464021	467.5	-1.26101	6.56226	4.72469e-10	WT_unique	61.043	146.298
chr17	83547515	83548180	333	-1.23196	6.60381	4.76182e-10	WT_unique	63.4624	149.064
chr4	62250665	62251289	312.5	-1.22803	6.60171	4.76182e-10	WT_unique	63.4564	148.645
chr1	92315554	92317889	1168	-1.36209	6.32955	4.81366e-10	WT_unique	50.1614	128.943
chr14	76355060	76355975	458	-1.35749	6.32709	4.81366e-10	WT_unique	50.1558	128.519
chr8	121873849	121874601	376.5	-1.36209	6.32955	4.81366e-10	WT_unique	50.1614	128.943
chr9	75362623	75364511	944.5	-1.38422	6.32376	4.81366e-10	WT_unique	49.5787	129.416
chr11	55032983	55033495	256.5	-1.61798	5.87619	4.92064e-10	WT_unique	33.5258	102.906
chr2	30193985	30194851	433.5	-1.54047	5.98163	4.94845e-10	WT_unique	37.0498	107.774
chr9	70510883	70512251	684.5	-1.14445	6.84957	5.08579e-10	WT_unique	77.5656	171.468
chr11	107264662	107266475	907	-1.1487	6.8167	5.22368e-10	WT_unique	75.7067	167.852
chr9	31253372	31254997	813	-1.05887	7.04959	5.26171e-10	WT_unique	91.783	191.211
chr2	177314768	177315376	304.5	0.8664	7.59434	5.27847e-10	d8_unique	260.934	143.126
chr18	82901988	82902944	478.5	-1.47738	6.12419	5.31978e-10	WT_unique	41.802	116.395
chr16	38334473	38334899	213.5	1.48354	6.12054	5.31978e-10	d8_unique	116.349	41.6075
chr14	76724580	76725683	552	-1.39073	6.25473	5.32213e-10	WT_unique	47.1559	123.648
chr17	29323642	29324015	187	-1.40933	6.24599	5.32213e-10	WT_unique	46.5699	123.696
chr17	48272098	48273360	631.5	-1.41413	6.24855	5.32213e-10	WT_unique	46.575	124.122
chr15	74651386	74653420	1017.5	-0.93286	7.40309	5.3249e-10	WT_unique	122.502	233.863
chr11	87754578	87760229	3441.25	0.98936	7.23139	5.33228e-10	merged_common_peaks	211.728	106.648
chr2	181918322	181918796	273.5	0.80413	7.79592	5.34285e-10	merged_common_peaks	293.656	168.179
chr19	45360218	45361557	670	-1.16363	6.7887	5.34682e-10	WT_unique	73.8684	165.48
chr13	44721570	44724124	1048.25	0.75322	7.98348	5.38742e-10	merged_common_peaks	328.578	194.938
chr7	3206168	3208810	1223.25	0.60636	8.59774	5.40831e-10	merged_common_peaks	478.018	313.987
chr3	70460032	70462109	1039	-1.19326	6.71718	5.53879e-10	WT_unique	69.5776	159.102
chr4	125164175	125165935	880.5	-1.18959	6.71523	5.53879e-10	WT_unique	69.572	158.685
chr13	114257215	114258320	553	-1.27004	6.53774	5.5837e-10	WT_unique	59.8268	144.283
chr18	7583183	7584337	650	1.19984	6.68304	5.60245e-10	merged_common_peaks	155.736	67.7956
chr11	35380343	35382467	1062.5	-1.24033	6.58001	5.63396e-10	WT_unique	62.2432	147.051
chr13	34827140	34827846	353.5	-1.37419	6.3006	5.63752e-10	WT_unique	48.9591	126.913
chr8	33958284	33959241	479	-1.21588	6.65025	5.64116e-10	WT_unique	65.9047	153.085
chr15	101092186	101093691	753	-1.22591	6.61452	5.65243e-10	WT_unique	64.0695	149.86
chr14	15977473	15979464	1013.75	1.04389	7.08579	5.66223e-10	merged_common_peaks	195.055	94.605
chr9	18733620	18735010	707.25	1.10428	6.89693	5.68242e-10	merged_common_peaks	174.74	81.2778
chr10	8114031	8115585	892	-1.00858	7.15513	5.71279e-10	merged_common_peaks	100.485	202.169
chr11	102375194	102378281	1308.5	-0.88319	7.54712	5.71684e-10	merged_common_peaks	137.713	254.005
chr11	69073168	69073903	389.25	0.88289	7.54589	5.71684e-10	merged_common_peaks	253.762	137.61
chr11	23077994	23082341	2265	-0.74912	7.99096	5.75037e-10	merged_common_peaks	196.23	329.817
chr16	65646314	65647451	556.75	1.06847	6.99635	5.77602e-10	merged_common_peaks	184.898	88.1638
chr14	79275342	79276276	467.5	-1.4519	6.1718	5.78434e-10	WT_unique	43.5877	119.242
chr15	36819360	36820632	636.5	-1.4519	6.1718	5.78434e-10	WT_unique	43.5877	119.242
chr19	53448254	53450199	981.25	-0.9252	7.41396	5.87137e-10	merged_common_peaks	123.756	235.007
chr8	47746036	47746971	468	-1.33678	6.35065	5.91361e-10	WT_unique	51.3488	129.7
chr5	27419457	27422312	1487.25	0.68929	8.2344	5.9226e-10	merged_common_peaks	382.428	237.166
chr11	86817951	86820166	1041.5	0.81567	7.75753	5.95159e-10	merged_common_peaks	287.091	163.109
chr17	56818154	56819708	777.5	-1.04233	7.06038	5.96274e-10	WT_unique	93.0036	191.546
chr13	13671501	13673094	545.75	1.03884	7.06504	5.96274e-10	merged_common_peaks	191.933	93.4174
chr1	134539098	134542181	1662.5	-0.91241	7.4439	5.98564e-10	merged_common_peaks	126.913	238.874
chr11	97652874	97654243	628	1.02383	7.12418	6.04823e-10	merged_common_peaks	198.927	97.8341
chr5	137612890	137614052	581.5	-1.13903	6.83505	6.0484e-10	WT_unique	76.9332	169.432
chr7	136660058	136661643	718.75	-0.94417	7.36337	6.17492e-10	merged_common_peaks	118.709	228.406
chr4	116208170	116211136	971.5	0.80036	7.81063	6.19643e-10	merged_common_peaks	296.278	170.125
chr8	21010511	21010797	139	0.96586	7.27807	6.20458e-10	merged_common_peaks	216.917	111.056
chr5	36904764	36905687	462	-1.41365	6.2294	6.21253e-10	WT_unique	45.9685	122.465
chr8	72318688	72319707	470.5	0.87795	7.55581	6.24353e-10	merged_common_peaks	255.076	138.797
chr2	172612888	172615079	1200.25	-1.05364	7.03689	6.26686e-10	merged_common_peaks	91.1436	189.192
chr11	55436016	55436408	196.5	-1.61605	5.82294	6.33621e-10	WT_unique	32.3325	99.1104
chr9	120749470	120749936	233.5	-1.60993	5.81967	6.33621e-10	WT_unique	32.3278	98.6765
chr14	34085069	34086226	579	-1.50579	6.0091	6.41017e-10	WT_unique	38.2186	108.533
chr4	45587938	45588749	406	-1.52852	5.99841	6.41017e-10	WT_unique	37.6388	108.584
chr7	28734878	28735319	221	-1.50579	6.0091	6.41017e-10	WT_unique	38.2186	108.533
chr10	37227799	37228465	333.5	-1.58518	5.90919	6.48267e-10	WT_unique	34.6937	104.097
chr5	106774120	106774459	170	-1.28742	6.47112	6.48992e-10	WT_unique	56.7839	138.604
chr16	93977530	93979698	1084.5	-1.10569	6.90789	6.52679e-10	WT_unique	81.8576	176.159
chr12	31224656	31226547	946	-1.0622	7.01136	6.57278e-10	WT_unique	89.2797	186.426
chr3	15098770	15099709	470	1.26295	6.51792	6.59758e-10	d8_unique	141.965	59.1557
chr1	9627267	9628000	367	1.37203	6.28136	6.59855e-10	d8_unique	125.138	48.3467
chr12	23294503	23295933	715.5	1.36504	6.27807	6.59855e-10	d8_unique	124.551	48.3535
chr2	129217539	129218447	454.5	-1.21009	6.66061	6.6455e-10	WT_unique	66.513	153.879
chr17	35563731	35565314	792	-1.22768	6.62928	6.68616e-10	WT_unique	64.6886	151.494
chr3	138095779	138096651	468.75	1.22199	6.59491	6.6935e-10	merged_common_peaks	147.636	63.2904
chr17	88468620	88469331	317	1.22797	6.59772	6.6935e-10	merged_common_peaks	148.231	63.2825
chr1	183263775	183265196	711	-1.23414	6.59091	6.6935e-10	WT_unique	62.85	147.849
chr10	116771055	116772157	551.5	-1.11243	6.87812	6.7621e-10	WT_unique	79.9987	172.965
chr12	100164155	100165923	937	1.11549	6.88061	6.7621e-10	merged_common_peaks	173.447	80.052
chr3	22039277	22041111	917.5	-0.98886	7.19803	6.76356e-10	WT_unique	104.228	206.853
chr11	62439660	62441491	1035.5	1.00971	7.14083	6.80442e-10	merged_common_peaks	200.254	99.4552
chr2	32627517	32630338	1755.75	-0.95722	7.29092	6.89744e-10	merged_common_peaks	112.385	218.203
chr6	49132368	49133198	415.5	-1.34824	6.32215	6.93812e-10	WT_unique	50.1449	127.669
chr10	117411498	117413280	826.25	-1.04983	7.04477	7.10238e-10	merged_common_peaks	91.7639	189.978
chr15	96562614	96564150	768.5	-1.48314	6.06351	7.12887e-10	WT_unique	40.0003	111.824
chr5	38494567	38495477	455.5	1.67081	5.76934	7.16352e-10	d8_unique	97.3254	30.5677
chr6	145047038	145049170	635	-1.12654	6.81667	7.19326e-10	merged_common_peaks	76.2888	166.565
chr6	120316096	120319262	1863.5	0.90571	7.45892	7.22278e-10	merged_common_peaks	240.814	128.539
chr2	166728334	166728900	283.5	-1.32892	6.36348	7.22837e-10	WT_unique	51.9489	130.503
chr4	130299314	130300512	599.5	-1.40323	6.2047	7.24649e-10	WT_unique	45.3517	119.952
chr5	111761606	111762555	475	-1.40819	6.20734	7.24649e-10	WT_unique	45.3567	120.379
chr17	64435504	64436223	360	1.39679	6.2038	7.24649e-10	d8_unique	119.61	45.4247
chr6	39437327	39438533	521.25	-0.93443	7.35041	7.34521e-10	merged_common_peaks	118.045	225.6
chr8	121875041	121876518	739	-1.53487	5.97864	7.37149e-10	WT_unique	37.045	107.342
chr8	20586284	20586791	264.75	0.60541	8.56957	7.38281e-10	merged_common_peaks	468.62	308.017
chr8	20585306	20585660	177.5	0.60541	8.56957	7.38281e-10	WT_unique	468.62	308.017
chr11	78814024	78814803	390	-1.58082	5.88181	7.39892e-10	WT_unique	34.0929	101.985
chr12	12931139	12931595	228.5	-1.58082	5.88181	7.39892e-10	WT_unique	34.0929	101.985
chr17	27528092	27528959	434	-1.58673	5.88497	7.39892e-10	WT_unique	34.0978	102.419
chr17	47195918	47197040	561.5	-1.15752	6.74861	7.54991e-10	WT_unique	71.9963	160.605
chr6	90512694	90514151	752.5	-0.98842	7.20652	7.5607e-10	merged_common_peaks	104.859	208.042
chr4	132594027	132594560	267	-1.30163	6.44727	7.65607e-10	WT_unique	55.5785	137.005
chr6	101040244	101041439	598	-1.26942	6.49232	7.7939e-10	WT_unique	57.9851	139.782
chr17	6617791	6618477	343.5	-1.19121	6.67709	7.80342e-10	WT_unique	67.7188	154.632
chr16	56902835	56903148	157	1.2556	6.53426	7.88288e-10	d8_unique	143.217	59.9821
chr2	5171275	5172312	519	1.23967	6.53657	7.88288e-10	d8_unique	142.657	60.4108
chr4	105158914	105159836	461.5	-1.25366	6.529	7.88288e-10	WT_unique	59.804	142.6
chr2	135646168	135652512	3578.5	0.94238	7.33224	7.9004e-10	merged_common_peaks	223.391	116.247
chr7	34569846	34571671	942.5	-0.94016	7.32995	7.9004e-10	merged_common_peaks	116.152	222.866
chr16	29679620	29681176	778.5	-1.22832	6.5736	7.92528e-10	WT_unique	62.2258	145.791
chr15	39766974	39768816	957.25	-0.89278	7.49746	7.99964e-10	merged_common_peaks	132.612	246.228
chr17	36993113	36996739	1927	0.65597	8.34425	8.14193e-10	merged_common_peaks	407.946	258.902
chr16	22097139	22098530	696	-1.12528	6.82771	8.3104e-10	WT_unique	76.9084	167.771
chr1	174473299	174473753	227.5	1.41476	6.17215	8.44584e-10	d8_unique	117.746	44.1631
chr6	90546272	90547379	554	-1.42206	6.17575	8.44584e-10	WT_unique	44.1616	118.339
chr3	131339189	131339553	182.5	1.54437	5.94722	8.46349e-10	d8_unique	105.376	36.1277
chr14	25935714	25936756	521.5	-1.3322	6.34821	8.49469e-10	WT_unique	51.3435	129.276
chr1	93197360	93198280	460.5	1.32996	6.34527	8.49469e-10	d8_unique	128.913	51.2788
chr10	28635230	28636892	963.75	-1.01828	7.09554	8.58181e-10	merged_common_peaks	96.0957	194.642
chr15	34066936	34068214	553.5	-1.02123	7.09711	8.58181e-10	merged_common_peaks	96.102	195.053
chr8	70158169	70159057	444.5	-1.15537	6.735	8.97127e-10	WT_unique	71.3734	158.978
chr18	63887075	63887776	351	1.40539	6.22095	9.02296e-10	d8_unique	121.402	45.8311
chr4	134057978	134059250	636.5	-1.29584	6.42821	9.02924e-10	WT_unique	54.9592	134.936
chr1	35220257	35221267	450	1.28557	6.43566	9.02924e-10	merged_common_peaks	135.153	55.4408
chr6	51151046	51151423	189	1.76663	5.55099	9.03512e-10	d8_unique	86.4806	25.4162
chr1	156971139	156972071	466.5	-1.4512	6.08925	9.06381e-10	WT_unique	41.1737	112.583
chr10	37219888	37220883	498	-1.4512	6.08925	9.06381e-10	WT_unique	41.1737	112.583
chr11	4031103	4032133	515.5	-1.48296	6.08496	9.06381e-10	WT_unique	40.602	113.491
chr7	44225011	44225554	272	-1.69516	5.69696	9.07952e-10	WT_unique	28.8276	93.3475
chr15	59391701	59392975	581	-1.01596	7.13164	9.1029e-10	merged_common_peaks	98.6099	199.414
chr16	95917912	95919541	815	-1.18022	6.69733	9.13444e-10	WT_unique	68.9376	156.22
chr8	104250842	104251647	403	-1.18022	6.69733	9.13444e-10	WT_unique	68.9376	156.22
chr16	23395349	23396519	559	1.16585	6.70119	9.13444e-10	merged_common_peaks	155.861	69.4674
chr7	45518224	45519096	436.5	-1.26774	6.4761	9.20509e-10	WT_unique	57.3702	138.138
chr12	110416390	110419057	1340.5	-0.82279	7.69854	9.24703e-10	merged_common_peaks	156.189	276.27
chr4	117834626	117836711	1043	-1.25607	6.5154	9.32195e-10	WT_unique	59.1934	141.38
chr9	61259298	61260479	591	-1.2519	6.51318	9.32195e-10	WT_unique	59.1879	140.959
chr4	112159419	112161355	699	1.05704	6.9778	9.32411e-10	merged_common_peaks	181.814	87.383
chr1	88509421	88511138	859	-1.19851	6.6274	9.34824e-10	WT_unique	65.2608	149.775
chr7	79386405	79387447	521.5	-1.20241	6.62949	9.34824e-10	WT_unique	65.2671	150.195
chr8	43262048	43263201	577	-1.50024	6.00614	9.50623e-10	WT_unique	38.2137	108.103
chr11	96905443	96905929	243.5	-1.3542	6.27191	9.53548e-10	WT_unique	48.3288	123.555
chr14	43532315	43532826	298.25	1.03992	7.04066	9.57058e-10	merged_common_peaks	188.788	91.8177
chr11	35638973	35641528	1278	-1.11253	6.84407	9.57663e-10	WT_unique	78.13	168.936
chr1	174520708	174521526	409.5	1.43362	6.1397	9.83541e-10	d8_unique	115.882	42.8995
chr4	34734477	34735113	318.5	1.43362	6.1397	9.83541e-10	d8_unique	115.882	42.8995
chr6	82808063	82808342	140	-1.83491	5.47882	9.9252e-10	WT_unique	23.6106	84.2307
chr14	56277926	56279349	712	-1.34358	6.31967	9.97842e-10	WT_unique	50.1397	127.245
chr18	56113281	56113917	318.5	1.70535	5.66026	1.01741e-09	d8_unique	91.3248	28.0045
chr17	46434743	46435033	145.5	-1.7223	5.65103	1.01741e-09	WT_unique	27.6629	91.277
chr4	135527784	135528291	254	-1.7223	5.65103	1.01741e-09	WT_unique	27.6629	91.277
chr9	57594913	57595362	225	-1.71559	5.64745	1.01741e-09	WT_unique	27.6586	90.8393
chr15	83149196	83150251	561.25	0.79478	7.78488	1.02081e-09	merged_common_peaks	290.475	167.439
chr9	108158864	108159679	408	-1.31982	6.35862	1.03488e-09	WT_unique	51.9377	129.655
chr5	64364361	64365314	477	1.31383	6.36068	1.03488e-09	d8_unique	129.571	52.12
chr1	191661067	191663514	1224	-1.15389	6.74668	1.04338e-09	WT_unique	71.9905	160.188
chr17	64762570	64762911	171	1.47376	6.05695	1.05057e-09	d8_unique	110.955	39.9485
chr11	79777880	79778259	190	-1.38824	6.1967	1.05403e-09	WT_unique	45.3358	118.671
chr19	47019319	47020093	387.5	-1.41256	6.1903	1.05403e-09	WT_unique	44.7563	119.145
chr7	113079963	113080818	428	-1.40754	6.18762	1.05403e-09	WT_unique	44.7511	118.718
chr9	21454861	21456004	562	1.09594	6.88585	1.06023e-09	merged_common_peaks	172.903	80.8895
chr14	26866461	26868905	1193	-0.92921	7.35538	1.06475e-09	merged_common_peaks	118.667	225.97
chr17	48119841	48121532	846	-1.15837	6.71134	1.066e-09	WT_unique	70.1395	156.555
chr10	117173743	117175375	816.5	-1.17437	6.68121	1.08478e-09	WT_unique	68.31	154.172
chr8	110167971	110169509	769.5	-1.18364	6.67305	1.08478e-09	WT_unique	67.7069	153.796
chr7	141064156	141064852	348.5	-1.27292	6.44774	1.08692e-09	WT_unique	56.1526	135.693
chr5	113082678	113083443	383	-1.51795	5.96961	1.09548e-09	WT_unique	37.0303	106.049
chr1	167281838	167283286	724.5	-1.18712	6.64835	1.09916e-09	WT_unique	66.4773	151.367
chr13	61875284	61875792	254.5	1.25305	6.5232	1.11059e-09	d8_unique	141.998	59.5767
chr4	136143863	136145959	1048.5	1.25305	6.5232	1.11059e-09	d8_unique	141.998	59.5767
chr9	41904079	41905331	685	1.22926	6.56065	1.11259e-09	merged_common_peaks	144.535	61.6496
chr5	125402230	125403246	508.5	-1.38996	6.23565	1.11693e-09	WT_unique	46.5487	121.991
chr7	88047493	88047862	185	1.74421	5.61125	1.13609e-09	d8_unique	89.4714	26.707
chr9	61266888	61268705	909	-1.03837	7.02874	1.14016e-09	WT_unique	91.1111	187.134
chr8	109890664	109891749	483.5	1.04441	7.0238	1.14016e-09	merged_common_peaks	186.885	90.6098
chr7	130846521	130848151	922.75	-0.99107	7.15482	1.14256e-09	merged_common_peaks	101.075	200.903
chr9	59289241	59290229	494.5	-1.45144	6.11034	1.14433e-09	WT_unique	41.7765	114.251
chr4	61684452	61688656	2117.5	0.92856	7.33551	1.14792e-09	merged_common_peaks	222.829	117.07
chr13	74921851	74923757	834	0.96292	7.2455	1.16321e-09	merged_common_peaks	211.859	108.687
chr8	47338653	47339638	493	-0.96709	7.24649	1.16321e-09	WT_unique	108.605	212.311
chr13	66320182	66321858	838.5	1.3407	6.29107	1.17158e-09	d8_unique	124.622	49.2046
chr6	31896882	31897537	328	-1.86304	5.38244	1.17853e-09	WT_unique	21.8706	79.5594
chr7	100500185	100503690	1870.5	0.819	7.69598	1.18156e-09	merged_common_peaks	275.418	156.117
chr2	13697427	13698128	314.75	1.14528	6.75731	1.21005e-09	merged_common_peaks	160.892	72.7396
chr13	45245729	45247125	698.5	-1.07827	6.90422	1.21271e-09	WT_unique	82.4293	174.05
chr10	59915578	59915992	207.5	-1.49442	6.02552	1.21629e-09	WT_unique	38.8088	109.344
chr18	75536108	75537518	705.5	-1.3309	6.3303	1.21757e-09	WT_unique	50.7329	127.623
chr18	75585874	75586259	193	-1.3309	6.3303	1.21757e-09	WT_unique	50.7329	127.623
chr19	8496550	8496841	146	1.42094	6.16142	1.23038e-09	d8_unique	117.124	43.7421
chr18	8606708	8607230	261.5	-1.40174	6.1649	1.23038e-09	WT_unique	44.1405	116.628
chr7	100917583	100918853	635.5	-1.42664	6.15832	1.23038e-09	WT_unique	43.562	117.103
chr8	125391248	125392305	529	-1.42153	6.15559	1.23038e-09	WT_unique	43.5568	116.675
chr11	80130449	80133597	1584.75	0.85425	7.56483	1.23684e-09	merged_common_peaks	254.576	140.82
chr4	116626590	116628025	774.25	-0.96233	7.22702	1.24613e-09	merged_common_peaks	107.326	209.12
chr11	55424685	55425669	492.5	-1.51268	5.94328	1.26052e-09	WT_unique	36.4271	103.941
chr13	49159571	49160436	433	-1.53066	5.92899	1.26052e-09	WT_unique	35.844	103.56
chr4	154785544	154786142	299.5	-1.71633	5.58496	1.2638e-09	WT_unique	26.4793	87.0109
chr7	109615891	109617328	719	-0.9878	7.16206	1.27698e-09	WT_unique	101.699	201.685
chr11	69133965	69135226	631	-1.28706	6.42353	1.2831e-09	WT_unique	54.9482	134.09
chr10	3834416	3836653	794.25	-1.02788	7.04289	1.28743e-09	merged_common_peaks	92.3442	188.292
chr5	118482285	118484940	1455	-1.0089	7.09995	1.2917e-09	merged_common_peaks	96.7037	194.604
chr7	68128409	68130473	1032.5	-1.01478	7.10309	1.2917e-09	WT_unique	96.7172	195.426
chr15	97829088	97830110	484.5	-1.20431	6.61681	1.30441e-09	merged_common_peaks	64.6534	148.979
chr5	88681777	88682280	252	1.38373	6.21077	1.30752e-09	d8_unique	119.647	45.8518
chr7	86342925	86343638	357	1.38373	6.21077	1.30752e-09	d8_unique	119.647	45.8518
chr17	56726754	56727854	550.5	-1.38417	6.21366	1.30752e-09	WT_unique	45.9367	119.905
chr5	129241631	129243584	879.75	-0.89843	7.40709	1.31167e-09	merged_common_peaks	124.317	231.731
chr6	72750161	72751517	678.5	-1.25851	6.50167	1.3144e-09	WT_unique	58.5832	140.159
chr9	49164195	49165262	534	-1.2543	6.49943	1.3144e-09	WT_unique	58.5777	139.738
chr4	129271643	129273078	718	-1.21418	6.58025	1.31459e-09	WT_unique	62.8203	145.749
chr15	79051139	79052415	638.5	-1.23265	6.54712	1.31812e-09	WT_unique	61.0024	143.355
chr4	133281850	133283102	626.5	-1.22855	6.54493	1.31812e-09	WT_unique	60.9965	142.934
chr7	81210191	81213540	2018.25	-0.89095	7.43968	1.32754e-09	merged_common_peaks	127.487	236.411
chr16	8776017	8779225	1526.5	0.87038	7.51936	1.34926e-09	merged_common_peaks	248.061	135.69
chr12	39996558	39996928	185.5	1.12874	6.80459	1.3564e-09	d8_unique	165.302	75.5951
chr7	28964234	28964646	206.5	1.12874	6.80459	1.3564e-09	d8_unique	165.302	75.5951
chr2	129224265	129225110	423	-1.11253	6.80919	1.3564e-09	WT_unique	76.2637	164.901
chr4	46630225	46631139	457.5	-1.11253	6.80919	1.3564e-09	WT_unique	76.2637	164.901
chr7	82226951	82228697	873.5	-1.03975	7.00947	1.35837e-09	WT_unique	89.8592	184.739
chr6	88231536	88233637	937	-0.98864	7.14449	1.36088e-09	merged_common_peaks	100.439	199.302
chr16	92182816	92184568	1072	-1.00995	7.08161	1.3702e-09	merged_common_peaks	95.4475	192.216
chr11	62167847	62168256	205	-1.34939	6.26934	1.37488e-09	WT_unique	48.3232	123.13
chr18	60659959	60661606	824	-1.36754	6.2608	1.37488e-09	WT_unique	47.7368	123.175
chr19	57097384	57099654	1135.5	-1.07735	6.91461	1.38399e-09	WT_unique	83.0515	175.252
chr1	10878205	10878806	285.5	1.13492	6.7684	1.39952e-09	merged_common_peaks	161.553	73.5646
chr7	34667972	34668559	294	-1.48907	6.00018	1.4064e-09	WT_unique	38.2038	107.241
chr2	75631071	75635547	2766.25	-0.69553	8.1395	1.4115e-09	merged_common_peaks	221.588	358.857
chr1	175699087	175700072	493	-1.35177	6.30643	1.43193e-09	WT_unique	49.5408	126.441
chr10	24863090	24864750	830.5	-1.34235	6.30141	1.43193e-09	WT_unique	49.5301	125.591
chr11	120184630	120188075	1723	-1.14661	6.74279	1.43914e-09	WT_unique	71.978	159.354
chr5	43859296	43861431	1181.25	0.73276	7.96246	1.46883e-09	merged_common_peaks	321.537	193.485
chr5	151020200	151021151	476	-1.31066	6.35373	1.4784e-09	WT_unique	51.9265	128.806
chr5	115403091	115406970	1810.5	-0.96293	7.21023	1.48361e-09	merged_common_peaks	106.062	206.743
chr8	46340517	46341518	501	-1.30164	6.39888	1.51429e-09	WT_unique	53.745	132.486
chr4	130252528	130253293	383	-1.40251	6.18493	1.52964e-09	WT_unique	44.7456	118.29
chr8	105974777	105975146	185	-1.40251	6.18493	1.52964e-09	WT_unique	44.7456	118.29
chr8	83810384	83811149	383	-1.17549	6.64214	1.52971e-09	WT_unique	66.4591	150.111
chr4	62305038	62307350	1379	-0.96172	7.24362	1.53645e-09	merged_common_peaks	108.591	211.495
chr17	47812263	47812640	189	-1.77755	5.48361	1.54392e-09	WT_unique	24.1648	82.8474
chr9	107370970	107371679	355	-1.77755	5.48361	1.54392e-09	WT_unique	24.1648	82.8474
chrX	139570854	139571407	277	-1.77755	5.48361	1.54392e-09	WT_unique	24.1648	82.8474
chr18	77209899	77210435	268.5	1.79137	5.48792	1.54392e-09	d8_unique	83.4942	24.1213
chr3	94917648	94919113	598	-1.0998	6.82574	1.5601e-09	merged_common_peaks	77.4847	166.069
chr13	80921126	80922469	672	-1.10789	6.81843	1.5601e-09	WT_unique	76.8773	165.694
chr4	84662092	84663028	468.5	1.221	6.52779	1.56143e-09	d8_unique	140.877	60.4341
chr10	74717143	74720304	1625.25	0.79609	7.74832	1.56358e-09	merged_common_peaks	283.335	163.175
chr15	79926942	79928338	869.5	-1.06988	6.92143	1.576e-09	merged_common_peaks	83.6614	175.627
chr16	17275693	17277159	733.5	-1.06574	6.92996	1.576e-09	WT_unique	84.2783	176.415
chr15	36126032	36128765	1298.75	-0.97536	7.18205	1.58773e-09	merged_common_peaks	103.563	203.619
chr15	60475063	60475489	213.5	2.03707	5.11591	1.59848e-09	d8_unique	70.2509	17.1172
chr8	88627560	88628080	260.5	-1.38017	6.23042	1.61261e-09	WT_unique	46.5379	121.138
chr1	9628469	9630876	826	1.12789	6.78868	1.61434e-09	merged_common_peaks	163.441	74.788
chr8	12501856	12505286	2059.5	-0.80487	7.70087	1.62559e-09	merged_common_peaks	157.416	275.003
chr6	60646545	60648023	800.75	1.01852	7.06165	1.63244e-09	merged_common_peaks	190.139	93.8568
chr13	40748839	40750034	598	-1.43564	6.1019	1.67249e-09	WT_unique	41.7609	112.964
chr16	92498013	92499301	644.5	-1.42033	6.11441	1.67249e-09	WT_unique	42.3487	113.345
chr8	10935157	10935757	300.5	-1.43033	6.09907	1.67249e-09	WT_unique	41.7558	112.535
chr2	135788927	135789662	368	-1.34584	6.28546	1.6833e-09	WT_unique	48.9264	124.36
chr13	21169511	21170442	490	0.87678	7.46282	1.73707e-09	merged_common_peaks	239.057	130.186
chr1	35978506	35979255	375	-1.32625	6.32782	1.74133e-09	WT_unique	50.7275	127.199
chr4	41627959	41629311	676.5	-1.32158	6.32533	1.74133e-09	WT_unique	50.722	126.774
chr7	45604814	45606308	747.5	-1.30444	6.33339	1.74133e-09	WT_unique	51.3101	126.73
chr18	16490633	16491079	223.5	1.30256	6.33239	1.74133e-09	d8_unique	126.559	51.3079
chr11	59167796	59168692	448.5	-1.16142	6.6873	1.75294e-09	WT_unique	68.9075	154.131
chr1	171053125	171053859	367.5	-1.30306	6.36651	1.78664e-09	WT_unique	52.5267	129.611
chr10	126984202	126984985	392	-1.29557	6.37916	1.78664e-09	WT_unique	53.1271	130.413
chr16	10337611	10338388	389	-1.30761	6.36894	1.78664e-09	WT_unique	52.5324	130.034
chr16	31462087	31463239	576.5	-1.29103	6.37674	1.78664e-09	WT_unique	53.1215	129.99
chr7	127929003	127930290	644	-1.31215	6.37137	1.78664e-09	WT_unique	52.5382	130.458
chr8	61562823	61563281	229.5	1.18546	6.6501	1.78819e-09	d8_unique	151.464	66.5963
chr5	23410158	23416874	2900.5	0.79233	7.76019	1.80532e-09	merged_common_peaks	285.304	164.737
chr12	66275547	66276574	494.25	1.26594	6.42644	1.81943e-09	merged_common_peaks	133.381	55.4636
chr1	189012809	189014164	678	-1.25734	6.45506	1.84014e-09	WT_unique	56.7438	135.649
chr3	96356115	96357806	846	-1.24192	6.46231	1.84014e-09	WT_unique	57.3352	135.605
chr1	106058254	106058921	334	-1.21617	6.53832	1.84795e-09	WT_unique	60.9788	141.671
chr12	12812693	12813476	392	-1.22031	6.54053	1.84795e-09	WT_unique	60.9847	142.092
chr7	66335211	66335632	211	-1.80954	5.39191	1.84868e-09	WT_unique	22.4266	78.6121
chr1	89934333	89935146	407	1.23158	6.50316	1.8494e-09	d8_unique	139.001	59.1936
chr4	142059617	142062196	1489.75	-0.9061	7.38127	1.8522e-09	merged_common_peaks	121.787	228.226
chr11	63687678	63688274	298.5	1.6282	5.7292	1.8613e-09	d8_unique	93.2673	30.1712
chr1	78614856	78615466	305.5	-1.51896	5.92275	1.87277e-09	WT_unique	35.8343	102.696
chr11	98447738	98448090	176.5	-1.51896	5.92275	1.87277e-09	WT_unique	35.8343	102.696
chr11	120092953	120093614	331	-1.52482	5.92587	1.87277e-09	WT_unique	35.839	103.127
chr19	6416329	6417701	686.5	-1.49517	5.93393	1.87277e-09	WT_unique	36.4121	102.645
chr9	113457482	113460189	1301.5	0.93615	7.2641	1.88398e-09	merged_common_peaks	212.626	111.124
chr2	20689022	20692648	2046	0.88315	7.4439	1.8876e-09	merged_common_peaks	236.464	128.206
chr9	61323541	61324875	667.5	-1.3742	6.20833	1.89039e-09	WT_unique	45.9257	119.051
chr11	84081189	84082219	603	0.97245	7.17429	1.89067e-09	merged_common_peaks	202.323	103.112
chr13	61871829	61873543	632.75	0.8539	7.52816	1.89586e-09	merged_common_peaks	248.157	137.302
chr14	74974390	74975346	478.5	-1.57136	5.82541	1.90086e-09	WT_unique	32.8935	97.7544
chr5	113694743	113695277	267.5	-1.57136	5.82541	1.90086e-09	WT_unique	32.8935	97.7544
chr7	131895829	131896537	354.5	1.5653	5.83444	1.90086e-09	d8_unique	98.1618	33.1696
chr7	84001434	84002157	362	1.11368	6.77419	1.92137e-09	d8_unique	161.013	74.4061
chr13	21727396	21729963	1395	1.04054	6.97664	1.9284e-09	merged_common_peaks	180.632	87.8135
chr2	75751467	75753662	1093	-0.99618	7.11183	1.93095e-09	merged_common_peaks	97.9341	195.35
chr2	52378091	52379475	692.5	-1.43515	6.08068	1.9474e-09	WT_unique	41.1581	111.296
chr17	86718870	86719228	179.5	-1.86249	5.34314	2.00511e-09	WT_unique	21.2869	77.4066
chr10	80595964	80599013	1868.75	-1.05037	6.95352	2.03061e-09	merged_common_peaks	86.1235	178.367
chr5	109922567	109924097	765.5	-1.05037	6.95352	2.03061e-09	WT_unique	86.1235	178.367
chr6	125558819	125560446	814	-1.05436	6.94513	2.03061e-09	WT_unique	85.5058	177.578
chr11	77916931	77918010	540	-1.15989	6.69937	2.03567e-09	WT_unique	69.5233	155.343
chr16	20729851	20730864	507	-1.09769	6.8476	2.04867e-09	WT_unique	78.7253	168.481
chr8	109536415	109537151	368.5	-1.33762	6.29888	2.05026e-09	WT_unique	49.5245	125.165
chr17	42500801	42501635	417.5	1.30498	6.31014	2.05026e-09	d8_unique	124.727	50.4804
chr12	39997321	39999255	939	0.86419	7.50391	2.0669e-09	merged_common_peaks	244.893	134.533
chr2	164790448	164790860	206.5	1.46344	5.99043	2.07566e-09	d8_unique	105.577	38.2851
chr18	75329254	75330405	576	-1.15147	6.66899	2.08386e-09	WT_unique	68.2736	151.663
chr10	70242521	70243847	693.5	-0.97256	7.18055	2.10323e-09	merged_common_peaks	103.556	203.21
chr17	53602317	53604511	910.5	0.92476	7.30423	2.12974e-09	merged_common_peaks	217.762	114.71
chr16	17617186	17617783	299	-1.2882	6.3917	2.14932e-09	WT_unique	53.7279	131.216
chr13	29059390	29059645	128	1.91448	5.26215	2.16015e-09	d8_unique	74.5114	19.7655
chr2	162083669	162084026	179	1.76611	5.50141	2.16369e-09	d8_unique	83.544	24.562
chr16	29822874	29823670	398.5	-1.27116	6.431	2.17669e-09	WT_unique	55.5386	134.046
chr2	143117543	143118587	394.5	1.24634	6.46961	2.19018e-09	merged_common_peaks	136.502	57.5379
chr6	92845897	92846948	526	-1.22451	6.51343	2.19066e-09	WT_unique	59.7628	139.651
chr11	69964793	69967511	1359.5	-1.11486	6.78673	2.21123e-09	WT_unique	75.025	162.485
chr6	91705211	91707783	1225.75	-0.94235	7.25002	2.24182e-09	merged_common_peaks	109.808	211.014
chr2	177267900	177269597	778.75	0.98126	7.15602	2.25151e-09	merged_common_peaks	200.388	101.504
chr2	30576962	30578684	861.5	-1.13428	6.74858	2.28685e-09	WT_unique	72.577	159.313
chr12	19192380	19192703	162	1.12858	6.74946	2.28685e-09	d8_unique	159.096	72.7649
chr4	99635567	99637972	1219.25	0.72976	7.95818	2.29415e-09	merged_common_peaks	320.251	193.113
chr5	35947530	35949466	1083.5	-1.00004	7.09522	2.30028e-09	merged_common_peaks	96.6837	193.373
chr8	20560627	20561020	182.25	0.63322	8.33985	2.31557e-09	merged_common_peaks	403.51	260.157
chr17	56006886	56009880	1497.5	-1.01926	7.02845	2.31751e-09	WT_unique	91.6981	185.861
chr18	35872920	35875574	1327.5	-1.02235	7.03009	2.31751e-09	WT_unique	91.7041	186.272
chr18	88838531	88839218	344	1.35256	6.23469	2.32293e-09	d8_unique	120.34	47.1247
chr11	115464359	115465357	499.5	-1.36535	6.22251	2.32293e-09	WT_unique	46.5218	119.858
chr14	25824106	25825513	704	-1.12576	6.71918	2.35722e-09	WT_unique	71.3232	155.639
chr19	46072754	46073930	588.5	-1.14202	6.71529	2.35722e-09	WT_unique	70.7314	156.097
chr7	45515192	45517052	930.5	-1.13322	6.72317	2.35722e-09	WT_unique	71.3361	156.474
chr19	55711955	55713207	700.5	-0.94568	7.22662	2.41149e-09	merged_common_peaks	107.917	207.859
chr19	57546949	57547193	122.5	-1.33144	6.27777	2.41306e-09	WT_unique	48.9097	123.083
chr11	55957056	55958475	622.75	-1.05185	6.9332	2.41962e-09	merged_common_peaks	84.8754	175.963
chr14	16755397	16756396	490.75	1.05879	6.93149	2.41962e-09	merged_common_peaks	176.177	84.5712
chr5	24181377	24182739	681.5	-1.05185	6.9332	2.41962e-09	WT_unique	84.8754	175.963
chr17	45766536	45767939	702	-1.14099	6.68928	2.4211e-09	WT_unique	69.4925	153.253
chr6	128765175	128765726	276	-1.14099	6.68928	2.4211e-09	WT_unique	69.4925	153.253
chr2	120972910	120973796	443.5	-1.4044	6.10591	2.4386e-09	WT_unique	42.333	112.059
chr6	87868262	87869153	446	-1.41965	6.09337	2.4386e-09	WT_unique	41.7454	111.678
chrX	144318728	144320013	643	-1.425	6.09622	2.4386e-09	WT_unique	41.7505	112.106
chr11	98925393	98928870	1739	-1.08831	6.83114	2.44015e-09	WT_unique	78.0856	166.029
chr11	12465144	12468356	1878.75	0.58812	8.56843	2.44231e-09	merged_common_peaks	465.452	309.623
chr11	50430064	50432124	1034.25	-1.00143	7.06752	2.44866e-09	merged_common_peaks	94.7993	189.787
chr9	58834822	58836343	761	-1.58798	5.7539	2.47513e-09	WT_unique	31.123	93.5645
chr6	72828172	72829615	722	-1.16221	6.64839	2.47722e-09	WT_unique	67.0556	150.07
chr13	58010402	58011655	730	1.15626	6.65389	2.47722e-09	merged_common_peaks	150.333	67.4506
chr11	74467527	74468571	522.5	-1.54478	5.86258	2.47858e-09	WT_unique	34.0643	99.3859
chr18	74892871	74893164	147	-1.53868	5.85932	2.47858e-09	WT_unique	34.0594	98.9522
chr11	97773320	97773845	263	1.30723	6.32294	2.48482e-09	d8_unique	125.937	50.8905
chr19	3532541	3535119	1197.5	-0.718	7.98872	2.48663e-09	merged_common_peaks	198.05	325.772
chr2	166208659	166209818	580	-1.2819	6.37186	2.53839e-09	WT_unique	53.1099	129.142
chr12	84222313	84222933	310.5	-1.18398	6.5782	2.56072e-09	WT_unique	63.3912	144.026
chr2	34926755	34928752	999	-1.20206	6.57378	2.56072e-09	WT_unique	62.8025	144.488
chr4	140813207	140814976	885	-1.19392	6.56944	2.56072e-09	WT_unique	62.7907	143.649
chr5	129223483	129223727	122.5	-2.00485	5.11441	2.57227e-09	WT_unique	17.2914	69.3986
chr19	36903974	36905155	591	-1.26039	6.40929	2.57429e-09	WT_unique	54.9137	131.552
chr6	90514432	90515541	555	-1.21202	6.53611	2.58531e-09	WT_unique	60.9731	141.251
chr6	122626004	122626722	359.5	-1.40609	6.14735	2.59297e-09	WT_unique	43.5411	115.392
chr7	122613624	122614402	389.5	-1.4009	6.14458	2.59297e-09	WT_unique	43.5358	114.963
chr9	60971685	60972609	462.5	-1.3957	6.1418	2.59297e-09	WT_unique	43.5304	114.535
chr1	156074591	156076928	1169	-1.21812	6.49514	2.59663e-09	WT_unique	59.1407	137.587
chr11	117879108	117880048	470.5	-1.21812	6.49514	2.59663e-09	WT_unique	59.1407	137.587
chr11	82826569	82829052	1134.5	-0.90128	7.35587	2.61557e-09	merged_common_peaks	119.862	223.869
chr17	29476235	29478006	1133.75	-0.90128	7.35587	2.61557e-09	merged_common_peaks	119.862	223.869
chr4	155325652	155326568	458.5	-1.43898	6.01809	2.6325e-09	WT_unique	39.3584	106.712
chr7	144853129	144854437	654.5	-1.10881	6.77152	2.63268e-09	WT_unique	74.394	160.444
chr17	56875774	56879449	1831.25	0.64762	8.26908	2.63508e-09	merged_common_peaks	386.116	246.47
chr16	64872970	64877548	2880.25	0.68763	8.11053	2.64148e-09	merged_common_peaks	350.761	217.778
chr17	29055571	29059621	2078.75	0.65735	8.22628	2.66017e-09	merged_common_peaks	376.095	238.46
chr9	21290665	21292127	966.75	-1.07425	6.86894	2.66506e-09	merged_common_peaks	80.5501	169.609
chr12	8940448	8942430	991.5	-1.06317	6.87415	2.66506e-09	WT_unique	81.1526	169.57
chr18	79723688	79725812	1059.25	0.85208	7.50659	2.66522e-09	merged_common_peaks	244.32	135.35
chr13	21881517	21883203	1211.75	0.85247	7.50259	2.66522e-09	merged_common_peaks	243.677	134.957
chr1	171063791	171064946	597.75	0.66784	8.18214	2.66758e-09	merged_common_peaks	366.091	230.436
chr3	19500330	19501594	668	0.93605	7.23812	2.66771e-09	merged_common_peaks	208.824	109.144
chr11	48833550	48834586	485.5	0.86297	7.4779	2.67171e-09	merged_common_peaks	240.415	132.185
chr1	21247656	21249161	568.5	-1.12822	6.73297	2.72194e-09	merged_common_peaks	71.9469	157.268
chr5	77125106	77125959	433.5	1.12777	6.73293	2.72194e-09	merged_common_peaks	157.239	71.9561
chr4	133042480	133043303	412	-1.34028	6.20912	2.72674e-09	WT_unique	46.4942	117.724
chr16	11143938	11144292	177.5	0.93104	7.26683	2.73345e-09	d8_unique	212.652	111.532
chr11	87426021	87427710	854.25	0.77169	7.80042	2.73551e-09	merged_common_peaks	291.28	170.612
chr2	180707786	180711107	1513	0.75229	7.85203	2.74559e-09	merged_common_peaks	299.866	178.019
chr15	44667005	44667740	368	1.5114	5.91486	2.77548e-09	d8_unique	101.868	35.7324
chr2	172589561	172590397	418.5	-1.50716	5.91645	2.77548e-09	WT_unique	35.8244	101.831
chr5	116231418	116233306	890	-0.96693	7.17755	2.78146e-09	merged_common_peaks	103.543	202.393
chr4	146101420	146104297	1387.25	0.55374	8.71456	2.78386e-09	merged_common_peaks	508.968	346.735
chr17	70750267	70752836	1245.75	0.71399	7.99867	2.79754e-09	merged_common_peaks	327.571	199.698
chr7	44613314	44613659	173	-1.61754	5.71366	2.81465e-09	WT_unique	29.9584	91.9278
chr10	68238419	68241913	2064.75	0.77203	7.78083	2.81515e-09	merged_common_peaks	287.386	168.291
chr2	177835146	177836842	1000	0.90655	7.33485	2.83295e-09	merged_common_peaks	221.034	117.913
chr1	127508159	127508486	164	-1.3432	6.2478	2.83887e-09	WT_unique	47.7094	121.045
chr19	30178075	30178382	154	-1.53312	5.83089	2.84404e-09	WT_unique	33.4592	96.8345
chr6	31903782	31904562	390.5	-1.56515	5.8221	2.84404e-09	WT_unique	32.8888	97.3207
chr10	62415214	62416559	673	-1.4455	6.06496	2.84423e-09	WT_unique	40.5663	110.485
chr13	48857442	48857983	271	-1.44006	6.06206	2.84423e-09	WT_unique	40.5612	110.056
chr8	111627747	111629864	1059	-0.97781	7.12047	2.86717e-09	WT_unique	99.1517	195.277
chr4	145377275	145378458	562.75	0.94486	7.21581	2.87016e-09	merged_common_peaks	206.249	107.142
chr9	61377296	61378070	387.5	-1.14375	6.66486	2.87952e-09	WT_unique	68.2608	150.825
chr6	134413952	134417455	1171.5	-1.04265	6.91763	2.88332e-09	merged_common_peaks	84.2325	173.52
chr10	80248797	80249821	532	0.87294	7.42578	2.90544e-09	merged_common_peaks	232.688	127.055
chr5	122419338	122422985	1581.75	-0.87893	7.42602	2.90544e-09	merged_common_peaks	126.813	233.21
chr9	108751691	108752382	346	0.99811	7.05817	2.91748e-09	d8_unique	188.344	94.2954
chr12	65108853	65112044	1229.25	1.02748	6.98361	2.92509e-09	merged_common_peaks	180.687	88.639
chr1	131796992	131797813	411	-1.30579	6.29949	2.92895e-09	WT_unique	50.095	123.844
chr8	34063104	34063963	430	-1.32332	6.29125	2.92895e-09	WT_unique	49.508	123.889
chr16	84825890	84827288	699.5	1.17356	6.62678	2.9448e-09	d8_unique	148.422	65.7993
chr3	142649968	142651571	608.75	0.92484	7.24847	2.94719e-09	merged_common_peaks	209.512	110.358
chr11	87748311	87750584	1215	-0.95893	7.15557	2.98213e-09	merged_common_peaks	102.26	198.781
chr19	53296221	53297195	487.5	-1.27539	6.35174	2.9971e-09	WT_unique	52.4927	127.066
chr5	118452022	118453054	516.5	-1.27539	6.35174	2.9971e-09	WT_unique	52.4927	127.066
chr8	71554216	71554797	291	-1.27539	6.35174	2.9971e-09	WT_unique	52.4927	127.066
chr7	19266402	19268229	921.5	-1.17821	6.58906	2.99891e-09	merged_common_peaks	63.998	144.825
chr19	53806287	53807308	511	-1.18225	6.59122	2.99891e-09	WT_unique	64.0042	145.245
chr2	177127704	177130216	1480.5	0.74022	7.8864	3.01484e-09	merged_common_peaks	305.814	183.075
chr12	111007368	111009519	1103.5	-1.06237	6.88476	3.02941e-09	merged_common_peaks	81.7743	170.774
chr13	55161331	55162642	656	-1.40001	6.12396	3.03382e-09	WT_unique	42.9312	113.297
chr2	177469790	177470179	195	1.20462	6.54906	3.04018e-09	d8_unique	142.16	61.6808
chr1	75594363	75596282	960	-1.2059	6.54731	3.04018e-09	WT_unique	61.5787	142.05
chr4	150007918	150008786	434.5	-1.18749	6.55181	3.04018e-09	WT_unique	62.1665	141.588
chr11	115250632	115251168	268.5	-1.27462	6.38445	3.0439e-09	WT_unique	53.7108	129.945
chr9	43208566	43211319	1606	-0.99112	7.09046	3.06175e-09	merged_common_peaks	96.6636	192.141
chr4	132611169	132612254	543	-1.20138	6.51583	3.06692e-09	WT_unique	60.3441	138.767
chr18	80982093	80982905	406.5	1.24874	6.42899	3.07028e-09	d8_unique	132.823	55.8939
chr7	73853191	73853562	186	1.23988	6.46657	3.07748e-09	d8_unique	135.91	57.5455
chr12	72731457	72735019	1142	-0.94648	7.19281	3.08473e-09	merged_common_peaks	105.388	203.101
chr16	8780662	8782272	768	1.03525	6.95425	3.09259e-09	merged_common_peaks	177.525	86.6198
chr8	83692635	83693295	330.5	-1.12696	6.74467	3.13457e-09	WT_unique	72.5644	158.479
chr12	22297075	22297466	196	1.84559	5.32125	3.15089e-09	d8_unique	75.7957	21.0895
chr6	4684568	4685706	574.25	0.84946	7.49278	3.15995e-09	merged_common_peaks	241.773	134.182
chr14	52140398	52142013	677.5	-1.07513	6.85821	3.17544e-09	merged_common_peaks	79.9289	168.403
chr6	125528027	125529085	529.5	-1.07169	6.85637	3.17544e-09	WT_unique	79.9222	167.988
chr11	116435141	116437997	1647.25	-0.78077	7.74043	3.18327e-09	merged_common_peaks	163.149	280.297
chr19	47317738	47318847	555	-1.35777	6.18042	3.19899e-09	WT_unique	45.303	116.107
chr1	13872574	13872869	148	1.55811	5.79389	3.25716e-09	d8_unique	95.2036	32.3308
chr15	59825673	59826433	380.5	-1.58017	5.77699	3.25716e-09	WT_unique	31.7109	94.8171
chr5	136765316	136766713	699	-1.55349	5.78954	3.25716e-09	WT_unique	32.2851	94.7652
chr1	180279244	180280233	495	-1.04528	6.92969	3.26324e-09	WT_unique	84.8622	175.136
chr10	21923037	21924643	732	-0.99841	7.06591	3.26488e-09	merged_common_peaks	94.7928	189.377
chr13	97584014	97585322	759.5	-1.12568	6.68111	3.3372e-09	merged_common_peaks	69.4677	151.582
chr13	67415333	67416319	531.5	1.14228	6.67315	3.3372e-09	merged_common_peaks	151.617	68.6891
chr13	37440635	37441775	570.5	-1.33678	6.22593	3.33834e-09	WT_unique	47.0962	118.959
chr4	140104884	140105622	369.5	-1.34177	6.22859	3.33834e-09	WT_unique	47.1016	119.385
chr8	88626550	88627310	380.5	-1.33176	6.22325	3.33834e-09	WT_unique	47.0907	118.532
chr12	8943327	8943636	155	-1.8861	5.27465	3.41076e-09	WT_unique	20.1345	74.4242
chr9	118830579	118830910	166	-1.86931	5.26569	3.41076e-09	WT_unique	20.1267	73.5343
chr15	11718626	11719806	590.5	-1.09584	6.78848	3.46233e-09	WT_unique	75.6129	161.613
chr1	182081769	182083057	644.5	-1.00281	7.03928	3.47626e-09	WT_unique	92.9173	186.197
chr11	98782325	98783824	750	-1.1669	6.61053	3.50057e-09	WT_unique	65.2126	146.421
chr1	135763442	135764545	552	-1.28086	6.3208	3.53771e-09	WT_unique	51.2816	124.606
chr1	153344286	153345048	381.5	-1.30275	6.31528	3.53771e-09	WT_unique	50.6997	125.075
chr17	45476730	45477226	248.5	-1.28561	6.32334	3.53771e-09	WT_unique	51.2875	125.031
chr5	18565299	18565686	194	1.28867	6.32586	3.53771e-09	d8_unique	125.383	51.3227
chr9	15020665	15022077	706.5	1.29328	6.31638	3.53771e-09	d8_unique	124.761	50.9052
chr18	74893635	74894277	321.5	-1.47175	5.94494	3.54308e-09	WT_unique	36.99	102.595
chr12	75797218	75797490	136.5	1.40719	6.08465	3.54705e-09	d8_unique	110.526	41.6734
chr13	19137723	19138216	247	1.26661	6.37226	3.59838e-09	d8_unique	128.495	53.4069
chr1	86754520	86754926	203.5	-1.10627	6.75808	3.60025e-09	WT_unique	73.7691	158.816
chr14	82972798	82973469	336	1.18912	6.53218	3.6092e-09	d8_unique	139.753	61.2917
chr1	77502333	77504078	873	-1.20368	6.53166	3.6092e-09	WT_unique	60.9612	140.41
chr15	7169638	7169941	152	-1.64427	5.63988	3.61114e-09	WT_unique	28.2024	88.1577
chr4	140867838	140868187	175	-1.63732	5.63617	3.61114e-09	WT_unique	28.1978	87.7198
chr16	57391198	57391628	215.5	0.66651	8.16715	3.63186e-09	merged_common_peaks	362.14	228.159
chr5	88005285	88006089	402.5	1.22241	6.48884	3.63792e-09	d8_unique	137.191	58.7955
chr2	137097638	137099069	716	-1.21384	6.49285	3.63792e-09	WT_unique	59.1346	137.165
chr4	134314254	134315304	525.5	-1.22451	6.48352	3.63792e-09	WT_unique	58.5365	136.786
chr10	77201786	77202380	297.5	-1.23544	6.44337	3.64691e-09	WT_unique	56.7147	133.536
chr7	81538959	81539997	519.5	-1.22883	6.45532	3.64691e-09	WT_unique	57.3175	134.339
chr4	132513052	132516710	1925	-0.82812	7.5641	3.64997e-09	merged_common_peaks	142.029	252.154
chr8	20153901	20155068	440	0.55741	8.66592	3.65218e-09	merged_common_peaks	492.72	334.814
chr17	5051710	5053876	1302	-0.9497	7.17712	3.67226e-09	merged_common_peaks	104.132	201.128
chr2	87486601	87486910	155	-1.52022	5.84946	3.68991e-09	WT_unique	34.0445	97.6515
chr13	98367651	98368280	315	1.54717	5.84413	3.68991e-09	d8_unique	98.2044	33.6036
chr11	97064828	97067384	1150.25	-0.90138	7.33277	3.6937e-09	merged_common_peaks	117.954	220.321
chr3	87131246	87133817	1637	1.01026	7.00774	3.69543e-09	merged_common_peaks	182.641	90.6736
chr12	67712289	67712928	320	1.56902	5.7608	3.7226e-09	d8_unique	93.3974	31.4784
chr15	30660686	30664888	2261.25	0.87655	7.39587	3.75103e-09	merged_common_peaks	228.198	124.292
chr15	97593725	97594519	320	1.07604	6.83272	3.78378e-09	merged_common_peaks	165.506	78.5043
chr7	26386422	26388940	883.5	-0.97814	7.11145	3.80339e-09	merged_common_peaks	98.5224	194.082
chr3	34647476	34655344	4768	0.80534	7.62337	3.8214e-09	merged_common_peaks	260.663	149.158
chr2	77173895	77177865	2222	0.78745	7.70604	3.85255e-09	merged_common_peaks	274.329	158.937
chr7	46601134	46603302	1084.5	-1.12445	6.69323	3.85647e-09	WT_unique	70.0836	152.795
chr11	115291412	115291821	205	-1.43334	6.01507	3.85859e-09	WT_unique	39.3529	106.281
chr12	101014021	101015707	814	-0.98966	7.05164	3.88998e-09	merged_common_peaks	94.1448	186.945
chr1	4972078	4972988	498.5	1.00956	6.98817	3.92179e-09	merged_common_peaks	180.137	89.4736
chr5	112848482	112849303	411	-1.33012	6.2037	3.92385e-09	WT_unique	46.4833	116.87
chr8	20264081	20264506	216.25	0.61442	8.39441	3.96567e-09	merged_common_peaks	416.34	271.95
chr17	28522683	28523997	657.5	-1.14514	6.6525	3.97084e-09	WT_unique	67.6459	149.611
chr19	3686783	3688342	780	-1.13598	6.66072	3.97084e-09	WT_unique	68.2487	149.989
chr13	34129735	34132655	1474.75	-0.7932	7.65868	4.03383e-09	merged_common_peaks	153.498	266
chr10	42072842	42073587	373	-1.31022	6.24843	4.06513e-09	WT_unique	48.2789	119.722
chr8	119620062	119620803	371	-1.31022	6.24843	4.06513e-09	WT_unique	48.2789	119.722
chr3	139175122	139175832	355.5	1.33274	6.23799	4.06513e-09	d8_unique	119.79	47.5581
chrX	8206751	8207768	600	1.34	6.2414	4.06513e-09	merged_common_peaks	120.376	47.5509
chr11	55417558	55420340	1391.5	-1.05898	6.88295	4.09509e-09	WT_unique	81.7678	170.36
chr15	74387390	74388020	315.5	-1.47743	5.92446	4.10288e-09	WT_unique	36.3969	101.348
chr11	101673023	101673742	360	-1.0896	6.77325	4.12454e-09	WT_unique	74.9808	159.57
chr13	96941093	96942229	568.5	-1.0896	6.77325	4.12454e-09	WT_unique	74.9808	159.57
chr7	134021812	134022879	559.5	0.96269	7.12448	4.22908e-09	merged_common_peaks	194.797	99.95
chr11	112826460	112827421	481	-1.54001	5.80868	4.24418e-09	WT_unique	32.8694	95.5832
chr17	46433824	46434362	269.5	-1.55264	5.81542	4.24418e-09	WT_unique	32.8791	96.452
chr9	121465411	121465817	203.5	-1.54001	5.80868	4.24418e-09	WT_unique	32.8694	95.5832
chr6	12876578	12877241	332	1.53893	5.82204	4.24418e-09	d8_unique	96.4363	33.1877
chr13	112754818	112755274	228.5	-1.26134	6.34423	4.25287e-09	WT_unique	52.4751	125.792
chr19	45352603	45353459	428.5	-1.2781	6.33635	4.25287e-09	WT_unique	51.887	125.836
chr4	135305493	135306295	401.5	-1.26134	6.34423	4.25287e-09	WT_unique	52.4751	125.792
chr5	125158348	125160079	866	-1.21182	6.50666	4.28444e-09	WT_unique	59.7452	138.388
chr17	48450802	48452167	683	-1.24925	6.38721	4.30116e-09	WT_unique	54.2889	129.054
chr17	56820288	56821035	374	-1.2609	6.37713	4.30116e-09	WT_unique	53.6937	128.674
chr7	16783435	16785069	817.5	-1.26549	6.37958	4.30116e-09	WT_unique	53.6994	129.098
chr15	15475756	15479565	1594.5	0.77276	7.74419	4.30906e-09	merged_common_peaks	280.25	164.029
chr14	43271136	43272466	568.25	0.77616	7.74237	4.30906e-09	merged_common_peaks	280.227	163.63
chr11	59921096	59922124	514.5	-1.22231	6.46717	4.31482e-09	WT_unique	57.921	135.141
chr17	65911161	65913070	955	-1.21794	6.46484	4.31482e-09	WT_unique	57.9152	134.719
chr2	71378216	71379193	489	-1.21794	6.46484	4.31482e-09	WT_unique	57.9152	134.719
chr5	129218348	129219042	347.5	-1.24898	6.41916	4.32114e-09	WT_unique	55.5098	131.932
chr14	50978230	50980575	854.25	-0.89362	7.32082	4.38949e-09	merged_common_peaks	117.296	217.916
chr6	29987692	29990634	964.5	1.01311	6.99628	4.40389e-09	merged_common_peaks	181.375	89.8673
chr2	30783935	30785657	793.75	0.88625	7.35397	4.42922e-09	merged_common_peaks	222.413	120.329
chr3	70150803	70151679	438.5	-1.11944	6.70324	4.44408e-09	WT_unique	70.6942	153.592
chr19	42287240	42289656	1244.25	-0.8575	7.44337	4.45891e-09	merged_common_peaks	129.304	234.285
chr7	45456502	45461422	1866.75	0.85876	7.44124	4.45891e-09	merged_common_peaks	234.041	129.057
chr15	101414699	101415600	451	-1.47197	5.96823	4.48758e-09	WT_unique	37.5892	104.273
chr18	10867450	10869234	892.5	-1.47197	5.96823	4.48758e-09	WT_unique	37.5892	104.273
chr4	127179534	127180036	251.5	-1.44924	5.97891	4.48758e-09	WT_unique	38.168	104.223
chr12	76376872	76378986	1057.5	-1.07427	6.82364	4.50892e-09	WT_unique	78.0597	164.367
chr10	60648083	60648341	129.5	-1.77774	5.37493	4.51151e-09	WT_unique	22.4098	76.8408
chrX	43467260	43467637	189	1.69306	5.54041	4.57704e-09	d8_unique	83.6875	25.882
chr2	166746261	166747104	422	-1.12183	6.67905	4.59053e-09	WT_unique	69.4612	151.163
chr6	115716802	115718446	822.5	-1.1308	6.67095	4.59053e-09	WT_unique	68.8579	150.785
chr9	61666839	61668782	891	-0.93178	7.22764	4.60174e-09	merged_common_peaks	108.515	207.006
chr4	134011218	134012308	545.5	-1.34745	6.17492	4.60973e-09	WT_unique	45.2923	115.252
chr4	141114856	141115888	516.5	-1.36675	6.16584	4.60973e-09	WT_unique	44.7081	115.297
chr6	90450164	90450645	241	-1.34226	6.17215	4.60973e-09	WT_unique	45.2868	114.824
chr8	19791832	19792197	177	0.69859	8.02695	4.61213e-09	merged_common_peaks	332.278	204.741
chr6	47758406	47758840	184.75	0.69575	8.02562	4.61213e-09	merged_common_peaks	331.645	204.754
chr1	135174431	135176074	822	-0.99041	7.03267	4.63501e-09	WT_unique	92.8909	184.551
chr14	43531516	43531912	198.5	1.01394	6.97071	4.67404e-09	d8_unique	178.24	88.2632
chr4	135536136	135538548	1206.5	-0.9565	7.13636	4.69523e-09	WT_unique	100.993	195.986
chr2	181322022	181322591	301	1.14991	6.63339	4.72486e-09	merged_common_peaks	147.886	66.6455
chr15	97875850	97876936	543.5	-1.49529	5.88585	4.7447e-09	WT_unique	35.2171	99.2844
chr4	16095144	16095865	361	-1.48919	5.88259	4.7447e-09	WT_unique	35.212	98.8511
chr4	138968411	138969247	418.5	-1.51374	5.87105	4.7447e-09	WT_unique	34.6355	98.9015
chr5	129353503	129354081	289.5	-1.48919	5.88259	4.7447e-09	WT_unique	35.212	98.8511
chr7	110866105	110866387	141.5	-1.49529	5.88585	4.7447e-09	WT_unique	35.2171	99.2844
chr13	47527138	47528459	681.75	0.84719	7.47475	4.82113e-09	merged_common_peaks	238.583	132.62
chr2	117053568	117053834	133.5	1.59429	5.67215	4.82908e-09	d8_unique	88.6037	29.3442
chr13	51908285	51909366	541	-1.59904	5.67499	4.82908e-09	WT_unique	29.3537	88.9246
chr6	85260938	85261436	249.5	-1.60588	5.67864	4.82908e-09	WT_unique	29.3584	89.3614
chr1	180286027	180286687	330.5	-1.42284	6.03132	4.83721e-09	WT_unique	39.9438	107.094
chr11	101138402	101139172	385.5	-1.16849	6.59769	4.84439e-09	WT_unique	64.5992	145.204
chr2	172584007	172586340	1459.5	-0.97643	7.07319	4.84631e-09	merged_common_peaks	96.0008	188.89
chr14	60764248	60767199	1110	-0.87624	7.38782	4.85929e-09	merged_common_peaks	123.614	226.904
chr5	49712465	49712904	220	1.54006	5.7854	4.87292e-09	d8_unique	94.0548	32.3427
chr6	121365408	121365854	223.5	-1.5673	5.77012	4.87292e-09	WT_unique	31.7013	93.9467
chr13	21749267	21751015	1031.5	-0.77913	7.7048	4.87574e-09	merged_common_peaks	159.259	273.304
chr4	137718933	137720013	540.5	-1.06397	6.86345	4.88077e-09	WT_unique	80.5306	168.363
chr16	38166478	38167279	401	1.04144	6.86738	4.88077e-09	d8_unique	167.51	81.3833
chr2	30129633	30136035	3149.25	0.65185	8.19587	4.90316e-09	merged_common_peaks	367.55	233.932
chr6	87875402	87876935	767	-1.09057	6.76178	4.91365e-09	WT_unique	74.3621	158.36
chr15	99110145	99110879	367.5	-1.29426	6.27573	4.92457e-09	WT_unique	49.474	121.336
chr7	65421689	65423279	795.5	-1.312	6.26739	4.92457e-09	WT_unique	48.8874	121.38
chr3	101439460	101442121	1227.5	-0.99785	7.00711	4.93623e-09	merged_common_peaks	91.0246	181.778
chr18	60739464	60741548	1372.5	-0.99785	7.00711	4.93623e-09	merged_common_peaks	91.0246	181.778
chr4	118233736	118234186	225.5	-1.86176	5.30274	4.93748e-09	WT_unique	20.7043	75.25
chr18	61609874	61610798	462.5	-1.16348	6.56725	4.94633e-09	WT_unique	63.3604	141.925
chr4	129220954	129223799	1289	-1.02426	6.93958	4.95178e-09	merged_common_peaks	86.0707	175.061
chr1	7124077	7126936	1499.5	0.55899	8.62101	4.96029e-09	merged_common_peaks	477.88	324.374
chr8	83784584	83785457	437	-1.20523	6.48826	5.08567e-09	WT_unique	59.1229	136.322
chr19	10017592	10018449	429	-1.25413	6.35704	5.08941e-09	WT_unique	53.0755	126.597
chr2	125243261	125243851	295.5	1.11881	6.72056	5.10731e-09	d8_unique	155.413	71.5636
chr2	92055244	92056272	514.5	-1.24686	6.40207	5.11928e-09	WT_unique	54.8964	130.283
chr6	94717862	94719133	636	-1.24232	6.39964	5.11928e-09	WT_unique	54.8903	129.859
chr4	50347609	50348564	522.75	1.24334	6.40508	5.11928e-09	merged_common_peaks	130.395	55.0782
chrX	169987596	169987949	177	0.78949	7.65308	5.12171e-09	d8_unique	264.629	153.1
chr8	12050681	12051431	375.5	-1.39257	6.07891	5.1467e-09	WT_unique	41.7188	109.531
chr19	6675128	6677992	1153.75	-0.90681	7.27214	5.15243e-09	merged_common_peaks	112.887	211.651
chr12	73001779	73003835	1028.5	-0.99004	7.04219	5.17741e-09	WT_unique	93.5179	185.749
chr11	116939573	116941441	1182.5	-0.89882	7.30788	5.2164e-09	merged_common_peaks	116.039	216.36
chr17	33980278	33982250	986.5	-1.03996	6.90546	5.23595e-09	WT_unique	83.6028	171.902
chr8	84678323	84678920	299	1.07112	6.80799	5.37335e-09	d8_unique	162.416	77.3018
chr6	101978180	101979757	978.75	-0.96981	7.08845	5.39603e-09	merged_common_peaks	97.2445	190.461
chr9	42422295	42425061	1244.25	0.80793	7.57859	5.4383e-09	merged_common_peaks	252.923	144.47
chr17	28373855	28374239	192.5	-1.50776	5.84281	5.47896e-09	WT_unique	34.0346	96.7836
chr8	12445892	12446800	454.5	-1.66072	5.61816	5.47897e-09	WT_unique	27.623	87.3369
chr7	11796194	11797609	698.25	0.98512	7.02116	5.52306e-09	merged_common_peaks	182.749	92.3218
chrX	126771701	126772012	156	0.73083	7.87285	5.54074e-09	d8_unique	301.971	181.955
chr11	55395024	55395587	282	-1.59599	5.73042	5.5839e-09	WT_unique	30.5357	92.31
chr13	96296497	96297058	281	-1.56835	5.74342	5.5839e-09	WT_unique	31.1087	92.2575
chr4	106857318	106864072	2957.75	-0.70708	7.97332	5.59305e-09	merged_common_peaks	196.69	321.096
chr10	68073846	68075089	622	-1.13999	6.62318	5.62213e-09	WT_unique	66.4034	146.339
chr11	20655671	20657321	825.5	-1.15339	6.61688	5.62213e-09	WT_unique	65.8077	146.38
chr8	89040101	89042470	1263	0.75906	7.76808	5.63014e-09	merged_common_peaks	283.58	167.562
chr12	73779211	73780163	476.5	-1.33356	6.18664	5.63301e-09	WT_unique	45.8821	115.634
chr17	48001414	48002726	656.5	-1.33356	6.18664	5.63301e-09	WT_unique	45.8821	115.634
chr4	143262784	143263595	406	-1.31473	6.19549	5.63301e-09	WT_unique	46.4667	115.589
chr7	34698972	34700312	670.5	-1.33871	6.18938	5.63301e-09	WT_unique	45.8874	116.061
chr7	37951772	37952236	232.5	-1.31988	6.19824	5.63301e-09	WT_unique	46.4723	116.016
chr11	55033871	55034317	223.5	-1.41053	6.0029	5.64152e-09	WT_unique	39.3321	104.558
chr15	83090692	83091312	310.5	-1.44406	5.99863	5.64152e-09	WT_unique	38.7628	105.468
chr7	34617491	34618220	365	-1.41627	6.00596	5.64152e-09	WT_unique	39.3373	104.989
chr7	28596460	28598658	1391	-0.89878	7.28398	5.655e-09	merged_common_peaks	114.134	212.802
chr1	89088702	89089193	246	-1.72456	5.45532	5.71759e-09	WT_unique	24.1348	79.7604
chr5	146928779	146929381	301.5	-1.72456	5.45532	5.71759e-09	WT_unique	24.1348	79.7604
chr10	40256547	40259416	1460	0.54265	8.69537	5.74117e-09	merged_common_peaks	500.316	343.471
chr16	29662671	29664918	1472	-0.93554	7.16079	5.7616e-09	merged_common_peaks	103.467	197.891
chr2	35489867	35491694	903.5	-0.97061	7.0606	5.77355e-09	merged_common_peaks	95.3589	186.872
chr7	24808916	24809754	419.5	1.30066	6.2478	5.80733e-09	d8_unique	119.274	48.4179
chr9	44596619	44599730	1556	-1.05434	6.84711	5.81756e-09	WT_unique	79.8898	165.913
chr8	18479508	18481191	807	1.05407	6.84445	5.81756e-09	merged_common_peaks	165.592	79.7501
chr5	115214115	115216079	982.5	-1.10848	6.73481	5.85403e-09	WT_unique	72.5332	156.395
chr7	109609344	109610592	654	-0.80483	7.58396	5.86215e-09	merged_common_peaks	145.165	253.594
chr12	108979118	108980574	728.5	-1.18508	6.53619	5.8795e-09	WT_unique	61.5484	139.946
chr3	89895983	89897912	1231	0.99175	6.99265	5.88269e-09	merged_common_peaks	179.585	90.3076
chr5	113334454	113336246	653.25	-1.01481	6.92402	5.90233e-09	merged_common_peaks	85.4267	172.616
chr7	25187709	25188947	619.5	-1.19472	6.49753	5.97225e-09	WT_unique	59.7212	136.702
chr3	9033562	9034827	478.5	-0.95433	7.09874	5.99853e-09	merged_common_peaks	98.4674	190.798
chr11	119381153	119382881	864.5	-1.25189	6.33919	6.02091e-09	WT_unique	52.4636	124.944
chr4	150041562	150041903	171	-1.2639	6.32877	6.02091e-09	WT_unique	51.8697	124.562
chr17	34309813	34310819	503.5	1.40462	6.05426	6.02248e-09	d8_unique	108.126	40.8411
chr12	12827529	12828734	603	-1.21356	6.4625	6.03627e-09	WT_unique	57.9092	134.297
chr19	53422471	53424274	902	-1.25168	6.37221	6.06393e-09	WT_unique	53.6821	127.827
chr14	119100327	119107034	3817.25	0.66561	8.12769	6.07458e-09	merged_common_peaks	352.26	222.072
chr2	71729727	71731226	750	-1.11182	6.69917	6.08345e-09	WT_unique	70.6815	152.755
chr6	94647365	94648362	366	-1.03382	6.89137	6.24131e-09	merged_common_peaks	82.9667	169.869
chr9	72254267	72256370	1166.75	0.85005	7.4459	6.24247e-09	merged_common_peaks	234.091	129.866
chr11	115224905	115230477	3511.75	-0.85942	7.4156	6.27303e-09	merged_common_peaks	126.754	229.971
chr10	110877936	110879935	1000	-1.12304	6.6668	6.30155e-09	WT_unique	68.845	149.948
chr11	68279431	68280667	618.5	-1.12304	6.6668	6.30155e-09	WT_unique	68.845	149.948
chr5	118448712	118449835	562	-1.1102	6.67284	6.30155e-09	WT_unique	69.4422	149.909
chr2	62407289	62407853	282.5	1.13053	6.66763	6.30155e-09	d8_unique	150.424	68.706
chr1	137597168	137597876	354.5	-1.53365	5.80528	6.31692e-09	WT_unique	32.8644	95.1482
chr7	19495926	19496428	251.5	-1.50148	5.81399	6.31692e-09	WT_unique	33.4341	94.6631
chr10	67979589	67980186	299	-1.37336	6.10974	6.35169e-09	WT_unique	42.9046	111.154
chr14	34540801	34542331	765.5	-1.37336	6.10974	6.35169e-09	WT_unique	42.9046	111.154
chr9	62414992	62415671	340	-1.37336	6.10974	6.35169e-09	WT_unique	42.9046	111.154
chr17	94877591	94878053	231.5	1.37875	6.09984	6.35169e-09	d8_unique	110.601	42.5316
chr10	52277407	52279262	876.25	-0.93829	7.17104	6.36863e-09	merged_common_peaks	104.105	199.492
chr4	152574300	152574780	240.5	-1.59078	5.69937	6.38511e-09	WT_unique	29.9395	90.1815
chr4	130306639	130310801	1940.75	-0.72841	7.86501	6.50823e-09	merged_common_peaks	181.12	300.082
chr11	53805347	53806009	331.5	-1.43765	5.97272	6.57335e-09	WT_unique	38.1575	103.361
chr5	111762961	111763606	323	-1.43765	5.97272	6.57335e-09	WT_unique	38.1575	103.361
chr18	46226803	46227425	263	1.05038	6.85723	6.5861e-09	merged_common_peaks	166.851	80.5627
chr1	85197357	85197873	245.75	0.77026	7.70499	6.59749e-09	merged_common_peaks	272.501	159.771
chr11	79778538	79779174	318.5	-1.33706	6.16937	6.62648e-09	WT_unique	45.2812	114.397
chr16	92344925	92345571	323.5	-1.33706	6.16937	6.62648e-09	WT_unique	45.2812	114.397
chr5	148453961	148454749	394.5	-1.33706	6.16937	6.62648e-09	WT_unique	45.2812	114.397
chr8	83311587	83312104	259	-1.35113	6.1575	6.62648e-09	WT_unique	44.6917	114.014
chr2	178029280	178030536	628.5	1.15812	6.59248	6.68987e-09	d8_unique	144.161	64.5981
chr2	71813669	71814520	426	-1.15226	6.58902	6.68987e-09	WT_unique	64.5744	143.524
chr2	6344499	6345772	738.75	1.07441	6.75572	6.69273e-09	merged_common_peaks	156.816	74.4663
chr2	181332539	181332986	224	1.3212	6.20721	6.84586e-09	d8_unique	116.793	46.7408
chr7	49337635	49338412	389	1.31595	6.21748	6.84586e-09	d8_unique	117.414	47.1604
chr18	82753016	82754636	810.5	-1.31661	6.21516	6.84586e-09	WT_unique	47.0739	117.252
chr19	57141667	57142503	427.5	-0.94157	7.1463	6.85871e-09	merged_common_peaks	102.219	196.323
chr9	58457718	58459736	1200.5	0.97395	7.04681	6.87856e-09	merged_common_peaks	185.308	94.3424
chr6	137001684	137002543	430	-1.04801	6.83245	6.93461e-09	WT_unique	79.2558	163.875
chr4	156068735	156069266	266	-2.01065	5.01809	6.9471e-09	WT_unique	16.1422	65.0472
chr12	69155810	69156289	240	1.17968	6.51809	6.98856e-09	d8_unique	137.943	60.8949
chr11	46744091	46744582	246	-1.68376	5.53514	6.9904e-09	WT_unique	25.8709	83.114
[truncated: 60,145 more rows]

## Sheet: clones vs wt
Table S3. Differential BRD4 ChIP-seq peaks in Dicer1-/- (KO) vs wild type
chr	start	end	summit	M_value (log2FC)	A_value (avg signal)	P_value	Peak_Group	normalized_read_density_in_KO	normalized_read_density_in_WT
chr1	24611548	24616166	2309.5	3.99124	14.6238	7.12e-218	KO_unique	100682	6330.97
chr10	96077533	96077887	177.5	3.69476	11.7782	7.12e-218	KO_unique	12639.3	976.09
chr11	3144429	3146556	1064	1.84902	10.2891	7.12e-218	KO_unique	2374.88	659.222
chr11	3192665	3193837	652.75	1.70529	10.7518	7.12e-218	merged_common_peaks	3113.85	954.893
chr12	2954670	2965224	4908.25	1.51861	11.208	7.12e-218	merged_common_peaks	4004.27	1397.58
chr12	2965627	2967352	687	1.46575	11.3504	7.12e-218	merged_common_peaks	4339.45	1571.08
chr12	2967875	2974349	2875.25	1.03786	12.0763	7.12e-218	merged_common_peaks	6187.97	3013.85
chr12	2975134	2979764	2654.75	1.04993	12.4662	7.12e-218	merged_common_peaks	8142.21	3932.62
chr12	2980017	2999895	9721.25	1.2323	11.4054	7.12e-218	merged_common_peaks	4157.61	1769.64
chr12	97061439	97061790	176	3.58248	11.7372	7.12e-218	KO_unique	11815.9	986.353
chr13	85126587	85127502	458	4.01216	12.8171	7.12e-218	KO_unique	28988	1796.55
chr14	19415722	19416275	276	1.86409	16.2139	7.12e-218	merged_common_peaks	145024	39837.7
chr14	19416913	19419405	1216.5	2.10451	18.0578	7.12e-218	merged_common_peaks	565860	131579
chr18	2999436	2999877	221	2.22696	19.4401	7.12e-218	merged_common_peaks	1.53898e+06	328738
chr19	2999537	2999889	177.5	2.16398	17.1707	7.12e-218	merged_common_peaks	312332	69693.7
chr2	22587756	22590509	1377	4.01157	14.2117	7.12e-218	KO_unique	76200.6	4724.5
chr2	98662241	98662951	310	1.94594	16.7758	7.12e-218	merged_common_peaks	220248	57164.4
chr2	98666275	98667318	591.75	2.46357	21.2117	7.12e-218	merged_common_peaks	5.70397e+06	1.03411e+06
chr4	80002738	80005196	1229.5	4.04569	13.6584	7.12e-218	KO_unique	52544.2	3181.64
chr5	7276808	7277279	236	3.02854	9.62616	7.12e-218	KO_unique	2257.37	276.645
chr5	60042730	60043080	175.5	3.3259	9.05088	7.12e-218	KO_unique	1679.52	167.49
chr6	9889929	9890190	131	3.33739	9.48157	7.12e-218	KO_unique	2272.82	224.859
chr6	79818095	79818347	126.5	3.66862	10.7149	7.12e-218	KO_unique	5993.53	471.322
chr9	3000049	3004761	2141.75	2.00363	16.6807	7.12e-218	merged_common_peaks	210366	52459.4
chr9	3006279	3008085	919.75	2.10075	17.267	7.12e-218	merged_common_peaks	326638	76151.5
chr9	3009296	3010085	395.25	1.72323	14.8937	7.12e-218	merged_common_peaks	55311.6	16752.2
chr9	3012140	3012441	151	1.71326	14.8359	7.12e-218	WT_unique	52955	16149.7
chr9	3012742	3014342	795.75	1.82213	15.6759	7.12e-218	merged_common_peaks	98440.5	27839.3
chr9	3014832	3016105	645.5	1.69219	14.5575	7.12e-218	merged_common_peaks	43345.2	13413.5
chr9	3016638	3017517	514.5	1.80338	15.4456	7.12e-218	merged_common_peaks	83372.3	23886.4
chr9	3017906	3019001	548.25	1.80315	15.5014	7.12e-218	merged_common_peaks	86655	24830.8
chr9	3019852	3021115	626.75	1.88896	16.0474	7.12e-218	merged_common_peaks	130338	35191.5
chr9	3022123	3022610	244	1.58553	13.7229	7.12e-218	WT_unique	23424.1	7804.96
chr9	3023437	3025250	767	2.14517	18.1238	7.12e-218	merged_common_peaks	600758	135812
chr9	3025488	3025966	241	1.80719	15.4081	7.12e-218	merged_common_peaks	81342.1	23243.3
chr9	3027154	3029078	747.25	1.63587	14.575	7.12e-218	merged_common_peaks	43026.4	13844.9
chr9	3029431	3029948	237	1.63902	14.3813	7.12e-218	merged_common_peaks	37662.2	12092.4
chr9	3030621	3032951	1432.75	1.77329	15.2332	7.12e-218	merged_common_peaks	71214.6	20833.2
chr9	3034417	3035452	526	1.74121	15.0791	7.12e-218	merged_common_peaks	63289.8	18931.2
chr9	3035714	3036323	303.75	1.68428	14.5936	7.12e-218	merged_common_peaks	44322.1	13791.2
chr9	3037183	3037567	193	1.58446	13.5877	7.12e-218	merged_common_peaks	21320.2	7109.19
chr9	3037872	3038329	198	1.56257	13.4517	7.12e-218	merged_common_peaks	19255.8	6519
chr9	35305254	35305572	159.5	1.87153	16.6341	7.12e-218	WT_unique	194563	53170.7
chr11	3149976	3151059	542	1.91612	9.861	3.16e-181	KO_unique	1806.6	478.687
chr17	39843035	39848784	3579	1.32068	10.7078	3.88e-155	merged_common_peaks	2643.35	1058.25
chr15	75085593	75086951	846	0.95821	10.7578	8.35e-86	merged_common_peaks	2413.42	1242.18
chr11	3147093	3147537	254	1.09803	10.3376	2.82e-84	merged_common_peaks	1893.26	884.443
chr13	118703893	118706611	1359.5	-4.04366	5.83688	1.03e-52	WT_unique	14.0749	232.117
chr11	31979315	31983157	1609	2.48605	7.18752	2.23e-49	merged_common_peaks	345.022	61.5845
chr2	87511890	87518683	3397	-2.65585	6.91317	4.52e-47	WT_unique	48.0094	302.564
chr10	85025965	85026627	331.5	2.49509	7.07137	5.58e-46	KO_unique	319.332	56.643
chr1	132790935	132791360	213	2.47087	7.07776	9.46e-46	KO_unique	318.069	57.374
chr11	114992774	114995615	1421	2.76292	6.73112	7.51e-45	KO_unique	276.777	40.7763
chr10	58224342	58224711	185	1.70395	8.11163	1.88e-44	KO_unique	499.245	153.241
chr5	149651033	149656489	2608.5	2.43078	7.04987	1.82e-43	merged_common_peaks	307.674	57.0628
chr2	87479064	87482591	1764	-2.62694	6.78793	1.15e-42	WT_unique	44.4607	274.64
chr8	110123079	110126431	1676.5	-2.87562	6.50279	4.19e-42	WT_unique	33.4742	245.674
chr3	8245879	8246395	256.5	1.30457	8.78421	1.22e-41	merged_common_peaks	692.896	280.513
chr10	58232414	58232785	186	1.82971	7.80747	1.76e-41	KO_unique	422.359	118.818
chr5	30613401	30616370	1485	-2.94775	6.38337	1.6e-40	WT_unique	30.0542	231.882
chr17	6569788	6573490	1754.75	1.11642	9.17357	3.4e-40	merged_common_peaks	850.272	392.177
chr5	115206192	115209874	1841.5	-2.75641	6.55502	8.25e-40	WT_unique	36.1723	244.421
chr14	124801595	124802202	312.25	0.88782	9.7816	6.58e-39	merged_common_peaks	1197.25	647.031
chr5	116394849	116397256	1204	-2.23712	7.08243	5.91e-38	WT_unique	62.4171	294.269
chr6	101038162	101039530	684.5	-3.07141	6.15701	1.68e-37	WT_unique	24.6123	206.889
chr11	3127415	3127995	293.5	0.96602	9.47533	2.06e-37	merged_common_peaks	994.853	509.282
chr18	6146215	6148732	1259	2.81923	6.38135	3.4e-37	KO_unique	221.47	31.3792
chr4	134355695	134357506	906	-3.01652	6.16763	9.5e-37	WT_unique	25.2703	204.49
chr16	92212534	92216305	1886	-2.66164	6.53237	1.32e-36	WT_unique	36.7979	232.839
chr5	129387245	129389035	895.5	-3.1569	6.03237	1.77e-36	WT_unique	21.9161	195.472
chr18	82233730	82236353	1312	2.59802	6.53407	7.02e-35	KO_unique	228.03	37.6626
chr14	50909678	50912312	1317.5	-2.43544	6.70919	1.05e-34	WT_unique	44.9881	243.354
chr5	115202405	115205440	1518	-2.39486	6.75365	1.28e-34	WT_unique	47.0532	247.465
chr7	136660058	136661643	793	-2.77293	6.32367	2.78e-34	WT_unique	30.637	209.403
chr17	31039454	31041455	1001	-2.40685	6.71635	5.54e-34	WT_unique	45.6621	242.153
chr16	48424542	48426465	1081	2.29355	6.81378	3.75e-33	merged_common_peaks	249.095	50.8088
chr11	57970011	57972177	912.5	1.99065	7.19379	7.29e-33	merged_common_peaks	291.856	73.4385
chr6	140450491	140452771	1123.75	2.16793	6.95189	8.05e-33	merged_common_peaks	262.442	58.4012
chr8	70637163	70640048	1443	-2.13387	6.97769	2.21e-32	WT_unique	60.1609	264.042
chr17	42954573	42955631	529.5	-3.33717	5.65814	5.76e-32	WT_unique	15.8846	160.533
chr12	4166739	4167975	618.5	-3.69308	5.34478	6.84e-32	WT_unique	11.2999	146.151
chr14	79276941	79278690	875	-2.26921	6.77085	1.23e-31	WT_unique	49.7369	239.761
chr4	125160389	125163898	1755	-2.4393	6.5453	1.59e-31	WT_unique	40.1033	217.512
chr2	150659647	150661737	1045.5	-2.23768	6.79436	2.12e-31	WT_unique	51.1095	241.052
chr3	145912676	145914562	943.5	-2.37333	6.58371	1.55e-30	WT_unique	42.1379	218.331
chr13	119597716	119598431	356	0.71497	10.024	1.65e-30	merged_common_peaks	1333.96	812.675
chr4	134078095	134079910	908	-3.20318	5.70476	1.78e-30	WT_unique	17.1861	158.282
chr9	58966429	58968742	1157	-2.88277	6.01641	2e-30	WT_unique	23.8352	175.8
chr16	23230382	23231434	526.5	2.64796	6.24927	2.64e-30	KO_unique	190.448	30.3851
chr15	101364416	101367191	1388	-3.41326	5.50316	4.72e-30	WT_unique	13.8954	148.035
chr16	8559612	8563473	1688.25	1.5561	7.74692	1.36e-29	merged_common_peaks	368.359	125.268
chr2	87534513	87536302	895	-2.37343	6.53527	1.89e-29	WT_unique	40.7451	211.13
chr11	103448832	103452227	1326.5	1.94129	7.11403	2.16e-29	merged_common_peaks	271.475	70.6876
chr11	62505706	62514221	4921.75	1.17979	8.52005	3e-29	merged_common_peaks	552.544	243.902
chr4	140534827	140535952	563	-3.02291	5.82035	3.21e-29	WT_unique	19.8201	161.099
chr18	62813276	62815450	923.5	2.21861	6.69478	7.67e-29	merged_common_peaks	223.493	48.017
chr2	87500185	87502741	1278.5	-2.93431	5.86894	7.86e-29	WT_unique	21.1383	161.579
chr18	50857150	50860466	1658.5	-2.15929	6.77257	8.37e-29	WT_unique	51.7298	231.075
chr19	42282599	42285017	1209.5	2.35444	6.5249	8.86e-29	KO_unique	208.242	40.7204
chr4	134349774	134352675	1451	-2.00854	6.96143	1.24e-28	WT_unique	62.1275	249.985
chr17	31724134	31726411	1139	-2.74283	6.06141	1.65e-28	WT_unique	25.8124	172.784
chr17	45473148	45476121	1487	-2.02563	6.90333	3.44e-28	WT_unique	59.3228	241.544
chr5	144421178	144423086	954.5	2.7704	6.01946	4e-28	KO_unique	169.443	24.8343
chr11	67010408	67015349	1982.75	1.56224	7.65553	4.15e-28	merged_common_peaks	346.485	117.329
chr8	91921990	91923088	549.5	-2.60855	6.17024	5.11e-28	WT_unique	29.1609	177.85
chr3	6049191	6050167	488.5	1.81717	7.19853	8.23e-28	KO_unique	275.73	78.246
chr10	3112652	3112947	148	1.00503	8.89464	1.21e-27	KO_unique	674.257	335.955
chr19	28838606	28839513	454	-3.12195	5.60412	1.39e-27	WT_unique	16.4857	143.519
chr1	88802960	88804801	921	2.18365	6.66742	1.51e-27	KO_unique	216.653	47.6893
chr15	102930131	102935345	2607.5	-2.32935	6.46185	1.67e-27	WT_unique	39.3195	197.612
chr8	64630648	64632984	1399.25	-1.72575	7.33502	1.83e-27	merged_common_peaks	88.7789	293.638
chr1	167278813	167280935	1061.5	-2.5279	6.22612	2.05e-27	WT_unique	31.1718	179.778
chr5	21072017	21073438	711	2.42043	6.36449	2.18e-27	KO_unique	190.64	35.6116
chr10	111368688	111370522	917.5	2.30563	6.50178	3.17e-27	KO_unique	201.494	40.7567
chr8	88974722	88976644	961.5	-2.22805	6.57678	3.64e-27	WT_unique	44.1015	206.616
chr2	181918414	181918809	207.75	1.40459	7.90775	4.13e-27	merged_common_peaks	390.735	147.59
chr8	71568424	71570444	1010.5	-2.11179	6.74743	4.13e-27	WT_unique	51.68	223.375
chr5	127688431	127690071	820.5	2.21336	6.58019	6e-27	KO_unique	206.053	44.4315
chr8	36277378	36279602	1112.5	2.1726	6.64031	6.5e-27	KO_unique	211.808	46.9811
chr6	31901422	31902397	488	-2.96267	5.73837	7.29e-27	WT_unique	19.1203	149.055
chr17	28137484	28139425	971	-2.1763	6.61629	1.04e-26	WT_unique	46.1462	208.578
chr7	136666040	136667857	909	-2.28467	6.48828	1.45e-26	WT_unique	40.6715	198.173
chr12	18237315	18238598	642	2.10903	6.71621	1.77e-26	KO_unique	218.384	50.6221
chr7	64191705	64193822	1059	-2.68977	5.99465	1.92e-26	WT_unique	25.1026	161.965
chr8	110998970	111000418	724.5	-2.42341	6.29307	2.43e-26	WT_unique	33.8566	181.619
chr5	116231418	116233306	944.5	-2.41443	6.31741	2.68e-26	WT_unique	34.54	184.136
chr12	104376958	104380328	1685.5	2.25034	6.5009	4.13e-26	KO_unique	197.549	41.5199
chr8	121850040	121853276	1618.5	-2.15884	6.60705	4.58e-26	WT_unique	46.1299	205.996
chr9	124256398	124256846	217.75	0.69206	9.85936	5.72e-26	merged_common_peaks	1180.67	730.799
chr6	140697326	140702831	2486.5	1.39211	7.85077	6.46e-26	merged_common_peaks	373.982	142.49
chr8	70629503	70633266	1210.75	-1.50835	7.62695	7.27e-26	merged_common_peaks	117.196	333.403
chr2	135811650	135814456	1403.5	-2.04534	6.75092	7.29e-26	WT_unique	53.0121	218.818
chr3	102714172	102720785	3529	1.7071	7.26424	8.31e-26	merged_common_peaks	277.778	85.0766
chr10	3113102	3113796	347.5	0.97077	8.87982	8.7e-26	WT_unique	659.489	336.494
chr10	95312886	95314893	1004	-2.17766	6.57273	1.21e-25	WT_unique	44.7526	202.469
chr8	110413907	110415676	885	-2.31212	6.37438	1.46e-25	WT_unique	37.2281	184.879
chr8	46340517	46341518	501	-3.519	5.16532	1.73e-25	WT_unique	10.5987	121.501
chr1	90885816	90893657	5023.5	2.02045	6.7631	1.84e-25	merged_common_peaks	218.778	53.9247
chr11	99140393	99142765	1327	1.64078	7.35769	1.91e-25	merged_common_peaks	289.633	92.8803
chr19	10012703	10013700	499	-2.35437	6.31417	2.12e-25	WT_unique	35.1874	179.938
chr17	43718238	43720347	1055	-2.34088	6.33505	2.29e-25	WT_unique	35.8676	181.709
chr16	94315508	94318303	1398	-1.86082	6.99408	2.47e-25	WT_unique	66.8877	242.946
chr13	57525320	57526545	613	-3.33737	5.31741	2.57e-25	WT_unique	12.5423	126.772
chr14	103728377	103729724	674	-2.74575	5.859	2.78e-25	WT_unique	22.4108	150.318
chr2	152343221	152346149	1464.5	-1.91236	6.894	3.54e-25	WT_unique	61.3002	230.749
chr17	10354935	10357586	1499	-1.76567	7.11681	5.02e-25	merged_common_peaks	75.2685	255.937
chr4	128162264	128163982	859.5	-2.81696	5.75982	5.21e-25	WT_unique	20.4119	143.838
chr12	84201372	84204035	1332	-2.09243	6.63599	5.3e-25	WT_unique	48.1604	205.388
chr17	30879982	30882413	1216	-2.36823	6.29295	5.94e-25	WT_unique	34.5074	178.164
chr5	106959082	106961151	1035	-2.36529	6.29139	5.94e-25	WT_unique	34.5053	177.791
chr8	70011760	70014015	1128	-1.60734	7.37383	7.92e-25	WT_unique	95.02	289.516
chr5	30610960	30612925	983	-2.15605	6.53866	8.52e-25	WT_unique	44.0367	196.269
chr4	101445589	101449663	1485	1.47752	7.61964	9.67e-25	merged_common_peaks	328.193	117.856
chr9	121458591	121462436	1923	-2.36234	6.28983	9.93e-25	WT_unique	34.5032	177.417
chr8	70664702	70666151	725	-1.77881	7.06822	1e-24	WT_unique	72.445	248.59
chr14	79284619	79286605	993.5	-1.67636	7.24944	1.06e-24	WT_unique	85.1102	272.03
chr5	115403091	115406970	1940	-2.27431	6.38093	1.18e-24	WT_unique	37.8908	183.303
chr11	3159495	3159777	141.5	0.71378	9.69346	1.21e-24	WT_unique	1060.37	646.528
chr4	145249463	145250848	693	-2.1856	6.48433	1.35e-24	WT_unique	41.9771	190.96
chr4	140638998	140641713	1358	-1.80945	7.02679	1.84e-24	WT_unique	69.6506	244.132
chr9	102781700	102783992	1146.5	-2.06962	6.62391	2.25e-24	WT_unique	48.1379	202.071
chr10	14583430	14584820	695.5	2.63576	5.91228	3.78e-24	KO_unique	150.14	24.1575
chr18	82970579	82976218	2820	-1.9086	6.84137	3.9e-24	WT_unique	59.1813	222.193
chr8	106451155	106452330	588	-1.77836	7.03943	4.07e-24	WT_unique	71.0247	243.64
chr1	185829193	185830399	603.5	-3.1073	5.40909	4.2e-24	WT_unique	14.4745	124.737
chr5	120706079	120707531	726.5	-2.46531	6.09441	4.6e-24	WT_unique	29.076	160.571
chr17	42883543	42885746	1102	-1.67449	7.19917	5.16e-24	WT_unique	82.2489	262.544
chr11	99192244	99193171	464	2.54844	5.99718	5.26e-24	KO_unique	154.493	26.409
chr16	13117294	13122130	2298.75	1.22488	8.09994	5.41e-24	merged_common_peaks	419.457	179.458
chr2	87503122	87504550	714.5	-2.6469	5.89155	6.53e-24	WT_unique	23.7211	148.57
chr11	89152549	89154771	1111.5	-1.74726	7.09337	6.79e-24	WT_unique	74.5295	250.211
chr8	20593009	20593888	468	0.8901	8.99252	1.19e-23	merged_common_peaks	693.412	374.149
chr16	20860368	20861478	555.5	2.28167	6.28398	1.28e-23	KO_unique	171.827	35.3379
chr5	149656847	149657180	167	2.38565	6.17595	1.75e-23	KO_unique	165.281	31.6279
chr7	129419250	129421959	1707	-1.4177	7.6488	2.13e-23	merged_common_peaks	122.782	328.022
chr16	56901687	56902857	585.5	1.99427	6.6516	2.33e-23	KO_unique	200.677	50.369
chr6	90634691	90636292	801	-2.51539	5.97873	2.63e-23	WT_unique	26.3738	150.793
chr5	65705196	65705835	320	-2.89597	5.59769	2.8e-23	WT_unique	17.7495	132.117
chr12	112793470	112796101	1016	-1.65046	7.19892	3.77e-23	merged_common_peaks	82.9224	260.321
chr9	102691973	102694826	1427	-2.01787	6.6173	3.84e-23	WT_unique	48.785	197.572
chr5	37077295	37081315	2010.5	-1.92079	6.75951	4.55e-23	WT_unique	55.6811	210.825
chr9	121468892	121469708	408.5	-2.93786	5.50666	4.87e-23	WT_unique	16.424	125.852
chr14	70622551	70626414	1932	-2.47068	6.02781	5.73e-23	WT_unique	27.7126	153.612
chr6	128101951	128103443	746.5	-2.47068	6.02781	5.73e-23	WT_unique	27.7126	153.612
chr7	136670116	136671166	525.5	-2.2674	6.26812	5.85e-23	WT_unique	35.1249	169.11
chr12	18236318	18236788	235.5	1.98945	6.63901	5.96e-23	KO_unique	198.602	50.0149
chr17	5903319	5904371	526.5	-2.22742	6.30251	6.1e-23	WT_unique	36.4741	170.807
chr8	71566240	71568044	902.5	-2.42871	6.07503	6.36e-23	WT_unique	29.0542	156.431
chr3	15058262	15060869	1304	1.89465	6.77791	6.78e-23	KO_unique	211.606	56.909
chr7	126624442	126626479	1019	-2.16133	6.42299	6.83e-23	WT_unique	40.5695	181.479
chr13	107708553	107711365	1406.5	-2.12725	6.45345	6.86e-23	WT_unique	41.9275	183.175
chr7	112453836	112454500	332.5	2.64946	5.80384	6.95e-23	KO_unique	139.931	22.3021
chr6	137156211	137157233	511.5	-3.0542	5.38098	7.85e-23	WT_unique	14.4588	120.099
chr14	24252198	24255113	1648	-1.55625	7.32481	8.83e-23	merged_common_peaks	93.4864	274.933
chr3	70460032	70462109	1039	-2.60329	5.86847	9.8e-23	WT_unique	23.7002	144.019
chr10	99459905	99461761	928.5	-2.00951	6.59209	1.02e-22	WT_unique	48.079	193.588
chr1	39519188	39522105	1499	1.78094	6.9489	1.23e-22	merged_common_peaks	229.026	66.6452
chr16	64883140	64887306	1919.25	1.16314	8.15533	1.46e-22	merged_common_peaks	426.647	190.515
chr11	101603960	101605514	937.5	1.28967	7.85331	1.49e-22	merged_common_peaks	361.573	147.9
chr10	22593754	22595438	902.25	1.6741	7.10459	1.68e-22	merged_common_peaks	245.851	77.0402
chr13	102708022	102710608	1293.5	-2.59589	5.86454	1.68e-22	WT_unique	23.6964	143.259
chr14	48712413	48719416	3320.25	-1.46876	7.47552	2.13e-22	merged_common_peaks	106.976	296.092
chr8	110130351	110131598	624	-2.23013	6.27642	2.74e-22	WT_unique	35.7868	167.903
chr11	51157529	51158504	488	2.4197	6.03317	2.77e-22	KO_unique	151.484	28.3116
chr2	152348945	152351536	1296	-1.71737	7.02148	2.82e-22	WT_unique	71.645	235.595
chr10	78259268	78261544	1138.5	-2.05746	6.5091	2.83e-22	WT_unique	44.6433	185.829
chr9	99419707	99420852	573	-2.15711	6.345	2.88e-22	WT_unique	38.4909	171.677
chr5	113225963	113227481	759.5	-2.1109	6.42073	2.95e-22	WT_unique	41.2202	178.055
chr5	75365001	75366735	867.5	-1.92399	6.70566	3.17e-22	WT_unique	53.5816	203.327
chr7	81541005	81542311	653.5	-2.78437	5.59221	4.68e-22	WT_unique	18.3795	126.623
chr11	29297535	29299344	905	-2.13345	6.38339	4.8e-22	WT_unique	39.8543	174.867
chr12	104896031	104897683	826.5	-2.13643	6.38497	4.8e-22	WT_unique	39.8568	175.24
chr17	47955026	47956886	930.5	-2.1021	6.41607	4.8e-22	WT_unique	41.2128	176.94
chr18	83839524	83841236	856.5	2.38933	6.05573	5.12e-22	KO_unique	152.26	29.0621
chr1	132276711	132278615	952.5	-1.92984	6.65111	5.88e-22	WT_unique	51.4889	196.179
chr13	65484425	65485476	526	-2.28503	6.15991	6.32e-22	WT_unique	32.3882	157.852
chr5	149609297	149610732	718	2.31851	6.14414	6.32e-22	KO_unique	157.958	31.6665
chr6	90512694	90514151	729	-1.98708	6.55915	6.92e-22	WT_unique	47.3604	187.753
chr16	10368913	10370809	948.5	-2.0406	6.50018	7.33e-22	WT_unique	44.6281	183.607
chr8	65193835	65195092	629	-1.75565	6.92305	7.69e-22	WT_unique	66.038	222.996
chr19	57199140	57201674	1267.5	-1.83278	6.78398	9.54e-22	WT_unique	58.3876	207.99
chr19	44247076	44249050	987.5	-1.72839	6.95422	9.83e-22	WT_unique	68.1209	225.724
chr9	96512598	96513855	629	-3.09936	5.26593	1e-21	WT_unique	13.1433	112.643
chr11	120296445	120298229	892.5	-1.96725	6.5905	1.02e-21	WT_unique	48.7346	190.563
chr18	50856530	50856871	171	-2.60021	5.78196	1.06e-21	WT_unique	22.3446	135.492
chr10	3939394	3942673	1771	-1.47913	7.40113	1.07e-21	merged_common_peaks	101.235	282.224
chr16	31011586	31013802	1108.5	-2.13873	6.33527	1.26e-21	WT_unique	38.4765	169.441
chr5	149657531	149659093	781.5	2.17233	6.31854	1.26e-21	KO_unique	169.449	37.5926
chr8	70149951	70151236	643	-2.11544	6.37386	1.27e-21	WT_unique	39.8398	172.635
chr9	61596431	61598357	963.5	-2.42163	6.00185	1.33e-21	WT_unique	27.6851	148.33
chr17	6554939	6556324	693	1.92772	6.62008	1.55e-21	KO_unique	191.864	50.4303
chr5	37083886	37091979	4212.75	-1.66072	7.06125	1.7e-21	merged_common_peaks	75.1078	237.471
chr11	3165511	3165838	164	0.64806	9.73784	1.83e-21	WT_unique	1068.87	682.086
chr6	71266878	71269219	1171	1.80727	6.82416	1.84e-21	KO_unique	211.982	60.5697
chr6	29669316	29671370	1027.5	-2.00987	6.5062	1.89e-21	WT_unique	45.2945	182.422
chr1	58109841	58111549	848	2.02935	6.45752	1.99e-21	merged_common_peaks	177.564	43.497
chr15	88679432	88687013	3335	-1.59073	7.17967	2.05e-21	merged_common_peaks	83.5348	251.608
chr8	106602757	106604846	839.25	-1.54487	7.25089	2.43e-21	merged_common_peaks	89.168	260.173
chr9	70510883	70512251	684.5	-2.28548	6.12928	2.9e-21	WT_unique	31.7028	154.56
chr16	56867501	56869009	908	1.79654	6.81057	3.1e-21	merged_common_peaks	209.215	60.2254
chr7	112462899	112463438	270	2.61966	5.7409	3.14e-21	KO_unique	132.581	21.5717
chr7	65869518	65871317	900	-2.16475	6.26934	3.29e-21	WT_unique	36.4277	163.338
chr1	159460123	159461547	712.5	-2.65553	5.67436	3.82e-21	WT_unique	20.3449	128.189
chr2	156643694	156644991	649	-2.65135	5.67215	3.82e-21	WT_unique	20.3432	127.807
chr17	35568879	35570012	567	-2.53514	5.83239	4.17e-21	WT_unique	23.6672	137.183
chr9	36886066	36887684	775.5	1.85209	6.71172	4.53e-21	merged_common_peaks	199.157	55.1648
chr8	83711522	83712848	663.5	-2.47808	5.88259	4.71e-21	WT_unique	24.9947	139.259
chr15	74783723	74785141	709.5	-2.25471	6.14386	4.81e-21	WT_unique	32.3682	154.473
chr11	84088240	84090270	810.75	1.48415	7.35224	5.17e-21	merged_common_peaks	273.295	97.6918
chr15	75986774	75987288	257.5	-2.64293	5.6677	6.6e-21	WT_unique	20.3398	127.042
chr11	67015948	67019760	1772.25	1.266	7.79103	7.64e-21	merged_common_peaks	343.468	142.818
chr3	70457635	70459055	710.5	-2.62116	5.70317	7.88e-21	WT_unique	21.004	129.226
chr15	103518069	103520756	1344	-1.79818	6.78292	8.14e-21	WT_unique	59.0486	205.36
chr7	130599568	130601200	938.75	-1.81518	6.7572	8.83e-21	merged_common_peaks	57.6644	202.923
chr7	129422404	129424678	869.25	-1.61155	7.08883	9.59e-21	merged_common_peaks	77.8732	237.965
chr14	55076386	55078723	1169	-1.7658	6.83293	9.72e-21	WT_unique	61.8212	210.231
chr11	16606338	16609444	1678.5	1.35623	7.57481	9.96e-21	merged_common_peaks	305.055	119.155
chr2	122124669	122128251	1615.25	-1.53855	7.21243	1.04e-20	merged_common_peaks	87.0128	252.774
chr3	87130415	87133658	2220.5	1.61471	7.07646	1.08e-20	merged_common_peaks	236.192	77.1238
chr11	76351109	76352435	531.75	1.56848	7.15633	1.17e-20	merged_common_peaks	245.669	82.8305
chr9	61335895	61337937	1021.5	-2.31537	6.0486	1.2e-20	WT_unique	29.6696	147.675
chr7	80418910	80420978	1034.5	-2.51165	5.81995	1.21e-20	WT_unique	23.6559	134.903
chr8	106054018	106055557	770	-1.87008	6.65814	1.28e-20	WT_unique	52.8232	193.097
chr16	38166775	38170417	1823	1.1711	7.99297	1.32e-20	merged_common_peaks	382.289	169.768
chr7	112450572	112452933	1181	2.14887	6.26493	1.45e-20	KO_unique	161.946	36.517
chr5	27452830	27455874	1477.5	-1.62869	7.0306	1.53e-20	merged_common_peaks	74.3497	229.913
chr7	139585366	139586641	638	-2.79187	5.48703	1.85e-20	WT_unique	17.0429	118.026
chr3	87136224	87137681	694.25	1.69008	6.9287	1.95e-20	merged_common_peaks	218.841	67.821
chr8	95827331	95828586	628	-2.30819	6.04481	2e-20	WT_unique	29.6655	146.922
chr9	43720131	43721513	691.5	-2.49975	5.81365	2.05e-20	WT_unique	23.6501	133.762
chr7	131660176	131661962	893.5	-2.22718	6.12928	2.18e-20	WT_unique	32.3499	151.468
chr2	152023593	152025279	843.5	-2.70573	5.55058	2.32e-20	WT_unique	18.3501	119.714
chr8	64621620	64622181	281	-2.99921	5.28398	2.56e-20	WT_unique	13.7788	110.17
chr10	70439797	70444055	2129.5	-1.89986	6.57533	2.59e-20	WT_unique	49.3644	184.217
chr3	96330850	96333377	1264	-1.95206	6.51925	2.88e-20	WT_unique	46.6311	180.428
chr9	67753179	67754388	605	-2.27185	6.05842	3.31e-20	WT_unique	30.3263	146.458
chr12	111744629	111746478	925	-1.99548	6.43069	3.42e-20	WT_unique	43.1997	172.258
chr13	52554101	52555082	491	2.47857	5.81559	3.48e-20	KO_unique	132.962	23.8564
chr19	7136136	7137736	800.5	-2.49176	5.80942	3.48e-20	WT_unique	23.6463	133.002
chr5	31630041	31632503	1393	1.62694	7.02149	3.5e-20	merged_common_peaks	228.327	73.9265
chr15	74651386	74653420	1139.25	-1.74368	6.82122	3.57e-20	merged_common_peaks	61.7934	206.939
chr10	81140511	81142258	874	-2.09843	6.28783	3.82e-20	WT_unique	37.7555	161.685
chr7	44557001	44559480	1240	-1.82466	6.69033	4.24e-20	WT_unique	54.8721	194.37
chr15	92394706	92397778	1067.75	1.55127	7.13586	4.44e-20	merged_common_peaks	240.767	82.1521
chr6	64647474	64651611	2069	-1.93761	6.5116	4.57e-20	WT_unique	46.6174	178.577
chr3	70150803	70151679	438.5	-2.36141	5.93403	4.6e-20	WT_unique	26.9708	138.595
chr11	57967878	57969707	915	1.94252	6.49784	4.81e-20	KO_unique	177.183	46.0963
chr4	149606251	149608721	1235.5	-2.08869	6.28267	6.18e-20	WT_unique	37.7479	160.565
chr8	48721162	48723211	1025	-1.88574	6.56785	6.45e-20	WT_unique	49.3501	182.369
chr19	57129355	57130228	437	-2.30201	5.97364	8.22e-20	WT_unique	28.2981	139.551
chr11	29679379	29680856	779.75	1.69009	6.86692	9.53e-20	merged_common_peaks	209.668	64.9778
chr14	63192371	63193950	790	-1.87124	6.58041	9.53e-20	WT_unique	50.0324	183.042
chr10	115835781	115837447	833.5	-2.42689	5.81582	9.97e-20	WT_unique	24.2914	130.623
chr4	140789099	140791612	1257	-2.47563	5.80089	9.97e-20	WT_unique	23.6386	131.481
chr8	46483848	46484762	457.5	-2.14884	6.17681	1.01e-19	WT_unique	34.3536	152.348
chr7	24769270	24771489	1110	2.13869	6.20131	1.02e-19	KO_unique	154.413	35.0651
chr17	6388650	6389409	380	1.91502	6.52927	1.08e-19	KO_unique	179.368	47.5627
chr7	141338597	141341011	1207.5	-1.923	6.50386	1.15e-19	WT_unique	46.6033	176.725
chr12	54232671	54234082	706	2.52008	5.71836	1.34e-19	KO_unique	126.098	21.9831
chr17	8408222	8409513	646	-1.77589	6.71875	1.34e-19	WT_unique	56.9177	194.914
chr1	119073677	119078281	2300.5	-1.18789	7.86286	1.4e-19	merged_common_peaks	154.227	351.36
chr1	53745482	53749144	1991.5	1.58179	7.04091	1.42e-19	merged_common_peaks	227.829	76.1101
chr2	30860437	30860932	248	-2.96421	5.26545	1.42e-19	WT_unique	13.7689	107.452
chr8	70158169	70159057	444.5	-2.23901	6.04103	1.51e-19	WT_unique	30.3059	143.066
chr8	83692635	83693295	330.5	-2.23531	6.03908	1.51e-19	WT_unique	30.3038	142.689
chr10	62217131	62219026	948	-2.04032	6.30885	1.58e-19	WT_unique	39.089	160.787
chr11	115070878	115071743	433	2.05313	6.30329	1.58e-19	KO_unique	160.882	38.7661
chr5	119579051	119580820	885	-1.72631	6.77882	1.58e-19	WT_unique	60.366	199.739
chr10	8557553	8558736	592	1.89297	6.52971	1.7e-19	KO_unique	178.057	47.9422
chr1	151304309	151305525	608.5	-1.80276	6.66022	1.73e-19	WT_unique	54.1481	188.916
chr16	13122389	13123532	572	1.80254	6.65987	1.73e-19	KO_unique	188.856	54.1391
chr4	125991645	125993699	881	1.38878	7.40651	1.75e-19	merged_common_peaks	274.545	104.845
chr5	120852714	120854041	646.5	1.89782	6.51014	1.81e-19	merged_common_peaks	175.953	47.2169
chr10	119253914	119257471	1500	1.56636	7.05356	1.87e-19	merged_common_peaks	228.609	77.192
chr13	40968623	40971259	1318.5	-1.76618	6.73127	1.9e-19	WT_unique	57.6073	195.952
chr4	125983001	125985125	1257.75	1.76277	6.73342	1.9e-19	merged_common_peaks	196.013	57.7615
chr17	6557730	6558502	386.5	1.93673	6.46078	2.02e-19	KO_unique	172.344	45.0175
chr2	167378118	167379975	929	-1.95433	6.43188	2.12e-19	WT_unique	43.8564	169.959
chr10	3834416	3836653	1119	-1.95873	6.41124	2.22e-19	WT_unique	43.1675	167.801
chr8	95851963	95853733	885.5	-1.53229	7.11132	2.49e-19	WT_unique	81.2995	235.154
chr4	134344579	134345848	635	-2.4678	5.75489	2.57e-19	WT_unique	22.959	127.009
chr8	86756684	86759122	1060	-1.64744	6.89632	2.71e-19	merged_common_peaks	67.303	210.845
chr14	70634414	70638006	1796.5	-1.81834	6.63075	2.93e-19	WT_unique	52.7676	186.098
chr16	10371126	10371591	233	-2.38733	5.83455	3.11e-19	WT_unique	24.9486	130.528
chr2	29728607	29730691	1042.5	-1.82074	6.61281	3.17e-19	WT_unique	52.0722	183.951
chr8	71626938	71628268	665.5	-1.94819	6.42863	3.37e-19	WT_unique	43.8509	169.216
chr2	167374079	167376691	1306.5	-1.84833	6.54805	3.95e-19	WT_unique	49.3126	177.566
chr16	57391178	57391636	226.75	1.04805	8.17566	4.16e-19	merged_common_peaks	415.782	201.081
chr7	84245558	84249954	2459	-1.50787	7.1358	4.21e-19	merged_common_peaks	83.3936	237.163
chr5	27829361	27831004	822	-2.10275	6.20899	4.35e-19	WT_unique	35.6941	153.316
chr11	30491396	30492754	638.25	1.35768	7.43428	4.82e-19	merged_common_peaks	276.881	108.041
chr16	17827226	17829575	1175	-1.7546	6.70747	4.97e-19	WT_unique	56.8926	191.974
chr11	12521374	12522823	961.5	1.75185	6.69204	5.45e-19	merged_common_peaks	189.751	56.3411
chr7	109609344	109610592	688.25	-1.55273	7.05768	5.5e-19	merged_common_peaks	77.7793	228.183
chr18	82112686	82113183	249	2.94452	5.19656	5.88e-19	KO_unique	101.745	13.2168
chr8	20594027	20594295	134.5	0.86213	8.72118	5.99e-19	KO_unique	568.984	313.021
chr7	130590159	130591355	598.5	-2.63181	5.51144	6.31e-19	WT_unique	18.3224	113.563
chr10	37221558	37223705	1074	-2.00863	6.31732	6.38e-19	WT_unique	39.7534	159.968
chr4	146497020	146498554	769	0.69064	9.34579	6.41e-19	merged_common_peaks	826.637	512.167
chr4	87556864	87558263	700	2.25862	5.97546	6.57e-19	KO_unique	137.641	28.7631
chr12	108958499	108960832	1167	-1.73028	6.72972	6.96e-19	WT_unique	58.2659	193.322
chr6	34189304	34193067	1201.5	1.73317	6.72831	6.96e-19	merged_common_peaks	193.326	58.1507
chr13	102697328	102699674	1173.5	-2.06155	6.2147	7.04e-19	WT_unique	36.3511	151.742
chr5	120688087	120689043	478.5	-2.06845	6.21836	7.04e-19	WT_unique	36.3563	152.492
chr8	83314892	83316124	616.5	-2.06155	6.2147	7.04e-19	WT_unique	36.3511	151.742
chr11	61293307	61294754	724	1.86914	6.49656	7.1e-19	KO_unique	172.581	47.2417
chr12	17890589	17892645	1028.5	-1.69578	6.79586	7.12e-19	WT_unique	61.733	199.985
chr18	90602220	90602610	198.25	0.94006	8.46828	7.2e-19	merged_common_peaks	490.568	255.69
chr11	95309641	95313671	1636	1.17987	7.82121	7.34e-19	merged_common_peaks	340.414	150.256
chr11	17936966	17938601	818	1.9022	6.4674	7.56e-19	KO_unique	171.077	45.769
chr2	92475166	92477146	1302.25	1.9022	6.4674	7.56e-19	merged_common_peaks	171.077	45.769
chr12	112796617	112797620	502	-2.91784	5.2409	7.85e-19	WT_unique	13.7559	103.955
chr4	134346250	134347339	545	-2.43027	5.77687	8.08e-19	WT_unique	23.6167	127.293
chr13	66546586	66548904	902.25	1.62099	6.9035	8.42e-19	merged_common_peaks	209.964	68.2617
chr6	101027229	101031348	2282.5	-1.42885	7.2684	9.01e-19	merged_common_peaks	93.96	252.97
chr19	57130600	57131684	542.5	-2.70697	5.44209	9.04e-19	WT_unique	17.0135	111.089
chr15	56742046	56744588	1271.5	-1.67106	6.81528	9.76e-19	WT_unique	63.108	200.966
chr13	66320105	66321578	737	1.96182	6.35163	9.81e-19	KO_unique	161.181	41.3759
chr4	139010014	139011093	540	-2.81643	5.32012	1.02e-18	WT_unique	15.0522	106.03
chr9	21014669	21017225	1278.5	-1.97732	6.32558	1.02e-18	WT_unique	40.4178	159.15
chr15	75987544	75988399	428	-2.04227	6.2581	1.09e-18	WT_unique	37.7124	155.335
chr17	35076274	35078388	1057.5	-1.88125	6.48176	1.12e-18	WT_unique	46.5637	171.538
chr8	70879734	70881252	759.5	-1.866	6.49505	1.12e-18	WT_unique	47.2437	172.213
chr16	34175311	34176765	727.5	-2.18461	6.04439	1.14e-18	WT_unique	30.9547	140.721
chr4	142076968	142078260	646.5	-2.18836	6.04638	1.14e-18	WT_unique	30.9571	141.099
chr13	23581182	23583211	825.5	-1.17627	7.80799	1.21e-18	merged_common_peaks	149.071	336.888
chr10	42072842	42073587	373	-2.78466	5.36566	1.28e-18	WT_unique	15.7069	108.233
chr19	57132282	57132751	235	-2.98199	5.12928	1.35e-18	WT_unique	12.4518	98.3788
chr5	24654882	24656341	730	-2.37279	5.78718	1.36e-18	WT_unique	24.2647	125.677
chr9	45397887	45398985	549.5	-2.37703	5.78942	1.36e-18	WT_unique	24.2667	126.057
chr7	145340969	145341430	228.25	0.82745	8.80343	1.37e-18	merged_common_peaks	595.169	335.392
chr2	51072178	51074227	1025	-1.82231	6.55451	1.41e-18	WT_unique	49.9826	176.762
chr4	134353203	134354240	519	-2.68737	5.43171	1.57e-18	WT_unique	17.0066	109.546
chr11	103935537	103937203	773	1.45904	7.17613	1.69e-18	merged_common_peaks	239.794	87.2214
chr10	108433623	108435852	1115	-1.55165	7.00351	1.81e-18	WT_unique	74.9411	219.691
chr13	54237311	54239311	1000.5	-2.14109	6.08371	1.89e-18	WT_unique	32.2933	142.444
chr17	28129470	28132670	875.5	-1.59312	6.94137	2e-18	merged_common_peaks	70.7574	213.476
chr8	64777790	64779150	680.5	-1.89452	6.42284	2.12e-18	WT_unique	44.4953	165.433
chr2	91112241	91113601	680.5	-1.81349	6.54984	2.19e-18	WT_unique	49.9736	175.653
chr4	147219201	147220055	427.5	1.58888	6.92534	2.27e-18	KO_unique	210.807	70.0785
chr18	46917195	46924250	3671.75	1.1798	7.77085	2.36e-18	merged_common_peaks	328.728	145.105
chr3	9107713	9108934	611	1.93682	6.36486	2.37e-18	KO_unique	161.263	42.1205
chr8	70128709	70133361	1632.5	-1.36946	7.35329	2.52e-18	merged_common_peaks	101.727	262.836
chr10	8556376	8557027	326	2.30615	5.86215	2.61e-18	KO_unique	129.358	26.1561
chr11	88598722	88601572	1397.75	1.25148	7.60262	2.7e-18	merged_common_peaks	299.905	125.965
chr7	66429323	66430303	490.5	-2.68242	5.42909	2.71e-18	WT_unique	17.0049	109.16
chr11	11948162	11949573	713.5	1.19502	7.74346	2.81e-18	merged_common_peaks	324.252	141.627
chr2	38586365	38587105	370.5	-2.49087	5.6342	2.88e-18	WT_unique	20.9484	117.754
chr11	20136343	20136895	276.5	2.057	6.19232	2.97e-18	KO_unique	149.171	35.848
chr7	31168046	31168950	452.5	-2.04064	6.20363	2.97e-18	WT_unique	36.3355	149.495
chr11	74951836	74953330	901.5	1.49941	7.08001	3.05e-18	merged_common_peaks	227.499	80.4659
chr3	9109917	9110251	167.5	2.41704	5.69374	3.21e-18	KO_unique	119.615	22.3968
chr11	6773176	6774400	612.5	1.88891	6.41476	3.35e-18	KO_unique	164.189	44.3329
chr11	23072517	23074505	1149.25	1.4182	7.23588	3.75e-18	merged_common_peaks	246.421	92.2054
chr15	27514763	27515510	374	2.39499	5.7534	3.83e-18	KO_unique	123.717	23.5215
chr11	22610140	22611918	691	1.45066	7.1546	4.2e-18	merged_common_peaks	235.557	86.1793
chr12	112607997	112609048	526	-3.0206	5.07137	4.3e-18	WT_unique	11.8029	95.7812
chr8	111923603	111925510	954	-1.85681	6.46882	4.31e-18	WT_unique	46.5405	168.572
chr3	9100736	9102509	971.5	1.7889	6.58481	4.47e-18	merged_common_peaks	178.436	51.638
chr16	23395496	23396404	420	1.67062	6.75092	4.78e-18	merged_common_peaks	192.169	60.3637
chr1	159465053	159465879	413.5	-2.47713	5.62692	4.89e-18	WT_unique	20.9424	116.605
chr14	34773435	34774771	668.5	-1.86598	6.43003	4.96e-18	WT_unique	45.1621	164.623
chr9	57652345	57654586	1121	-1.86914	6.43171	4.96e-18	WT_unique	45.1652	164.995
chr8	110121584	110122554	485.5	-2.07075	6.13548	4.97e-18	WT_unique	34.2993	144.093
chr15	36126032	36128765	1367	-1.71884	6.6526	5.22e-18	WT_unique	55.4525	182.534
chr8	85471539	85475238	1859.75	-0.97198	8.30019	5.28e-18	merged_common_peaks	225.065	441.473
chr7	130601486	130604182	1348.5	-1.90168	6.38104	5.62e-18	WT_unique	43.1174	161.108
chr8	95832344	95834240	948.5	-1.49898	7.04234	5.92e-18	WT_unique	78.4037	221.602
chr16	35586956	35589339	1584.25	-1.55747	6.95105	5.93e-18	merged_common_peaks	72.1194	212.274
chr14	75066637	75067202	283	2.33453	5.76958	6.42e-18	KO_unique	122.518	24.2904
chr6	44204257	44205227	485.5	-2.38769	5.75433	6.42e-18	WT_unique	23.5962	123.484
chr2	35612319	35616610	2311	-1.46447	7.11283	6.44e-18	merged_common_peaks	83.3202	229.932
chr11	86500664	86503290	967.25	1.29566	7.45958	6.5e-18	merged_common_peaks	275.787	112.342
chr6	28747908	28748904	498.5	-2.00465	6.23818	7.2e-18	WT_unique	37.6833	151.22
chr14	32122562	32122843	141	-2.31156	5.83311	7.23e-18	WT_unique	25.5868	127.018
chr4	147962427	147964949	1261.5	-1.70927	6.66562	7.27e-18	WT_unique	56.1411	183.579
chr17	45873256	45874538	641.5	-2.53972	5.56456	7.39e-18	WT_unique	19.6261	114.121
chr4	140815516	140816939	712	-2.19769	5.95274	8e-18	WT_unique	28.918	132.66
chr4	125133959	125138917	2679	-1.36594	7.31014	8.31e-18	merged_common_peaks	98.8501	254.78
chr16	56869696	56870081	193	1.8943	6.39354	8.33e-18	KO_unique	162.094	43.604
chr2	75631071	75635525	2761	-1.16923	7.74662	8.83e-18	merged_common_peaks	143.212	322.071
chr6	121001839	121004361	1261.5	-1.63515	6.78011	8.86e-18	WT_unique	62.3594	193.701
chr12	105579425	105581133	854.5	-2.40582	5.67905	9.17e-18	WT_unique	22.2563	117.944
chr8	68880542	68882114	786.5	-1.92239	6.345	9.42e-18	WT_unique	41.7529	158.265
chr13	45245729	45247125	698.5	-1.92643	6.32308	9.97e-18	WT_unique	41.0658	156.097
chr1	180423277	180424856	790	-2.38545	5.7113	9.99e-18	WT_unique	22.9206	119.762
chr14	79139388	79141222	917.5	-1.95192	6.2873	1.05e-17	WT_unique	39.7075	153.624
chr16	38164754	38166323	785	1.58449	6.86349	1.11e-17	KO_unique	201.654	67.2399
chr8	75108416	75110652	1141.5	-1.4906	7.05091	1.13e-17	merged_common_peaks	79.1002	222.276
chr2	4521826	4522699	437	1.99224	6.23323	1.15e-17	KO_unique	150.055	37.7161
chr5	114751484	114752657	587	-2.26132	5.84423	1.2e-17	WT_unique	26.2377	125.791
chr5	116052355	116053372	509	-2.53025	5.55955	1.26e-17	WT_unique	19.6223	113.353
chr5	148553821	148557525	1852.5	-1.62984	6.77729	1.34e-17	WT_unique	62.3523	192.967
chr14	115205741	115206903	581.5	1.89962	6.35961	1.4e-17	KO_unique	158.619	42.5121
chr6	90546272	90547379	554	-2.64728	5.41049	1.4e-17	WT_unique	16.9928	106.457
chr8	105232952	105234232	640.5	-1.57802	6.87462	1.48e-17	WT_unique	67.9127	202.76
chr7	129398939	129400880	971	-1.90913	6.33798	1.49e-17	WT_unique	41.7416	156.774
chr9	10449045	10450597	559.5	-1.75005	6.5946	1.5e-17	merged_common_peaks	52.6943	177.248
chr12	112629090	112630376	643.5	-2.43167	5.64846	1.55e-17	WT_unique	21.595	116.509
chr16	30459963	30460896	357.5	1.53881	6.95185	1.72e-17	merged_common_peaks	211.023	72.6275
chr17	17491439	17493234	818.5	1.70341	6.64129	1.89e-17	merged_common_peaks	180.143	55.3145
chr13	51016556	51018888	1166.5	-1.49589	7.0276	1.91e-17	WT_unique	77.6899	219.115
chr17	31814344	31817515	1399	-1.51167	6.98235	1.95e-17	merged_common_peaks	74.8803	213.514
chr4	132611169	132612254	543	-2.28617	5.81967	1.99e-17	WT_unique	25.5736	124.738
chr6	97320758	97322624	933.5	-2.25708	5.84199	1.99e-17	WT_unique	26.2355	125.412
chr2	30859821	30860136	158	-2.71266	5.32754	2.02e-17	WT_unique	15.6839	102.812
chr2	156640181	156640873	346.5	-2.65293	5.35583	2.02e-17	WT_unique	16.329	102.7
chr8	80911416	80912229	407	-2.0734	6.07812	2.14e-17	WT_unique	32.932	138.604
chr17	32070221	32072692	1236	-2.16821	5.97071	2.17e-17	WT_unique	29.5811	132.957
chr6	92841251	92845213	1324.75	-1.49508	7.01394	2.2e-17	merged_common_peaks	76.9794	216.989
chr8	95829770	95830883	557	-1.4745	7.04238	2.45e-17	WT_unique	79.0739	219.736
chr17	6410524	6411811	528.25	1.20592	7.61624	2.47e-17	merged_common_peaks	298.007	129.184
chr9	102688504	102691594	1820.25	-1.40839	7.17864	2.62e-17	merged_common_peaks	88.9206	236.031
chr11	57972943	57974415	736.5	1.9244	6.28231	2.64e-17	KO_unique	151.64	39.9496
chr5	137612890	137614052	581.5	-1.93478	6.27822	2.64e-17	WT_unique	39.6935	151.756
chr19	57762135	57763128	497	-2.73734	5.27825	2.89e-17	WT_unique	15.028	100.213
chr17	6478943	6479857	457.5	1.35406	7.29062	2.9e-17	KO_unique	250.324	97.924
chr7	49675282	49677731	1225	-1.83075	6.41138	3e-17	WT_unique	45.1297	160.536
chr7	49687465	49689993	1264.5	-1.77156	6.52764	3.07e-17	WT_unique	49.9309	170.475
chr7	65872166	65874526	1259.75	-1.45583	7.05817	3.13e-17	merged_common_peaks	80.4631	220.722
chr19	57115768	57118019	1126	-2.29011	5.78309	3.16e-17	WT_unique	24.8993	121.781
chr17	42953662	42954237	288	-2.23569	5.83067	3.3e-17	WT_unique	26.2242	123.513
chr12	55149130	55149718	294.5	2.20055	5.872	3.4e-17	KO_unique	125.564	27.317
chr9	40237367	40242870	2522.5	-1.1794	7.66901	3.4e-17	merged_common_peaks	135.234	306.281
chr7	112138086	112139853	884	-2.06576	6.07408	3.45e-17	WT_unique	32.927	137.85
chr2	160937106	160938453	674	1.87482	6.36012	3.46e-17	KO_unique	157.317	42.8942
chr6	49140179	49141532	677	-2.1831	5.91069	3.48e-17	WT_unique	28.2297	128.199
chr19	8496567	8498767	1100.5	2.15997	5.94708	3.53e-17	KO_unique	130.424	29.1838
chr5	116789157	116791408	987.25	-1.43448	7.10922	3.77e-17	merged_common_peaks	83.9804	226.986
chr2	175052998	175054598	800.5	1.82019	6.45114	3.99e-17	KO_unique	164.419	46.5608
chr16	8554259	8556118	982.75	1.29126	7.41208	4.29e-17	merged_common_peaks	266.448	108.869
chr2	87519003	87520222	610	-2.34923	5.69212	4.71e-17	WT_unique	22.9036	116.706
chr10	62415214	62416559	673	-2.72643	5.27248	5.02e-17	WT_unique	15.0247	99.4359
chr11	11286722	11288766	1039.75	1.04686	7.99638	5.34e-17	merged_common_peaks	367.044	177.657
chr1	73932398	73934119	861	-1.85224	6.35487	5.44e-17	WT_unique	43.0741	155.524
chr19	9105836	9107614	889.5	-1.72055	6.57899	5.45e-17	WT_unique	52.6629	173.557
chr8	85490880	85492888	1004.5	-1.5364	6.89687	5.67e-17	WT_unique	69.9703	202.963
chr19	18619585	18621135	775.5	-1.78648	6.47402	5.69e-17	WT_unique	47.861	165.107
chr4	149776878	149778231	677	-2.10341	6.00141	5.75e-17	WT_unique	30.9036	132.8
chr17	8410117	8411299	591.5	-2.14815	5.96008	5.78e-17	WT_unique	29.5688	131.066
chr5	81555697	81556652	478	-2.1154	5.9756	5.78e-17	WT_unique	30.2298	130.989
chr11	23093991	23097982	895.25	1.07037	7.91893	5.83e-17	merged_common_peaks	350.705	167.005
chr5	63935615	63937353	869.5	-1.67513	6.64754	6.08e-17	WT_unique	56.1018	179.16
chr1	180793293	180794513	610.5	-1.8891	6.30332	6.22e-17	WT_unique	41.0346	151.994
chr3	89326891	89329512	1073	-1.39619	7.16057	6.42e-17	merged_common_peaks	88.1858	232.11
chr17	42900780	42903180	1200.5	-1.69399	6.62116	6.77e-17	WT_unique	54.7264	177.067
chr13	94646934	94648055	561	-1.93278	6.22625	7.39e-17	WT_unique	38.3156	146.285
chr7	88277320	88278863	772	-1.92559	6.22244	7.39e-17	WT_unique	38.3099	145.536
chr8	122318712	122321719	1504	-1.96361	6.18989	7.76e-17	WT_unique	36.9649	144.177
chr11	120163985	120165463	739.5	-1.82346	6.38523	7.91e-17	WT_unique	44.4312	157.255
chr19	42281695	42282339	322.5	2.00404	6.15246	8.12e-17	KO_unique	142.467	35.517
chr16	56870367	56870685	159.5	2.03095	6.08883	8.73e-17	KO_unique	137.597	33.6691
chr11	120663554	120664380	333	1.63433	6.71653	8.88e-17	merged_common_peaks	185.297	59.6878
chr1	127507007	127507880	437	-2.26029	5.80597	8.99e-17	WT_unique	25.5602	122.456
chr8	83784584	83785457	437	-2.26029	5.80597	8.99e-17	WT_unique	25.5602	122.456
chr16	10358973	10359767	397.5	-2.05315	6.03715	9.18e-17	WT_unique	32.2354	133.781
chr6	140603215	140603916	366	1.60463	6.76997	9.31e-17	merged_common_peaks	190.32	62.5811
chr5	65706131	65706804	337	-2.09542	5.99718	9.32e-17	WT_unique	30.8986	132.045
chr4	136732463	136733816	677	-2.15802	5.89741	9.35e-17	WT_unique	28.2152	125.925
chr9	99414675	99417266	1296	-1.77886	6.44892	9.63e-17	WT_unique	47.1599	161.832
chr8	104601275	104603386	898.25	-1.37689	7.18493	9.94e-17	merged_common_peaks	90.2894	234.489
chr17	35349612	35350396	392.5	-2.47205	5.52874	1.04e-16	WT_unique	19.5991	108.742
chr19	55612676	55613605	465	-2.477	5.53136	1.04e-16	WT_unique	19.6011	109.127
chr5	36810339	36811232	447	-2.477	5.53136	1.04e-16	WT_unique	19.6011	109.127
chr8	84020492	84022007	758	-1.90689	6.26346	1.04e-16	WT_unique	39.6711	148.766
chr11	108423802	108424676	437.5	1.60514	6.75365	1.05e-16	KO_unique	188.213	61.8662
chr4	155969917	155970741	412.5	-2.68059	5.31057	1.05e-16	WT_unique	15.6737	100.487
chr11	52482876	52485076	1114.5	0.93615	8.26544	1.08e-16	merged_common_peaks	425.647	222.454
chr6	52822259	52823149	445.5	1.75772	6.50836	1.13e-16	KO_unique	167.407	49.5049
chr8	20384316	20385114	399.5	0.83791	8.59341	1.19e-16	KO_unique	516.407	288.906
chr10	44403425	44404244	410	-2.35019	5.6496	1.23e-16	WT_unique	22.2311	113.354
chr13	94645827	94646403	288.5	-2.3407	5.64458	1.23e-16	WT_unique	22.2268	112.59
chr10	86771528	86772514	493.5	-1.94896	6.18214	1.24e-16	WT_unique	36.954	142.678
chr13	51904722	51906505	892	-1.81348	6.37994	1.24e-16	WT_unique	44.4219	156.138
chr11	107018734	107020379	480.25	1.43987	7.05181	1.25e-16	merged_common_peaks	218.539	80.5535
chr9	63793412	63794283	436	-3.01291	4.89741	1.28e-16	WT_unique	10.4901	84.675
chr15	80010491	80012208	859	-1.98853	6.14853	1.29e-16	WT_unique	35.6113	141.317
chr3	127497813	127499432	810	1.96083	6.16139	1.29e-16	KO_unique	141.22	36.2768
chr16	92178891	92180154	632	-1.83536	6.34593	1.33e-16	WT_unique	43.0592	153.661
chr10	46819121	46820484	737.5	-1.61381	6.71927	1.34e-16	merged_common_peaks	60.2281	184.334
chr18	75492976	75495752	1388.5	-1.76746	6.46396	1.36e-16	WT_unique	47.8428	162.883
chr4	134011218	134012308	545.5	-2.55584	5.41763	1.41e-16	WT_unique	17.6269	103.648
chrX	96052511	96053129	309.5	-2.50241	5.44294	1.41e-16	WT_unique	18.2742	103.547
chr18	59962900	59963824	462.5	2.22179	5.78076	1.44e-16	KO_unique	118.739	25.4548
chr12	84552480	84553724	622.5	-2.04919	6.03506	1.48e-16	WT_unique	32.233	133.404
chr4	129271643	129273078	718	-2.07929	5.98864	1.51e-16	WT_unique	30.8884	130.534
chr1	153404504	153406232	864.5	-2.12778	5.9493	1.53e-16	WT_unique	29.5566	129.176
chr6	92845897	92846948	526	-2.18456	5.87635	1.53e-16	WT_unique	27.5517	125.247
chr9	43736069	43736936	434	-2.09503	5.96481	1.53e-16	WT_unique	30.2171	129.098
chr18	62810801	62812943	848	1.71225	6.53841	1.57e-16	merged_common_peaks	168.258	51.3497
chr13	118708109	118708700	296	-3.26213	4.73278	1.58e-16	WT_unique	8.58439	82.3585
chr17	34883476	34884401	463	-2.80971	5.1126	1.72e-16	WT_unique	13.066	91.6114
chr6	72915066	72918055	1495	-1.73768	6.50971	1.74e-16	WT_unique	49.8966	166.404
chr19	38386612	38387477	433	1.89766	6.2431	1.75e-16	KO_unique	146.213	39.2405
chr11	95314493	95315548	528	1.67864	6.59159	1.76e-16	KO_unique	172.555	53.9021
chr16	11292923	11296101	1198.25	1.16796	7.63633	1.76e-16	merged_common_peaks	298.236	132.73
chr18	12020355	12021433	498.5	1.67864	6.59159	1.76e-16	merged_common_peaks	172.555	53.9021
chr9	102735611	102736364	377	-2.66427	5.30193	1.8e-16	WT_unique	15.6685	99.3236
chr18	82152667	82156260	2534.25	1.55887	6.78886	1.85e-16	merged_common_peaks	189.795	64.4195
chr3	9110509	9112081	1083.75	1.80151	6.37336	1.93e-16	merged_common_peaks	154.784	44.4036
chr2	30520604	30522177	787	-1.94612	6.1536	2.06e-16	WT_unique	36.2659	139.746
chr3	28625790	28627427	819	-1.82854	6.34232	2.09e-16	WT_unique	43.0532	152.915
chr14	27288709	27289333	312.5	2.5337	5.39517	2.1e-16	KO_unique	101.267	17.4883
chr3	96261792	96264873	1484.75	-1.10062	7.79597	2.25e-16	merged_common_peaks	151.761	325.447
chr4	120270491	120271918	714	-1.85822	6.31103	2.25e-16	WT_unique	41.6984	151.182
chr5	35947530	35949466	1021.25	-1.67341	6.61026	2.4e-16	merged_common_peaks	54.7033	174.486
chr8	95824113	95826745	1316.5	-1.51186	6.89835	2.4e-16	WT_unique	70.6403	201.45
chr12	31224656	31226547	946	-1.70124	6.53009	2.41e-16	WT_unique	51.2496	166.654
chr5	3305696	3307007	656	-1.86129	6.2886	2.42e-16	WT_unique	41.0115	149.008
chr6	137154865	137155773	454.5	-2.19632	5.80982	2.44e-16	WT_unique	26.203	120.091
chr18	74905593	74908299	1353.5	-1.40513	7.09369	2.47e-16	WT_unique	83.9306	222.283
chr18	82729651	82730206	278	2.46171	5.48	2.69e-16	KO_unique	104.754	19.016
chr17	10079639	10080582	472	-1.72949	6.48514	2.95e-16	WT_unique	49.1935	163.131
chr2	59377209	59382424	2143	1.17132	7.58821	2.95e-16	merged_common_peaks	288.789	128.226
chr9	43188228	43189590	681.5	-1.81585	6.35857	3e-16	WT_unique	43.7328	153.969
chr19	47704984	47706353	685	-1.59695	6.71034	3.05e-16	WT_unique	60.2072	182.129
chr2	146629359	146631935	1407.75	-1.35001	7.19334	3.15e-16	merged_common_peaks	91.6673	233.673
chr18	24392826	24393783	479	1.74559	6.4599	3.25e-16	KO_unique	161.199	48.0713
chr11	96906275	96907602	664	-1.96222	6.1346	3.28e-16	WT_unique	35.5922	138.689
chr3	79530550	79533520	1520.5	-1.41678	7.06275	3.33e-16	merged_common_peaks	81.8188	218.447
chr11	98469362	98471051	845	-1.61658	6.68679	3.44e-16	WT_unique	58.8308	180.403
chr8	72265187	72265949	381.5	-1.97622	6.08543	3.59e-16	WT_unique	34.2331	134.694
chr6	101978180	101979757	789	-1.6645	6.60554	3.64e-16	WT_unique	54.6932	173.38
chr1	92315554	92317889	1168	-2.25306	5.7238	3.8e-16	WT_unique	24.2056	115.386
chr5	149659926	149660442	258.5	2.02186	6.02019	3.85e-16	KO_unique	130.791	32.206
chr12	45832368	45835396	1514.5	-1.78263	6.40789	3.92e-16	WT_unique	45.7778	157.5
chr7	49678052	49679189	569	-1.78263	6.40789	3.92e-16	WT_unique	45.7778	157.5
chr6	30179175	30180733	779.5	-2.23649	5.7547	3.93e-16	WT_unique	24.8721	117.209
chr4	140698584	140701862	1465.5	-1.27097	7.36106	3.99e-16	merged_common_peaks	105.828	255.388
chr14	79278963	79279819	428.5	-2.22501	5.7873	4.01e-16	WT_unique	25.5419	119.412
chr6	85231277	85232642	683	-2.22501	5.7873	4.01e-16	WT_unique	25.5419	119.412
chr12	112575956	112577384	714.5	-2.12816	5.88161	4.08e-16	WT_unique	28.1982	123.271
chr9	45391128	45392036	454.5	-2.12384	5.87932	4.08e-16	WT_unique	28.1956	122.891
chr10	59951300	59954485	1000.25	-1.40899	7.07109	4.17e-16	merged_common_peaks	82.5156	219.121
chr15	40017775	40019893	1048	-1.31827	7.25319	4.19e-16	merged_common_peaks	96.6069	240.906
chr4	136815401	136815905	252.5	-2.65913	5.23685	4.53e-16	WT_unique	15.0041	94.7737
chr8	64620943	64621180	119	-2.45599	5.47016	4.56e-16	WT_unique	18.9243	103.835
chr11	53201980	53203106	563.5	1.55613	6.76337	4.7e-16	KO_unique	186.294	63.3514
chr11	62502743	62504397	801.75	1.24043	7.41543	4.91e-16	merged_common_peaks	262.404	111.061
chr17	10343621	10345937	1158.5	-1.81481	6.33505	5.08e-16	WT_unique	43.0412	151.425
chr9	57353379	57355178	900	-1.60799	6.68224	5.19e-16	WT_unique	58.8204	179.3
chr8	88982387	88983795	704.5	-1.93098	6.14559	5.21e-16	WT_unique	36.2548	138.245
chr11	79972267	79978783	2909	0.95709	8.14465	5.38e-16	merged_common_peaks	394.312	203.108
chr15	74785438	74785833	198	-2.37189	5.57121	5.4e-16	WT_unique	20.8976	108.17
chr16	30088404	30089292	444.5	-1.8137	6.31114	5.5e-16	WT_unique	42.35	148.878
chr14	62036144	62038712	1484.25	-1.32994	7.20501	5.53e-16	merged_common_peaks	93.0568	233.938
chr1	135174431	135176074	822	-1.68874	6.52348	5.65e-16	WT_unique	51.2368	165.175
chr14	76628798	76631698	1450.5	-1.70525	6.5125	5.65e-16	WT_unique	50.5583	164.863
chr4	125167669	125168158	245	-2.30693	5.6267	5.75e-16	WT_unique	22.2115	109.909
chr14	50913583	50914969	693.5	-2.0031	6.04091	5.97e-16	WT_unique	32.885	131.823
chr1	136138822	136139705	442	-2.28824	5.65984	6.05e-16	WT_unique	22.8753	111.737
chr8	104590529	104592192	832	-1.58031	6.71823	6.07e-16	WT_unique	60.8875	182.074
chr4	125166209	125167336	564	-2.04789	6.00351	6.18e-16	WT_unique	31.5499	130.459
chr13	23995329	23996471	571.5	-1.8676	6.24266	6.4e-16	WT_unique	39.6393	144.654
chr8	94385174	94387754	1290.5	-1.43962	6.95779	6.4e-16	WT_unique	75.4778	204.733
chr7	16783435	16785069	817.5	-2.21814	5.74499	6.47e-16	WT_unique	24.8629	115.685
chr7	112140420	112141265	423	-2.68308	5.18453	6.51e-16	WT_unique	14.3501	92.1601
chr1	132158707	132159698	496	-2.20249	5.77537	6.59e-16	WT_unique	25.5301	117.508
chr7	24457122	24458764	821.5	-1.6282	6.64057	6.61e-16	WT_unique	56.7469	175.42
chr10	75562509	75564238	865	-2.14581	5.85583	6.65e-16	WT_unique	27.5298	121.831
chr3	111370645	111371830	593	-2.15017	5.85814	6.65e-16	WT_unique	27.5323	122.211
chr10	128094525	128095721	598.5	-1.65308	6.56224	6.93e-16	WT_unique	53.2866	167.589
chr9	65256026	65258129	1052	-1.65924	6.56551	6.93e-16	WT_unique	53.2936	168.328
chr8	70765775	70767399	812.5	-1.71348	6.47667	6.96e-16	WT_unique	49.1776	161.278
chr2	30264368	30267209	1421	-1.39805	7.05283	7.03e-16	WT_unique	81.7873	215.546
chr8	68270710	68272584	937.5	-1.51686	6.812	7.03e-16	WT_unique	66.4211	190.076
chr11	118307822	118308970	522.75	1.45894	6.93499	7.4e-16	merged_common_peaks	202.877	73.7985
chr13	21778980	21780954	1212.25	-1.45178	6.93695	7.4e-16	merged_common_peaks	74.0824	202.649
chr7	28596460	28598658	1099.5	-1.45681	6.93961	7.4e-16	WT_unique	74.0899	203.377
chr5	137609786	137611684	949.5	-1.67873	6.53764	7.75e-16	WT_unique	51.922	166.226
chr3	95293432	95296901	1735	-1.91162	6.16237	7.81e-16	WT_unique	36.9259	138.927
chr8	47762780	47765352	1320.5	-1.36901	7.11079	7.99e-16	merged_common_peaks	86.0012	222.135
chr3	9638821	9644678	3108	-1.11577	7.68115	8.17e-16	merged_common_peaks	139.417	302.132
chr1	180319175	180320135	480.5	-1.91567	6.13748	8.27e-16	WT_unique	36.2434	136.742
chr5	111791824	111794081	1129	-1.91951	6.13952	8.27e-16	WT_unique	36.2464	137.118
chr16	92182816	92184568	876.5	-1.62523	6.60305	8.38e-16	WT_unique	55.3471	170.741
chr4	146430339	146431397	529.5	-0.99082	8.0221	8.47e-16	WT_unique	184.399	366.46
chr10	79496403	79497958	778	1.67003	6.51841	8.64e-16	KO_unique	163.532	51.3893
chr19	25206788	25209043	1128	-1.69894	6.50917	8.64e-16	WT_unique	50.5521	164.124
chr18	61235996	61237536	770.5	-1.94775	6.09892	8.72e-16	WT_unique	34.8973	134.624
chr16	4030412	4030990	289.5	1.59688	6.66374	8.83e-16	KO_unique	176.336	58.295
chr6	100959667	100960685	509.5	-2.3619	5.56593	9.04e-16	WT_unique	20.8935	107.402
chr8	120744133	120744765	316.5	-2.56005	5.30666	9.16e-16	WT_unique	16.2981	96.1147
chr19	57134395	57136472	1039	-1.83648	6.27546	9.3e-16	WT_unique	40.9906	146.393
chr9	43191387	43192241	427.5	-1.8329	6.27357	9.3e-16	WT_unique	40.9877	146.02
chr14	48709189	48712058	1016.5	-1.37923	7.09215	9.32e-16	merged_common_peaks	84.597	220.062
chr13	66457683	66458742	530	-1.69653	6.48792	9.61e-16	WT_unique	49.8546	161.589
chr10	117951563	117955074	1756	-1.61638	6.63431	9.97e-16	WT_unique	56.7332	173.947
chr11	76348537	76349534	499	1.86392	6.24046	1e-15	KO_unique	144.249	39.6294
chr16	10376519	10377897	689.5	-1.83921	6.25247	1e-15	WT_unique	40.3044	144.215
chr8	64634272	64635556	642.5	-2.03812	5.96685	1.02e-15	WT_unique	30.8626	126.756
chr12	73793304	73794698	697.5	-2.26558	5.68969	1.04e-15	WT_unique	23.5377	113.18
chr14	54929592	54930680	544.5	-2.22969	5.71143	1.04e-15	WT_unique	24.1941	113.478
chr2	119285810	119286499	345	-2.09394	5.89782	1.07e-15	WT_unique	28.857	123.194
chr10	25313702	25314847	479.25	1.44703	6.93627	1.08e-15	merged_common_peaks	202.22	74.1695
chr11	118007155	118008924	885	-1.44926	6.93562	1.08e-15	WT_unique	74.0789	202.286
chr2	87520522	87521659	569	-2.16489	5.79319	1.08e-15	WT_unique	26.1864	117.428
chr4	125164175	125165935	880.5	-1.86346	6.21523	1.08e-15	WT_unique	38.9486	141.726
chr7	141064156	141064852	348.5	-2.14143	5.85352	1.08e-15	WT_unique	27.5276	121.451
chr4	134113390	134120823	3765.75	-1.16379	7.53977	1.12e-15	merged_common_peaks	124.317	278.525
chr17	32057308	32059618	1155.5	-1.76244	6.35292	1.13e-15	WT_unique	44.3758	150.554
chr4	134378151	134380690	1270	-1.61626	6.61638	1.13e-15	WT_unique	56.0348	171.791
chr1	57368288	57370256	984.5	-1.47846	6.88067	1.14e-15	WT_unique	70.5923	196.706
chr10	41687150	41687995	423	1.89001	6.1848	1.16e-15	KO_unique	140.051	37.7864
chr5	27341830	27342882	526.5	-1.35794	7.09295	1.34e-15	WT_unique	85.2708	218.565
chr12	28659105	28660557	726.5	-1.73094	6.40219	1.44e-15	WT_unique	46.4215	154.093
chr7	118165733	118168372	1320	1.75382	6.38567	1.44e-15	KO_unique	153.552	45.5305
chr11	57962233	57963164	453.25	1.37563	7.05266	1.48e-15	merged_common_peaks	213.853	82.4156
chr17	5051710	5053876	1083.5	-1.53709	6.74436	1.56e-15	WT_unique	62.9361	182.646
chr11	63180238	63180885	324	2.29684	5.6126	1.6e-15	KO_unique	108.46	22.0725
chr11	72950768	72951913	573	-1.75897	6.35109	1.74e-15	WT_unique	44.3728	150.183
chr10	78424786	78426620	917.5	-1.58186	6.66841	1.76e-15	WT_unique	58.7892	175.989
chr14	32121913	32122275	181.5	-2.1842	5.76569	1.77e-15	WT_unique	25.5206	115.985
chr14	79109487	79110998	756	-1.7121	6.43465	1.82e-15	WT_unique	47.7888	156.574
chr3	94658251	94659779	764.5	-1.60694	6.59337	1.92e-15	WT_unique	55.3265	168.527
chr8	19784015	19785313	739.25	0.47768	10.0574	1.92e-15	merged_common_peaks	1257.42	902.992
chr8	48727864	48729628	1013.25	-1.47193	6.86274	1.93e-15	merged_common_peaks	69.8784	193.838
chr4	140541530	140542491	481	-2.65313	5.16867	1.96e-15	WT_unique	14.3413	90.2112
chr10	128710540	128712737	986	-1.49359	6.81488	1.99e-15	merged_common_peaks	67.0927	188.926
chr11	101619938	101620536	299.5	1.72167	6.41563	2.01e-15	KO_unique	155.037	47.0067
chr2	125766179	125766515	168.5	1.67809	6.50182	2.01e-15	KO_unique	162.114	50.66
chr8	91928898	91929510	306.5	-3.2478	4.612	2.04e-15	WT_unique	7.93428	75.369
chr17	35487921	35488875	477.5	-1.90019	6.12928	2.07e-15	WT_unique	36.2318	135.24
chr17	35563731	35565314	792	-1.92762	6.11629	2.07e-15	WT_unique	35.5673	135.308
chr4	134016203	134018425	1111.5	-1.91981	6.11215	2.07e-15	WT_unique	35.5615	134.555
chr5	31628310	31629715	703	1.89663	6.13097	2.07e-15	KO_unique	135.231	36.3191
chr18	46912345	46915867	1752	0.97408	8.03201	2.09e-15	merged_common_peaks	366.851	186.751
chr11	20134879	20135547	334.5	1.51772	6.74517	2.32e-15	KO_unique	181.526	63.3956
chr16	92344925	92345571	323.5	-2.39037	5.4855	2.37e-15	WT_unique	19.5665	102.586
chr3	9599360	9602209	1522.5	-1.34599	7.09861	2.38e-15	merged_common_peaks	85.9613	218.518
chr2	69892291	69894299	1004.5	-1.68088	6.45941	2.5e-15	WT_unique	49.1449	157.57
chr9	121466152	121466826	337.5	-2.33151	5.54984	2.52e-15	WT_unique	20.8805	105.098
chr19	14873397	14874588	596	-2.01089	5.98393	2.54e-15	WT_unique	31.5263	127.061
chr18	75344417	75345967	775.5	-1.7485	6.34554	2.7e-15	WT_unique	44.3631	149.064
chr5	116287902	116289089	594	-1.76755	6.333	2.7e-15	WT_unique	43.6898	148.753
chr12	19360274	19361910	848.75	1.06766	7.76144	2.71e-15	merged_common_peaks	314.141	149.874
chr10	11255952	11257163	606	2.03133	5.92211	2.73e-15	KO_unique	122.597	29.9907
chr2	156641925	156643260	668	-2.05615	5.91138	2.73e-15	WT_unique	29.5135	122.739
chr3	122418682	122419143	231	-2.06478	5.91595	2.73e-15	WT_unique	29.5188	123.498
chr4	140762990	140763696	353.5	-2.2493	5.63922	2.75e-15	WT_unique	22.8571	108.675
chr11	99143397	99144071	337.5	1.7061	6.4303	2.78e-15	KO_unique	155.778	47.7441
chr14	52052735	52054449	857.5	1.68447	6.44175	2.78e-15	KO_unique	155.847	48.4866
chr12	54231843	54232111	134.5	2.20679	5.68684	2.82e-15	KO_unique	110.679	23.9748
chr17	8413434	8414895	731	-2.12819	5.81057	2.88e-15	WT_unique	26.843	117.349
chr5	30617399	30618577	589.5	-2.12364	5.80816	2.88e-15	WT_unique	26.8405	116.969
chr17	6324204	6325673	735	1.77696	6.31377	2.96e-15	KO_unique	147.263	42.971
chr2	168790198	168791883	843	-1.67018	6.49394	3.05e-15	WT_unique	50.5224	160.79
chr18	75329254	75330405	576	-1.87712	6.14411	3.06e-15	WT_unique	36.9	135.549
chr5	116005804	116008262	1229.5	-1.88486	6.14821	3.06e-15	WT_unique	36.9059	136.3
chr2	71804393	71806612	1110	-1.71302	6.41407	3.09e-15	WT_unique	47.0969	154.405
chr2	60266857	60270299	1676.25	1.22825	7.34478	3.11e-15	merged_common_peaks	248.811	106.201
chr10	60652802	60653449	324	-2.42728	5.40317	3.38e-15	WT_unique	18.2463	98.1428
chr1	35869400	35872736	2035.5	1.42679	6.92668	3.39e-15	merged_common_peaks	199.476	74.1968
chr13	110695992	110697376	692.5	-2.70253	5.12692	3.39e-15	WT_unique	13.6957	89.1514
chr5	117358563	117361352	1395	-1.42892	6.92485	3.39e-15	WT_unique	74.0481	199.371
chr6	120108020	120110358	1169.5	-1.59544	6.62322	3.39e-15	WT_unique	56.7088	171.366
chr16	23030231	23032545	879.75	1.15185	7.53948	3.44e-15	merged_common_peaks	277.319	124.807
chr10	80013739	80015167	714.5	-1.92007	6.08426	3.48e-15	WT_unique	34.8775	131.991
chr11	100277683	100278593	455.5	-1.92007	6.08426	3.48e-15	WT_unique	34.8775	131.991
chr7	38251638	38256021	1268	-1.37233	7.02664	3.6e-15	merged_common_peaks	81.0351	209.79
chr17	47510850	47512469	857	-1.12	7.62198	3.61e-15	merged_common_peaks	133.619	290.417
chr9	56541451	56543441	708	-1.46644	6.83046	3.77e-15	merged_common_peaks	68.4624	189.188
chr5	113723091	113725069	989.5	-1.73326	6.35977	3.78e-15	WT_unique	45.0402	149.749
chr1	90904005	90904905	450.5	2.35951	5.48739	3.97e-15	KO_unique	101.627	19.8028
chr5	116386833	116389251	943.25	-1.28407	7.2027	3.97e-15	merged_common_peaks	94.3967	229.88
chr8	83311587	83312104	259	-2.33676	5.50561	3.97e-15	WT_unique	20.2133	102.111
chr10	80595964	80599013	1525	-1.64399	6.51925	4.13e-15	WT_unique	51.8853	162.157
chr13	80921126	80922469	672	-1.76051	6.32927	4.16e-15	WT_unique	43.6835	148.007
chr4	139007057	139008597	770.5	-1.73795	6.33996	4.16e-15	WT_unique	44.3538	147.947
chr17	5269119	5272069	1664	-1.37034	7.01292	4.19e-15	merged_common_peaks	80.3235	207.662
chr12	73779211	73780163	476.5	-2.31086	5.53891	4.21e-15	WT_unique	20.8717	103.561
chr11	62505250	62505531	141	1.48502	6.80102	4.34e-15	KO_unique	186.564	66.6489
chr14	48651262	48656403	3138.75	-1.23237	7.32091	4.34e-15	merged_common_peaks	104.309	245.078
chr5	63932466	63933599	567	-1.48269	6.80911	4.34e-15	WT_unique	67.0779	187.462
chr8	105974777	105975146	185	-2.25212	5.59769	4.4e-15	WT_unique	22.1868	105.694
chr11	65158216	65158782	283.5	1.84051	6.17523	4.48e-15	KO_unique	136.758	38.1861
chr16	91427493	91428932	720	-1.86224	6.16279	4.48e-15	WT_unique	37.5742	136.609
chr14	61311662	61312793	566	-2.19144	5.69118	4.64e-15	WT_unique	24.1753	110.423
chr2	92477567	92478363	398.5	2.07931	5.81456	4.68e-15	KO_unique	115.698	27.3772
chr9	43284070	43284572	251.5	-1.87323	6.14205	4.81e-15	WT_unique	36.8971	135.173
chr8	71675690	71678291	958.75	-1.26343	7.25588	4.99e-15	merged_common_peaks	98.6444	236.811
chr2	32077900	32079506	803.5	-1.7945	6.27729	5.01e-15	WT_unique	41.6441	144.461
chr3	101243682	101244720	519.5	1.78677	6.2813	5.01e-15	KO_unique	144.476	41.872
chr7	46615200	46616322	561.5	-1.76726	6.28656	5.01e-15	WT_unique	42.3101	144.026
chr7	64184046	64186091	1023	-1.58028	6.6152	5.09e-15	WT_unique	56.6915	169.523
chr5	75368365	75369728	682	-1.88058	6.1189	5.16e-15	WT_unique	36.2174	133.361
chr2	92804851	92806187	668.5	-1.91205	6.08001	5.5e-15	WT_unique	34.8717	131.237
chr10	81614696	81616047	676	-1.6123	6.54066	5.55e-15	WT_unique	53.2426	162.783
chr7	6993010	6994639	815	1.73419	6.32964	6.42e-15	KO_unique	146.701	44.0951
chr4	145221361	145222671	655.5	-1.96336	5.98962	6.48e-15	WT_unique	32.1766	125.479
chr17	47709717	47711431	857.5	-1.58528	6.5819	6.55e-15	WT_unique	55.302	165.943
chr18	75846082	75847877	795.25	1.34768	7.05785	6.73e-15	merged_common_peaks	212.555	83.5177
chr4	123161323	123163159	918.5	-1.99566	5.94437	6.77e-15	WT_unique	30.8359	122.973
chr4	136731777	136732065	144.5	-1.99997	5.94665	6.77e-15	WT_unique	30.8386	123.352
chr7	44605685	44607134	725	-1.96857	5.96152	6.77e-15	WT_unique	31.499	123.281
chr1	7127929	7130680	1653.5	1.27154	7.20963	6.79e-15	merged_common_peaks	229.986	95.264
chr4	134362891	134363220	165	-2.58226	5.19616	6.86e-15	WT_unique	14.9807	89.7158
chr8	84989275	84991380	915.5	-1.26298	7.23457	6.93e-15	merged_common_peaks	97.2132	233.303
chr1	83037725	83038793	534.5	-1.63429	6.49465	7.04e-15	WT_unique	51.1799	158.88
chr13	58602477	58602865	194.5	-2.00772	5.88574	7.27e-15	WT_unique	29.4844	118.57
chr17	47441339	47442157	409.5	-2.04566	5.87226	7.27e-15	WT_unique	28.8286	119.022
chr14	121932892	121934195	652	-2.28092	5.56866	7.28e-15	WT_unique	21.5289	104.628
chr4	154785544	154786142	299.5	-2.8973	4.83621	7.29e-15	WT_unique	10.4654	77.9707
chr8	70863242	70863934	346.5	-2.05736	5.84413	7.45e-15	WT_unique	28.1576	117.198
chr3	85951896	85953304	704.5	-1.86542	6.13792	7.56e-15	WT_unique	36.8913	134.422
chr9	45401798	45403568	885.5	-1.86542	6.13792	7.56e-15	WT_unique	36.8913	134.422
chr6	140197364	140198529	583	2.12546	5.756	7.67e-15	KO_unique	112.887	25.8711
chr6	91705211	91707783	1286.5	-1.44423	6.86255	7.7e-15	WT_unique	70.5432	191.96
chr7	139936793	139938301	754.5	-1.78358	6.27152	7.76e-15	WT_unique	41.6352	143.341
chr16	10216409	10217522	557	1.65904	6.46162	7.9e-15	KO_unique	156.622	49.5942
chr4	133940356	133941990	817.5	-1.6541	6.46546	7.9e-15	WT_unique	49.8116	156.77
chr15	97491810	97492672	431.5	1.89651	6.10152	8.12e-15	KO_unique	132.493	35.5867
chr18	69303089	69304166	539	-1.86469	6.11049	8.12e-15	WT_unique	36.2057	131.857
chr17	88159053	88161205	1076.5	-1.52077	6.70322	8.7e-15	WT_unique	61.5137	176.51
chr1	151568614	151573007	2420	-1.35803	7.0064	8.74e-15	merged_common_peaks	80.3032	205.845
chr15	101162631	101164734	1459.25	-1.3605	7.00771	8.74e-15	merged_common_peaks	80.3073	206.208
chr9	5663312	5664295	492	-2.47402	5.31877	8.78e-15	WT_unique	16.9329	94.0776
chr1	133325701	133326485	392.5	-1.90385	6.04712	9.24e-15	WT_unique	34.1827	127.915
chr8	70662633	70663635	501.5	-1.93698	6.03556	9.24e-15	WT_unique	33.5228	128.36
chr19	28863102	28864592	745.5	-2.44721	5.36012	9.64e-15	WT_unique	17.5879	95.9177
chr9	43208566	43211319	1377	-1.59413	6.5683	9.84e-15	WT_unique	54.6154	164.891
chr14	32311330	32312153	412	-1.74274	6.31987	9.87e-15	WT_unique	43.6679	146.143
chr11	17930199	17930746	274	2.339	5.45006	1.04e-14	KO_unique	98.33	19.4347
chr11	107181613	107182233	310.5	1.98839	5.93682	1.08e-14	KO_unique	122.023	30.7524
chr16	29980265	29983408	1572	-1.29697	7.14263	1.08e-14	WT_unique	90.1431	221.493
chr8	84825240	84826450	605.5	-1.98835	5.90834	1.13e-14	WT_unique	30.1517	119.637
chr8	105236212	105236728	258.5	-1.99872	5.88098	1.17e-14	WT_unique	29.4791	117.812
chr11	74467527	74468571	522.5	-2.57003	5.18969	1.18e-14	WT_unique	14.977	88.9366
chr2	169781312	169782350	519.5	-2.57003	5.18969	1.18e-14	WT_unique	14.977	88.9366
chr8	12455158	12456654	748.5	-1.4446	6.81889	1.19e-14	WT_unique	68.4316	186.262
chr11	43540493	43541278	393	-2.22646	5.5841	1.2e-14	WT_unique	22.1751	103.776
chr18	82111763	82112183	210.5	2.20908	5.59522	1.2e-14	KO_unique	103.951	22.4817
chr5	121462999	121464129	565.5	-2.2706	5.56319	1.2e-14	WT_unique	21.5242	103.86
chr2	129879828	129882863	1518	-1.40109	6.89629	1.21e-14	WT_unique	73.3002	193.587
chr19	5623789	5625023	617.5	-1.68276	6.37669	1.23e-14	WT_unique	46.3761	148.887
chr4	140662553	140664625	1036.5	-2.21935	5.62337	1.23e-14	WT_unique	22.8432	106.377
chr7	37301286	37302868	791.5	-2.2143	5.62069	1.23e-14	WT_unique	22.8408	105.994
chr8	48543621	48544033	206.5	-2.17258	5.64046	1.23e-14	WT_unique	23.4932	105.914
chr17	5163898	5164631	367	-2.10847	5.72561	1.25e-14	WT_unique	25.4814	109.885
chr5	120851469	120852452	492	2.1939	5.65814	1.25e-14	KO_unique	108.015	23.6078
chr1	165656546	165657885	604	1.61542	6.52258	1.26e-14	merged_common_peaks	160.93	52.5227
chr10	75833315	75838853	3418.5	-1.30608	7.12448	1.27e-14	merged_common_peaks	88.7355	219.415
chr16	91860373	91863475	1551.5	-1.43716	6.84433	1.3e-14	WT_unique	69.8288	189.087
chr8	70659912	70660818	453.5	-1.57037	6.59209	1.3e-14	WT_unique	55.9825	166.257
chr10	78325772	78326700	464.5	-1.77802	6.24452	1.32e-14	WT_unique	40.942	140.413
chr14	19748840	19751771	1303.75	-1.35006	7.02743	1.32e-14	merged_common_peaks	81.7077	208.291
chr8	61713148	61714782	817.5	-1.65086	6.44352	1.35e-14	WT_unique	49.1149	154.231
chr11	11853965	11856584	1952	1.22827	7.27668	1.41e-14	merged_common_peaks	237.341	101.304
chr2	121357164	121358836	836.5	-1.80455	6.20929	1.44e-14	WT_unique	39.5887	138.291
chr6	88231536	88233637	1051	-1.47979	6.74585	1.44e-14	WT_unique	64.2647	179.24
chr6	140605708	140607468	608.5	1.48724	6.73885	1.44e-14	merged_common_peaks	178.833	63.7888
chr14	26990915	26993312	1199	-1.36369	6.98373	1.47e-14	WT_unique	78.8963	203.034
chr7	79968138	79968564	213.5	-2.6846	5.04638	1.47e-14	WT_unique	13.0328	83.7885
chr14	120278350	120279371	511	-1.58468	6.56329	1.48e-14	WT_unique	54.6046	163.782
chr13	118707064	118707423	180	-2.45658	5.30954	1.49e-14	WT_unique	16.927	92.9144
chr19	57192850	57194225	688	-1.73197	6.31417	1.52e-14	WT_unique	43.6583	145.025
chr3	61795760	61796607	424	-1.92898	6.00167	1.55e-14	WT_unique	32.8354	125.033
chr6	101040244	101041439	598	-1.89517	6.01343	1.55e-14	WT_unique	33.4943	124.587
chr14	76514703	76517604	1369.5	-1.2858	7.15934	1.57e-14	merged_common_peaks	91.547	223.207
chr6	140604277	140604601	162.5	1.46209	6.77462	1.59e-14	KO_unique	181.732	65.9625
chr8	110119852	110120355	252	-2.43585	5.35411	1.62e-14	WT_unique	17.5839	95.1436
chr16	92234403	92236715	1156.5	-1.41653	6.86223	1.64e-14	WT_unique	71.2079	190.084
chr6	118042960	118044054	547.5	-1.9335	5.97382	1.64e-14	WT_unique	32.1572	122.834
chr12	20234086	20234461	188	1.19892	7.33089	1.67e-14	KO_unique	243.935	106.258
chr1	136950808	136951761	477	-1.59043	6.54782	1.68e-14	WT_unique	53.9146	162.358
chr3	129540652	129542361	1057.5	-1.3155	7.07048	1.69e-14	merged_common_peaks	85.197	212.045
chr4	129377734	129383281	3606.75	-1.12099	7.52549	1.69e-14	merged_common_peaks	124.932	271.722
chr14	50912872	50913160	144.5	-1.94691	5.95006	1.73e-14	WT_unique	31.4853	121.391
chr2	120300161	120301611	725.5	-1.96954	5.93054	1.73e-14	WT_unique	30.8195	120.702
chr7	145325345	145326222	439	-1.96954	5.93054	1.73e-14	WT_unique	30.8195	120.702
chr4	155968944	155969578	317.5	-2.57845	5.12914	1.74e-14	WT_unique	14.3196	85.5304
chr4	34872098	34873915	909	-1.47275	6.75779	1.84e-14	WT_unique	64.9571	180.289
chr7	68234517	68235077	280.5	-1.9942	5.87859	1.88e-14	WT_unique	29.4764	117.433
chr7	63600378	63602165	928.75	-1.60875	6.5198	1.9e-14	merged_common_peaks	52.5429	160.249
chr6	134352604	134354479	938	-1.51199	6.69857	1.91e-14	WT_unique	61.5026	175.407
chr18	82228850	82229773	462	2.27062	5.52492	1.93e-14	KO_unique	101.141	20.9606
chr17	6493957	6494635	339.5	1.51838	6.65292	1.94e-14	KO_unique	170.321	59.4552
chr18	59976474	59977436	497.25	1.51838	6.65292	1.94e-14	merged_common_peaks	170.321	59.4552
chr2	167382843	167383091	124.5	-2.03445	5.832	1.94e-14	WT_unique	28.1444	115.298
chr5	115212372	115213696	662.5	-2.02518	5.82709	1.94e-14	WT_unique	28.139	114.538
chr4	142064605	142069853	2423	-1.23981	7.24337	1.96e-14	merged_common_peaks	98.5965	232.853
chr1	133857496	133858765	635	-2.07257	5.78112	1.99e-14	WT_unique	26.8125	112.783
chr4	133042480	133043303	412	-2.20413	5.61531	2.03e-14	WT_unique	22.8361	105.228
chr9	86714851	86716197	673.5	-2.20413	5.61531	2.03e-14	WT_unique	22.8361	105.228
chr11	51159178	51159474	148.5	2.14023	5.67754	2.04e-14	KO_unique	107.46	24.3766
chr4	125190850	125191562	356.5	-2.0938	5.71784	2.04e-14	WT_unique	25.4738	108.74
chr8	83903064	83903909	423	-2.19269	5.65111	2.04e-14	WT_unique	23.5029	107.445
chr1	53866339	53868133	726	1.29464	7.10983	2.12e-14	merged_common_peaks	216.339	88.188
chr11	116729170	116731669	979	1.35534	6.97975	2.12e-14	merged_common_peaks	201.889	78.9069
chr14	48698215	48701886	2321.75	-1.15032	7.45518	2.15e-14	merged_common_peaks	117.786	261.441
chr9	43737369	43738813	722.5	-1.87538	6.0606	2.15e-14	WT_unique	34.8457	127.848
chr16	17395242	17395815	287	1.49326	6.68388	2.19e-14	KO_unique	172.507	61.276
chr7	44524339	44525943	802.5	-1.79312	6.20324	2.24e-14	WT_unique	39.5795	137.168
chr11	89020477	89023109	1691.75	-1.20035	7.32367	2.33e-14	merged_common_peaks	105.675	242.837
chr13	97589344	97590584	589	-1.37027	6.93453	2.34e-14	merged_common_peaks	76.0773	196.674
chr19	15942559	15944093	619.75	-1.45051	6.77687	2.34e-14	merged_common_peaks	66.3312	181.286
chr2	168149488	168157625	3542.75	-1.29661	7.09615	2.49e-14	merged_common_peaks	87.2961	214.444
chr2	32702349	32704221	936.5	-1.72572	6.28789	2.58e-14	WT_unique	42.9632	142.099
chr1	156981949	156984126	1153.5	-1.15693	7.42295	2.6e-14	merged_common_peaks	114.92	256.251
chr4	135544245	135546412	1064.5	-1.27648	7.14313	2.62e-14	merged_common_peaks	90.817	220.002
chr2	164640832	164642506	837.5	-1.80111	6.15655	2.67e-14	WT_unique	38.2131	133.168
chr7	66333708	66334401	347	-2.37096	5.37336	2.73e-14	WT_unique	18.2254	94.2774
chr2	35610238	35611240	501.5	-1.92932	5.94075	2.75e-14	WT_unique	31.474	119.877
chr7	80777259	80782810	2576.5	-1.2229	7.24485	2.75e-14	merged_common_peaks	99.2779	231.73
chr5	109922567	109924097	765.5	-1.599	6.51464	2.85e-14	WT_unique	52.5326	159.139
chr5	115214115	115216079	982.5	-1.74655	6.25191	2.85e-14	WT_unique	41.6036	139.603
chr8	121897275	121899170	948	-1.66513	6.36735	2.87e-14	WT_unique	46.3592	147.025
chr6	49217226	49218909	713	-1.35155	6.95119	2.89e-14	merged_common_peaks	77.4619	197.672
chr10	68073846	68075089	622	-1.82569	6.11688	2.9e-14	WT_unique	36.8613	130.665
chr2	156646249	156646653	202.5	-2.63972	5.09368	3e-14	WT_unique	13.6783	85.2448
chr7	139593320	139593632	156.5	-2.99236	4.69535	3.03e-14	WT_unique	9.1843	73.0863
chr11	95213639	95215135	748.5	-1.85568	6.0782	3.13e-14	WT_unique	35.5151	128.537
chr1	153095173	153097633	1030.25	-1.07578	7.60638	3.16e-14	merged_common_peaks	134.223	282.924
chr8	75092983	75094139	591.25	-1.38202	6.90002	3.18e-14	merged_common_peaks	73.9773	192.809
chr15	94568416	94568693	139	2.02798	5.79025	3.21e-14	KO_unique	111.758	27.403
chr8	80680293	80681075	391.5	-2.02247	5.79054	3.21e-14	WT_unique	27.4609	111.568
chr8	109536415	109537151	368.5	-2.0583	5.77357	3.21e-14	WT_unique	26.8048	111.641
chr8	72196682	72198520	919.5	-1.48829	6.68602	3.24e-14	WT_unique	61.4727	172.466
chr6	134348000	134352260	1986.5	-1.20789	7.27791	3.27e-14	merged_common_peaks	102.109	235.871
chr17	28127923	28128479	278.5	-2.07087	5.74342	3.28e-14	WT_unique	26.1363	109.809
chr6	136842029	136842964	468	-2.11751	5.69172	3.32e-14	WT_unique	24.812	107.67
chr7	96148364	96149164	400.5	-2.08887	5.71523	3.32e-14	WT_unique	25.4712	108.358
chr7	143049681	143050344	332	-2.12742	5.69696	3.32e-14	WT_unique	24.8169	108.434
chr12	20226528	20227421	419.75	0.84485	8.28836	3.38e-14	merged_common_peaks	418.994	233.283
chr1	86749417	86751000	792	-1.45158	6.76209	3.43e-14	WT_unique	65.6308	179.505
chr15	25331520	25332894	701	1.29826	7.06461	3.43e-14	merged_common_peaks	209.926	85.3595
chr1	90901565	90902940	582.25	1.63655	6.40824	3.48e-14	merged_common_peaks	149.761	48.1667
chr5	93026134	93028208	899	-1.29887	7.08555	3.53e-14	merged_common_peaks	86.5892	213.041
chr2	35493133	35494375	621.5	-1.59786	6.47537	3.66e-14	WT_unique	51.1421	154.804
chr10	59942688	59944382	847.5	-1.50031	6.65918	3.72e-14	WT_unique	60.0888	169.993
chr17	46073493	46075400	954	-1.52872	6.60556	3.78e-14	WT_unique	57.3293	165.412
chr9	64048928	64050959	1034.5	-1.20944	7.26858	3.87e-14	merged_common_peaks	101.396	234.477
chr9	31243109	31244499	695.5	-1.90765	5.99038	3.88e-14	WT_unique	32.8212	123.144
chr11	21188278	21189563	643	1.63827	6.38719	3.9e-14	KO_unique	147.679	47.4408
chr15	92398672	92398965	147	1.66043	6.37546	3.9e-14	KO_unique	147.613	46.6966
chr18	67266990	67270506	1750.25	0.85015	8.28042	3.99e-14	merged_common_peaks	417.46	231.576
chr7	4702115	4703713	799.5	-1.40363	6.84106	4.03e-14	WT_unique	70.485	186.48
chr13	119601237	119601526	145	0.71376	8.75099	4.13e-14	WT_unique	551.75	336.418
chr12	117679646	117682018	1186.5	-1.60063	6.45712	4.14e-14	WT_unique	50.4508	153.005
chr7	27693562	27695086	873.25	1.62685	6.44637	4.14e-14	merged_common_peaks	153.256	49.6233
chr15	25914859	25916009	575.5	-1.81125	6.1358	4.15e-14	WT_unique	37.5353	131.729
chr7	65902182	65903164	491.5	-2.42103	5.29072	4.24e-14	WT_unique	16.9147	90.5872
chr4	141425281	141426947	833.5	-1.51889	6.63507	4.28e-14	WT_unique	58.7137	168.256
chr5	120696002	120697585	792	-1.51274	6.63182	4.28e-14	WT_unique	58.7066	167.52
chr9	102784253	102784924	336	-1.51274	6.63182	4.28e-14	WT_unique	58.7066	167.52
chr1	156954229	156957003	1387.5	-1.54208	6.57711	4.32e-14	WT_unique	55.9502	162.935
chr17	87963319	87964053	367.5	1.66941	6.35712	4.37e-14	KO_unique	146.203	45.9634
chr4	152350767	152351935	584.5	-1.92045	5.93605	4.37e-14	WT_unique	31.4683	119.12
chr10	61161845	61162813	484.5	-1.81355	6.11045	4.52e-14	WT_unique	36.8521	129.537
chr8	88634998	88636133	568	-1.95237	5.8893	4.6e-14	WT_unique	30.1297	116.605
chr13	58904609	58906183	787.5	-1.41048	6.81559	4.69e-14	WT_unique	69.0874	183.652
chr11	102564769	102566613	922.5	-1.49274	6.67187	4.78e-14	WT_unique	60.779	171.046
chr8	110167971	110169509	769.5	-1.744	6.22651	4.85e-14	WT_unique	40.9136	137.045
chr7	29089835	29090446	306	-2.33648	5.40689	4.87e-14	WT_unique	18.8782	95.3479
chr4	134081427	134082858	716	-1.82824	6.0912	4.9e-14	WT_unique	36.179	128.473
chr2	5796634	5798969	1168	-1.54091	6.55842	4.94e-14	WT_unique	55.2524	160.772
chr12	19186730	19187622	571.5	1.43194	6.76812	5.02e-14	merged_common_peaks	179.034	66.3558
chr4	150749169	150749828	330	-2.30908	5.44247	5.1e-14	WT_unique	19.5342	96.805
chr9	43212403	43213311	454.5	-2.31465	5.44542	5.1e-14	WT_unique	19.5364	97.1906
chr6	121111338	121112331	497	-2.01287	5.78546	5.17e-14	WT_unique	27.4555	110.806
chr11	120662623	120663229	303.5	1.47165	6.70698	5.3e-14	KO_unique	173.983	62.7331
chr4	106946722	106948959	1119	-1.85877	6.05181	5.3e-14	WT_unique	34.834	126.342
chr6	90514432	90515541	555	-1.82664	6.06283	5.3e-14	WT_unique	35.4942	125.901
chr7	139594897	139595340	222	-2.97704	4.68725	5.4e-14	WT_unique	9.1815	72.2923
chr12	105460764	105461587	412	-2.13144	5.61868	5.45e-14	WT_unique	23.4735	102.85
chr17	31726666	31727632	483.5	-2.17837	5.60167	5.45e-14	WT_unique	22.8241	103.311
chr17	48972866	48973640	387.5	-2.13144	5.61868	5.45e-14	WT_unique	23.4735	102.85
chr8	91332568	91333269	351	-2.13144	5.61868	5.45e-14	WT_unique	23.4735	102.85
chr5	104913708	104914912	602.5	1.55773	6.53431	5.63e-14	KO_unique	159.032	54.0209
chr12	111933705	111935103	699.5	-1.77946	6.17076	5.88e-14	WT_unique	38.882	133.481
chr10	81616619	81617684	533	-1.64383	6.37744	5.93e-14	WT_unique	47.0305	146.968
chr3	104225951	104228454	1541.5	-1.23359	7.19765	6.37e-14	merged_common_peaks	95.7271	225.104
chr11	6778553	6779117	282.5	1.78165	6.14735	6.44e-14	KO_unique	131.432	38.2271
chr1	7011100	7013030	965.5	1.37825	6.88981	6.65e-14	KO_unique	191.2	73.5516
chr3	112090279	112092434	1078	-1.66887	6.34767	6.65e-14	WT_unique	45.6719	145.221
chr12	109014010	109017930	1960.5	-1.40768	6.81411	6.82e-14	WT_unique	69.0835	183.286
chr8	85597225	85598353	564.5	-1.40208	6.81114	6.82e-14	WT_unique	69.0754	182.554
chr1	12997718	12998380	331.5	1.79328	6.11079	7.03e-14	KO_unique	128.661	37.1206
chr11	117875247	117876230	492	-1.80539	6.10613	7.03e-14	WT_unique	36.846	128.785
chr8	24919157	24919734	289	1.80091	6.11441	7.03e-14	KO_unique	129.326	37.1156
chr16	20477731	20480488	1416	0.79811	8.41232	7.04e-14	merged_common_peaks	449.25	258.365
chr17	5163231	5163588	179	-1.9478	5.88688	7.32e-14	WT_unique	30.1269	116.225
chr9	40331440	40333961	1261	-1.43719	6.75447	7.33e-14	WT_unique	65.6114	177.671
chr11	86580093	86582082	687.5	1.34571	6.94903	7.34e-14	merged_common_peaks	196.977	77.5027
chr19	45014890	45017614	1362.5	-1.53445	6.555	7.36e-14	WT_unique	55.2451	160.033
chr8	73336727	73337241	257.5	-1.67268	6.32771	7.45e-14	WT_unique	44.9849	143.415
chr14	55709165	55710120	478	-2.38355	5.32642	7.68e-14	WT_unique	17.5652	91.6584
chr5	129393621	129394158	269	-2.38355	5.32642	7.68e-14	WT_unique	17.5652	91.6584
chr7	138283104	138283710	303.5	-2.38946	5.32955	7.68e-14	WT_unique	17.5673	92.0458
chr7	139595812	139596490	339.5	-2.38355	5.32642	7.68e-14	WT_unique	17.5652	91.6584
chr10	33088383	33089160	389	1.95985	5.85228	7.69e-14	KO_unique	113.946	29.2904
chr14	103114543	103115878	668	-1.99096	5.8433	7.69e-14	WT_unique	28.7965	114.466
chr2	77542737	77543941	602.5	-1.98163	5.83836	7.69e-14	WT_unique	28.791	113.707
chr6	12108618	12108914	148.5	-1.99096	5.8433	7.69e-14	WT_unique	28.7965	114.466
chr8	20263009	20263462	227	0.77453	8.4952	7.86e-14	KO_unique	471.942	275.887
chr5	118482285	118484940	1328	-1.42036	6.79116	7.93e-14	WT_unique	67.6951	181.188
chr4	152344910	152346031	561	-2.31934	5.39782	8.12e-14	WT_unique	18.8717	94.1892
chr5	53509108	53510163	528	-1.58098	6.46643	8.29e-14	WT_unique	51.1244	152.95
chr8	121379383	121379942	280	-1.99835	5.77777	8.32e-14	WT_unique	27.4474	109.664
chr11	72952260	72954105	923	-1.52745	6.58723	8.34e-14	WT_unique	56.6304	163.252
chr8	121875041	121876518	739	-2.24387	5.45644	8.46e-14	WT_unique	20.1751	95.5627
chr11	60442772	60444878	1053.5	-1.33336	6.94156	8.6e-14	WT_unique	77.4332	195.123
chr4	149605576	149606002	213.5	-2.18507	5.51792	8.71e-14	WT_unique	21.4869	97.7114
chr14	48625276	48626516	620.5	-2.05386	5.6967	8.75e-14	WT_unique	25.4531	105.685
chr14	61134407	61135370	482	-2.05892	5.69937	8.75e-14	WT_unique	25.4556	106.067
chr1	182039863	182042118	1138	-1.2402	7.14639	8.81e-14	merged_common_peaks	92.1741	217.744
chr5	132399163	132400142	490	-2.17363	5.55614	8.85e-14	WT_unique	22.1514	99.9376
chr11	84883920	84884216	148.5	-2.12095	5.61313	8.9e-14	WT_unique	23.4685	102.083
chr7	122613624	122614402	389.5	-2.1262	5.61591	8.9e-14	WT_unique	23.471	102.467
chr4	115350284	115352228	990.5	1.02576	7.70809	8.97e-14	merged_common_peaks	298.372	146.546
chr3	121601980	121603762	891.5	-1.69969	6.27411	9.29e-14	WT_unique	42.9404	139.484
chr5	110449786	110451459	837	-1.69969	6.27411	9.29e-14	WT_unique	42.9404	139.484
chr8	110007877	110009453	788.5	-1.60343	6.43864	9.4e-14	WT_unique	49.7604	151.204
chr19	44283758	44285627	808.25	-1.14679	7.37171	9.81e-14	merged_common_peaks	111.3	246.442
chr7	45758017	45758489	236.5	-2.50723	5.15644	9.99e-14	WT_unique	14.9578	85.0391
chr19	61331276	61331533	129	0.86474	8.16897	1.01e-13	WT_unique	388.384	213.279
chr7	44603577	44605250	837	-1.66166	6.34385	1.01e-13	WT_unique	45.6651	144.475
chr8	126606356	126607535	590	1.69694	6.25123	1.03e-13	KO_unique	137.158	42.3051
chr11	61582952	61585953	1501	-1.18712	7.27699	1.04e-13	WT_unique	102.781	234.03
chr15	97332097	97334475	856.25	1.25024	7.12858	1.04e-13	merged_common_peaks	215.822	90.727
chr14	43967043	43968468	713	-1.89346	5.92176	1.1e-13	WT_unique	31.4509	116.848
chr18	12083468	12084130	331.5	1.93123	5.90974	1.1e-13	KO_unique	117.405	30.7843
chr2	4954213	4954916	352	1.92289	5.90579	1.1e-13	KO_unique	116.746	30.789
chr3	84266379	84267025	323.5	-1.92486	5.90689	1.1e-13	WT_unique	30.7915	116.915
chr10	99207210	99208304	547.5	-2.42337	5.23431	1.11e-13	WT_unique	16.2529	87.1842
chr5	24652910	24653188	139.5	-2.42337	5.23431	1.11e-13	WT_unique	16.2529	87.1842
chr10	60826375	60827397	511.5	-1.72472	6.2163	1.15e-13	WT_unique	40.8975	135.173
chr9	43198783	43200587	902.5	-1.72083	6.21425	1.15e-13	WT_unique	40.8945	134.799
chr18	50855529	50856268	370	-1.93402	5.87958	1.16e-13	WT_unique	30.1183	115.088
chr5	129154778	129156335	948.25	-1.27695	7.06206	1.19e-13	merged_common_peaks	85.8404	208.014
chr17	88467523	88467834	156	1.94264	5.84413	1.23e-13	KO_unique	112.63	29.2996
chr1	88509421	88511138	859	-1.72953	6.19441	1.27e-13	WT_unique	40.2145	133.359
chr8	25236929	25237723	397.5	-1.7543	6.18268	1.27e-13	WT_unique	39.5479	133.42
chr11	102134081	102135680	800	-1.82919	6.03615	1.3e-13	WT_unique	34.813	123.704
chr5	119656861	119659077	1108.5	-1.80551	6.05164	1.3e-13	WT_unique	35.4788	124.017
chr18	46936258	46938515	1282.5	1.09494	7.4964	1.31e-13	merged_common_peaks	263.904	123.548
chr17	47569860	47572715	1770.5	-1.30778	6.99248	1.33e-13	merged_common_peaks	80.9293	200.349
chr17	47708997	47709467	235.5	-2.02441	5.75563	1.34e-13	WT_unique	26.7863	108.974
chr5	129196041	129197613	786.5	-1.98367	5.77	1.34e-13	WT_unique	27.4392	108.521
chr10	37227799	37228465	333.5	-2.29615	5.38554	1.35e-13	WT_unique	18.8627	92.6433
chr5	129064970	129066770	900.5	-1.62237	6.36608	1.36e-13	WT_unique	47.01	144.734
chr8	110969952	110971637	843	-1.28817	7.0195	1.37e-13	WT_unique	83.0216	202.754
chr4	130857627	130858752	563	-1.49412	6.62196	1.38e-13	WT_unique	58.6842	165.309
chr17	6445557	6446882	641	-0.97472	7.81701	1.4e-13	merged_common_peaks	160.859	316.129
chr7	139590387	139591836	725	-1.84046	6.01356	1.4e-13	WT_unique	34.1386	122.258
chr9	102780709	102781462	377	-2.23821	5.45345	1.4e-13	WT_unique	20.1729	95.1779
chr13	40756034	40757315	641	-2.04879	5.69401	1.42e-13	WT_unique	25.4504	105.303
chr9	61304869	61305684	408	-2.04369	5.69131	1.42e-13	WT_unique	25.4477	104.921
chr14	31519190	31519631	221	-2.17399	5.51205	1.43e-13	WT_unique	21.482	96.9417
chr3	40424969	40425803	417.5	-2.21387	5.48757	1.43e-13	WT_unique	20.8306	96.6371
chr8	47759904	47760918	455.25	-1.44591	6.71208	1.44e-13	merged_common_peaks	63.5194	173.049
chr12	84235205	84237630	1246.25	-1.24999	7.10631	1.45e-13	merged_common_peaks	89.345	212.498
chr18	46427478	46428235	379	2.12448	5.60229	1.45e-13	KO_unique	101.443	23.2644
chr4	149944860	149945669	405	-2.11039	5.60754	1.45e-13	WT_unique	23.4635	101.317
chr10	80032729	80034432	852	-1.31767	6.94637	1.5e-13	WT_unique	78.1154	194.713
chr10	95310316	95312544	1114.5	-1.47148	6.66061	1.52e-13	WT_unique	60.7524	168.47
chr5	29355177	29356899	890.75	0.87911	8.1053	1.52e-13	merged_common_peaks	373.472	203.058
chr1	74850831	74852049	609.5	-1.62187	6.34445	1.53e-13	WT_unique	46.3184	142.556
chr8	57616651	57617657	503.5	-1.58875	6.41064	1.6e-13	WT_unique	49.0528	147.545
chr9	111522008	111523978	985.5	-1.59228	6.4125	1.6e-13	WT_unique	49.0561	147.917
chr15	79926942	79928338	698.5	-1.53313	6.536	1.63e-13	WT_unique	54.5473	157.867
chr17	10341106	10343311	1380.5	-1.28594	7.03059	1.65e-13	merged_common_peaks	83.7269	204.161
chr14	56193965	56196621	1332.75	0.87715	8.10919	1.66e-13	merged_common_peaks	374.226	203.744
chr15	38391219	38392180	481	-1.78477	6.09522	1.7e-13	WT_unique	36.8306	126.905
chr4	133464648	133465606	479.5	-3.02712	4.60837	1.7e-13	WT_unique	8.5434	69.6441
chr7	79209924	79213112	1695	-1.25625	7.08649	1.71e-13	merged_common_peaks	87.935	210.054
chr16	23609628	23610366	369.5	1.89736	5.91089	1.73e-13	KO_unique	116.128	31.1727
chr10	66910586	66912283	849	-1.4634	6.63964	1.76e-13	WT_unique	60.0437	165.575
chr17	15054892	15055317	213	1.61379	6.38657	1.81e-13	KO_unique	146.369	47.8244
chr18	82512919	82514105	598.25	1.43121	6.72839	1.81e-13	merged_common_peaks	174.127	64.5697
chr11	86831551	86836827	3236	0.85918	8.15252	1.83e-13	merged_common_peaks	383.241	211.268
chr11	115835919	115837168	625	-1.48748	6.58373	1.83e-13	WT_unique	57.2812	160.616
chr16	10374072	10376126	1027.5	-1.5083	6.57709	1.83e-13	WT_unique	56.6082	161.036
chr7	81189004	81189622	309.5	-1.91541	5.86973	1.84e-13	WT_unique	30.107	113.57
chr12	18235432	18235703	136	1.77535	6.07352	1.85e-13	KO_unique	124.603	36.3995
chr16	23027012	23027675	332	1.52278	6.52734	1.86e-13	KO_unique	156.36	54.4157
chr2	44525176	44525955	375	1.56591	6.45892	1.86e-13	merged_common_peaks	151.364	51.1253
chr8	78761780	78762225	223	-2.40449	5.22432	1.87e-13	WT_unique	16.2467	86.0179
chr19	58063905	58065323	709.5	-1.67303	6.28297	1.93e-13	WT_unique	43.606	139.052
chr4	75985093	75986137	522.5	-1.92455	5.84172	1.95e-13	WT_unique	29.4347	111.739
chr6	90729193	90730175	491.5	-1.81631	6.02933	2.02e-13	WT_unique	34.8038	122.572
chr1	119063960	119065797	919	-1.41817	6.71323	2.1e-13	WT_unique	64.1841	171.53
chr17	88468383	88469516	541	1.50427	6.55628	2.1e-13	merged_common_peaks	158.508	55.8755
chr9	86724686	86726680	997.5	-1.50342	6.55665	2.1e-13	WT_unique	55.9063	158.502
chr1	127508159	127508486	164	-1.9738	5.76478	2.14e-13	WT_unique	27.4337	107.76
chr10	80018691	80020135	722.5	-2.00963	5.7478	2.14e-13	WT_unique	26.7782	107.83
chr11	115073437	115073692	128	1.99446	5.7547	2.14e-13	KO_unique	107.779	27.0484
chr13	52551886	52552485	300	1.97486	5.76508	2.14e-13	KO_unique	107.822	27.4294
chr1	135182469	135184492	1414.75	-1.30979	6.94219	2.15e-13	merged_common_peaks	78.1024	193.62
chr17	44626901	44627886	493	-2.3062	5.33908	2.15e-13	WT_unique	18.2014	90.0204
chr4	125168495	125169054	280	-2.3062	5.33908	2.15e-13	WT_unique	18.2014	90.0204
chr6	83044113	83045123	505.5	-2.31222	5.34226	2.15e-13	WT_unique	18.2036	90.4075
chr14	76540818	76541946	564.5	-1.74759	6.15389	2.16e-13	WT_unique	38.8568	130.48
chr5	27827966	27829021	528	-1.82742	6.00666	2.19e-13	WT_unique	34.1296	121.126
chr12	70772396	70779301	3805	-1.13873	7.3487	2.21e-13	merged_common_peaks	109.846	241.866
chr19	44719181	44720532	676	-2.02132	5.71718	2.22e-13	WT_unique	26.1098	105.994
chr11	97669072	97672282	1605.5	-1.45917	6.6541	2.24e-13	WT_unique	60.7375	166.998
chr3	95306997	95308302	653	-1.46226	6.65573	2.24e-13	WT_unique	60.7411	167.366
chr14	32352998	32354225	614	-2.03345	5.68589	2.29e-13	WT_unique	25.4424	104.157
chr11	31984496	31985917	711	1.63947	6.3315	2.32e-13	KO_unique	142.147	45.6254
chr11	80135853	80139233	1981.5	1.07478	7.51495	2.32e-13	merged_common_peaks	265.458	126.024
chr1	14304232	14305080	424.5	-1.86398	5.96726	2.37e-13	WT_unique	32.7919	119.366
chr12	108737623	108739554	966	-1.26469	7.05557	2.37e-13	WT_unique	85.819	206.202
chr19	57127307	57128936	815	-1.85953	5.96491	2.37e-13	WT_unique	32.7891	118.988
chr4	150155169	150156007	419.5	-2.13611	5.5793	2.37e-13	WT_unique	22.8045	100.243
chr12	8868371	8869305	467.5	-1.74877	6.12884	2.39e-13	WT_unique	38.1723	128.286
chr4	140813207	140814976	885	-1.74466	6.12667	2.39e-13	WT_unique	38.1693	127.911
chr5	20741016	20742167	569.5	-1.58522	6.40877	2.41e-13	merged_common_peaks	49.0493	147.174
chr15	94569258	94570303	523	1.67514	6.2409	2.42e-13	KO_unique	135.155	42.3218
chr15	97341596	97343283	1030.75	1.32255	6.89785	2.43e-13	merged_common_peaks	188.592	75.4043
chr14	105900102	105901520	709.5	-1.55477	6.47201	2.44e-13	WT_unique	51.7908	152.155
chr11	99134236	99135557	648.75	1.12475	7.37862	2.49e-13	merged_common_peaks	245.741	112.692
chr16	21380688	21383574	1525.75	-0.97325	7.77638	2.51e-13	merged_common_peaks	156.471	307.194
chr1	89024504	89026512	788.5	-1.00635	7.68949	2.55e-13	merged_common_peaks	145.645	292.575
chr9	78363682	78379462	7953.5	-1.09513	7.45222	2.6e-13	merged_common_peaks	119.814	255.962
chr7	82787232	82788640	704.5	-1.74577	6.10114	2.63e-13	WT_unique	37.4853	125.716
chr14	34459296	34460592	648.5	-1.48425	6.58202	2.7e-13	WT_unique	57.2774	160.246
chr7	38241867	38243496	815	-1.49538	6.57026	2.7e-13	WT_unique	56.5937	159.559
chr4	3797461	3799526	703	-1.35858	6.84576	2.71e-13	merged_common_peaks	71.8278	184.19
chr13	51399716	51401630	957.5	-1.58784	6.38965	2.73e-13	WT_unique	48.3596	145.368
chr13	51902308	51903179	436	-1.90657	5.89721	2.74e-13	WT_unique	30.7801	115.4
chr17	45502173	45502929	378.5	-1.89733	5.89232	2.74e-13	WT_unique	30.7743	114.641
chr6	64656004	64663540	4417.5	1.16408	7.27099	2.78e-13	merged_common_peaks	231.205	103.175
chr6	82699951	82708428	3717.5	-0.86445	8.12419	2.78e-13	merged_common_peaks	206.782	376.476
chr15	101362466	101362714	124.5	-3.27723	4.37242	2.82e-13	WT_unique	6.65208	64.4914
chr11	118304740	118306095	678	1.43514	6.67312	2.83e-13	KO_unique	167.811	62.0582
chr16	30045486	30048058	1286.5	-1.33893	6.87721	2.84e-13	WT_unique	73.9124	186.972
chr17	5281028	5281574	273.5	-2.48127	5.1427	2.88e-13	WT_unique	14.9499	83.4786
chr4	129236062	129236827	383	-1.77807	6.06464	2.88e-13	WT_unique	36.142	123.955
chr8	104598400	104599461	441.25	-1.30715	6.9408	3.07e-13	merged_common_peaks	78.0986	193.257
chr17	45866375	45867698	662	-1.95324	5.82334	3.1e-13	WT_unique	28.7745	111.427
chr6	28930639	28931532	447	-1.94845	5.8208	3.1e-13	WT_unique	28.7716	111.047
chr18	62820363	62820787	212.5	2.37297	5.22251	3.15e-13	KO_unique	84.9767	16.4046
chr5	111442129	111442890	381	-2.69925	4.90126	3.32e-13	WT_unique	11.726	76.156
chr2	34926755	34928752	999	-1.72728	6.14313	3.33e-13	WT_unique	38.8405	128.602
chr7	34774923	34776290	684	-1.73137	6.1453	3.33e-13	WT_unique	38.8439	128.978
chr7	45799905	45801637	866.5	-1.72728	6.14313	3.33e-13	WT_unique	38.8405	128.602
chr10	62037460	62038122	331.5	-1.99468	5.73989	3.43e-13	WT_unique	26.7701	106.686
chr17	69438531	69440090	780	-1.96883	5.76215	3.43e-13	WT_unique	27.431	107.379
chr5	129389353	129389850	249	-1.96385	5.75951	3.43e-13	WT_unique	27.4281	106.998
chr6	88234103	88234694	296	-2.00466	5.74517	3.43e-13	WT_unique	26.7755	107.448
chr2	131830891	131832293	701.5	1.47753	6.58933	3.45e-13	KO_unique	160.685	57.7026
chr16	13735915	13736878	482	1.49745	6.53433	3.58e-13	KO_unique	155.746	55.1621
chr18	82228097	82228389	146.5	2.34248	5.30459	3.58e-13	KO_unique	89.006	17.5494
chr19	61154765	61156205	720.5	1.73597	6.1257	3.68e-13	KO_unique	127.441	38.2587
chr15	100034372	100035127	378	-2.05648	5.65941	3.69e-13	WT_unique	24.7811	103.082
chr11	79150355	79150879	262.5	1.83148	5.96255	3.72e-13	KO_unique	117.644	33.0553
chr13	52550954	52551557	302	2.28444	5.36725	3.72e-13	KO_unique	91.1057	18.7008
chr16	32316603	32317125	261.5	1.81554	5.97098	3.72e-13	KO_unique	117.682	33.4332
chr7	80032240	80034726	1243.5	-1.81654	5.97181	3.72e-13	WT_unique	33.4409	117.791
chr1	151177289	151178385	522.75	-1.45401	6.63467	3.8e-13	merged_common_peaks	60.0322	164.469
chr8	45234786	45237051	1133	-1.40855	6.7238	3.83e-13	WT_unique	64.872	172.216
chr17	45852393	45852837	222.5	-2.14589	5.49718	3.87e-13	WT_unique	21.4698	95.0177
chr7	30434414	30434878	232.5	-2.18566	5.47263	3.87e-13	WT_unique	20.8186	94.711
chr10	14582622	14583010	194.5	2.15203	5.51937	3.88e-13	KO_unique	96.696	21.7562
chr5	113229917	113230713	398.5	-2.1354	5.5359	3.88e-13	WT_unique	22.1341	97.2482
chr2	17982455	17984400	692.25	1.1788	7.21787	3.96e-13	merged_common_peaks	223.987	98.9392
chr7	130716046	130717347	551.5	-1.47127	6.57515	3.98e-13	merged_common_peaks	57.2623	158.769
chr12	114287006	114287668	331.5	-3.06584	4.51568	3.99e-13	WT_unique	7.90497	66.1927
chr18	65924073	65926499	1023.25	-1.18738	7.19455	4e-13	merged_common_peaks	97.0637	221.052
chr4	48681912	48684642	1460.5	1.32827	6.87309	4.08e-13	merged_common_peaks	185.751	73.9744
chr17	47957580	47959126	773.5	-1.57342	6.38202	4.1e-13	WT_unique	48.3455	143.881
chr4	136730275	136731292	509	-1.59414	6.37221	4.1e-13	WT_unique	47.6743	143.936
chr1	6447905	6449759	1007.75	1.50347	6.51819	4.11e-13	merged_common_peaks	154.335	54.4347
chr11	60447508	60449050	771.5	-1.42642	6.66961	4.13e-13	WT_unique	62.0948	166.898
chr1	39663780	39664841	501	1.55621	6.44409	4.15e-13	merged_common_peaks	149.313	50.7728
chr4	134347951	134348190	120	-2.47894	5.07646	4.4e-13	WT_unique	14.2905	79.6681
chr14	76078033	76079785	876.5	-1.40914	6.70845	4.46e-13	WT_unique	64.1723	170.428
chr17	56818154	56819708	777.5	-1.40914	6.70845	4.46e-13	WT_unique	64.1723	170.428
chr4	34909968	34913062	1539	-1.02243	7.60134	4.5e-13	merged_common_peaks	136.251	276.772
chr15	76618605	76620555	1191.75	-1.35032	6.82718	4.57e-13	merged_common_peaks	71.1119	181.313
chr18	3384363	3385959	798.5	1.35166	6.8275	4.57e-13	KO_unique	181.438	71.0947
chr18	69924668	69926713	936	-1.35032	6.82718	4.57e-13	merged_common_peaks	71.1119	181.313
chr4	3175911	3176185	137.5	1.49158	6.55027	4.59e-13	KO_unique	157.157	55.8885
chr6	137109564	137111095	766	-1.68957	6.17326	4.6e-13	WT_unique	40.1819	129.611
chr17	5275647	5279302	1828	-1.89655	5.85975	4.62e-13	WT_unique	30.0955	112.052
chr7	99815651	99816388	369	1.89811	5.859	4.62e-13	KO_unique	112.054	30.0636
chr1	151250394	151252023	815	-1.59322	6.35065	4.66e-13	WT_unique	46.9821	141.755
chr3	96576327	96577984	902.75	-1.23548	7.05199	4.72e-13	merged_common_peaks	86.4773	203.619
chr4	126001351	126002424	537	1.51599	6.48535	4.72e-13	KO_unique	151.518	52.9792
chr4	122059037	122059559	261.5	1.5499	6.42039	4.74e-13	KO_unique	146.559	50.0549
chr6	97310505	97312931	1566.5	-1.33064	6.859	4.78e-13	merged_common_peaks	73.1954	184.097
chr3	138817262	138817811	275	-1.76664	6.03107	4.89e-13	WT_unique	35.4509	120.625
chr17	35065041	35065940	450	-1.90051	5.82899	4.91e-13	WT_unique	29.4202	109.839
chr15	99838777	99840389	806.5	-1.65776	6.25191	5.01e-13	WT_unique	42.9037	135.372
chr5	116399576	116401156	790.5	-1.65776	6.25191	5.01e-13	WT_unique	42.9037	135.372
chr6	134243052	134244200	574.5	-1.65	6.2478	5.01e-13	WT_unique	42.8969	134.625
chr11	117886011	117891574	2680.5	-0.9101	7.93848	5.08e-13	merged_common_peaks	178.952	336.283
chr3	127486034	127487827	897	1.45346	6.5958	5.08e-13	KO_unique	160.067	58.4475
chr18	78104244	78105383	570	1.70871	6.14013	5.11e-13	KO_unique	127.512	39.0101
chr2	172612888	172615079	1096	-1.4036	6.68969	5.19e-13	WT_unique	63.465	167.904
chr4	60617707	60619595	947.5	0.95043	7.82015	5.29e-13	merged_common_peaks	314.162	162.572
chr13	57553705	57554190	243	-2.36592	5.2039	5.31e-13	WT_unique	16.2339	83.6829
chr8	70847818	70848251	217	-2.42565	5.17561	5.31e-13	WT_unique	15.5925	83.7742
chr8	60992508	60993649	571	-1.5674	6.39934	5.41e-13	WT_unique	49.0316	145.315
chr14	79312311	79312620	155	-1.97957	5.73189	5.47e-13	WT_unique	26.7618	105.542
chr4	140104884	140105622	369.5	-1.95383	5.75421	5.47e-13	WT_unique	27.4226	106.236
chr11	120182087	120183912	913	-1.43822	6.62631	5.56e-13	WT_unique	60.0129	162.627
chr17	29070424	29074712	2407	-1.19172	7.16469	5.61e-13	merged_common_peaks	94.9325	216.849
chr9	54215938	54217079	571	-1.67725	6.21523	5.62e-13	WT_unique	41.5451	132.868
chr2	87485518	87485897	190	-2.35335	5.25489	5.67e-13	WT_unique	16.8914	86.3165
chr2	92474092	92474346	127.5	2.3303	5.26739	5.67e-13	KO_unique	86.3749	17.175
chr3	122417375	122418080	353	-2.34702	5.25154	5.67e-13	WT_unique	16.8892	85.9276
chr16	17617186	17617783	299	-1.80298	5.96463	5.81e-13	WT_unique	33.4316	116.656
chr4	129230340	129233650	1450	-0.96541	7.76549	5.85e-13	merged_common_peaks	155.717	304.056
chr16	30233388	30234389	501	-2.03552	5.64831	5.94e-13	WT_unique	24.7705	101.552
chr5	148453961	148454749	394.5	-2.04079	5.65111	5.94e-13	WT_unique	24.7733	101.935
chr18	17418842	17419352	255.5	2.26031	5.32642	5.95e-13	KO_unique	87.8259	18.3316
chr5	115007708	115011009	2013.25	-1.50822	6.5043	6.08e-13	merged_common_peaks	53.8245	153.108
chr7	129397583	129397948	183	-2.21067	5.39037	6.15e-13	WT_unique	19.495	90.2406
chr7	63973542	63974760	609.5	-1.56615	6.37817	6.16e-13	WT_unique	48.3383	143.136
chr5	113664179	113665237	529.5	-1.53255	6.4408	6.19e-13	WT_unique	51.0743	147.756
chr17	87491540	87492775	618	-1.72889	6.09221	6.26e-13	WT_unique	37.4726	124.212
chr7	131662272	131662950	339.5	-2.11868	5.52705	6.32e-13	WT_unique	22.1266	96.095
chr16	35951112	35952082	441.25	1.28074	6.95731	6.36e-13	merged_common_peaks	193.7	79.7239
chr11	23044742	23045776	466.5	1.45089	6.60343	6.44e-13	merged_common_peaks	160.772	58.8098
chr11	23801491	23805187	1848.5	-1.39395	6.70041	6.48e-13	WT_unique	64.1526	168.591
chr15	76615617	76618233	1587.75	-1.27476	6.98757	6.48e-13	merged_common_peaks	81.5826	197.396
chr3	51128090	51129209	581.75	-1.17684	7.19954	6.51e-13	merged_common_peaks	97.7565	221.009
chr6	12096780	12098459	840	-1.48036	6.54444	6.77e-13	WT_unique	55.88	155.915
chr2	166398152	166398414	131.5	-2.74741	4.75686	6.81e-13	WT_unique	10.4335	70.0622
chr6	120111366	120112880	977.75	-1.33898	6.84946	6.84e-13	merged_common_peaks	72.5031	183.413
chr17	47713040	47715397	745.5	-1.30625	6.88719	7.09e-13	merged_common_peaks	75.2732	186.149
chr14	54830701	54831676	488	-1.87743	5.84962	7.28e-13	WT_unique	30.0836	110.533
chr18	50851872	50853151	640	-1.88702	5.8547	7.28e-13	WT_unique	30.0895	111.292
chr2	135788927	135789662	368	-1.87743	5.84962	7.28e-13	WT_unique	30.0836	110.533
chr4	112159373	112161369	737	1.28907	6.91558	7.31e-13	merged_common_peaks	188.721	77.2276
chr6	7705935	7709043	1554.5	-1.36839	6.76365	7.31e-13	WT_unique	67.6236	174.592
chr5	148567728	148568071	172	-2.53973	5.04074	7.49e-13	WT_unique	13.6504	79.3746
chr6	121364673	121364988	158	-2.53279	5.03707	7.49e-13	WT_unique	13.6485	78.9827
chr18	60659959	60661606	824	-1.89565	5.82642	7.78e-13	WT_unique	29.4173	109.459
chr2	158194966	158196116	575.5	-1.89565	5.82642	7.78e-13	WT_unique	29.4173	109.459
chr2	26613630	26614481	426	-1.70666	6.13222	7.83e-13	WT_unique	38.8244	126.724
chr8	70645166	70651399	2835	-1.10632	7.34094	7.83e-13	merged_common_peaks	110.491	237.882
chr9	61264942	61265936	497.5	-1.71495	6.13661	7.83e-13	WT_unique	38.831	127.476
chr6	72926426	72928151	833.25	-1.23916	7.03007	7.84e-13	merged_common_peaks	85.0648	200.805
chr13	95533796	95536467	1336	-1.22765	7.08296	7.91e-13	WT_unique	88.5939	207.474
chr7	113141783	113142789	503.5	1.60414	6.31476	7.94e-13	KO_unique	138.797	45.6546
chr9	115356127	115357597	735.5	-1.61009	6.31655	7.94e-13	WT_unique	45.6172	139.256
chr8	83811685	83812166	241	-1.93382	5.77873	8.26e-13	WT_unique	28.0868	107.31
chr9	57594913	57595362	225	-2.43462	5.11801	8.26e-13	WT_unique	14.9358	80.7461
chr1	33963345	33963959	307.5	-1.7965	5.99029	8.3e-13	WT_unique	34.108	118.483
chr8	78418059	78418865	403.5	-1.78753	5.98555	8.3e-13	WT_unique	34.102	117.728
chr1	4933824	4934461	324.75	1.65801	6.2203	8.54e-13	merged_common_peaks	132.45	41.9703
chr6	37406846	37407702	428.5	-1.9694	5.72651	8.72e-13	WT_unique	26.7564	104.779
chr9	43190406	43190820	207.5	-1.97449	5.7292	8.72e-13	WT_unique	26.759	105.16
chr13	94640277	94640702	213	-2.35939	5.20044	8.92e-13	WT_unique	16.2317	83.2937
chr9	116207578	116208500	461.5	-2.40595	5.16518	8.92e-13	WT_unique	15.5863	82.6049
chr16	22394745	22395506	381	-1.47955	6.50764	8.99e-13	WT_unique	54.4879	151.946
chr17	15051655	15054642	1220	0.97969	7.68966	9e-13	merged_common_peaks	289.919	147.015
chr1	86747141	86747691	275.5	-1.79386	5.9598	9.06e-13	WT_unique	33.4253	115.899
chr2	75697271	75698017	373.5	-1.78928	5.95738	9.06e-13	WT_unique	33.4223	115.522
chr9	121467219	121467780	281	-1.97512	5.69273	9.15e-13	WT_unique	26.0854	102.558
chr4	55527417	55532036	2648.5	-1.52195	6.43518	9.21e-13	merged_common_peaks	51.063	146.642
chr2	32501323	32503360	1019	-1.55885	6.37431	9.22e-13	WT_unique	48.3313	142.393
chr7	130690037	130691275	619.5	-1.5759	6.36255	9.22e-13	WT_unique	47.6565	142.074
chr6	125445935	125449116	1543.5	-0.92808	7.83754	9.43e-13	merged_common_peaks	165.823	315.518
chr8	111366925	111367285	180.5	-2.86476	4.62781	9.43e-13	WT_unique	9.16052	66.7266
chr2	87486601	87486910	155	-2.25709	5.31308	9.88e-13	WT_unique	18.1832	86.9205
chr14	65677458	65678255	399	-2.05078	5.57598	1.01e-12	WT_unique	23.435	97.098
chr15	101167456	101168509	527	-2.04523	5.57305	1.01e-12	WT_unique	23.4324	96.7148
chr10	32957283	32959081	899.5	1.42624	6.63515	1.02e-12	KO_unique	162.948	60.633
chr4	155365729	155366538	405	-2.19861	5.38399	1.02e-12	WT_unique	19.4903	89.4677
chr4	105193498	105196608	1796	-1.15357	7.22879	1.03e-12	merged_common_peaks	100.566	223.724
chr8	118409366	118409804	219.5	-2.17428	5.4196	1.03e-12	WT_unique	20.1465	90.9335
chr16	9709653	9710456	402	-2.1172	5.48199	1.04e-12	WT_unique	21.4572	93.0923
chr17	45465148	45466576	714.5	-1.49605	6.47912	1.04e-12	WT_unique	53.1168	149.826
chr5	115194401	115195367	483.5	-2.12299	5.48505	1.04e-12	WT_unique	21.4597	93.4774
chr8	111627747	111629864	1095.25	-1.36249	6.76052	1.05e-12	merged_common_peaks	67.6152	173.858
chr14	76663695	76664064	185	-1.86923	5.87744	1.06e-12	WT_unique	30.7566	112.365
chr2	141266514	141267237	362	-1.82834	5.88729	1.06e-12	WT_unique	31.4093	111.543
chr17	10334175	10336914	1228.75	-1.02753	7.54935	1.07e-12	merged_common_peaks	131.196	267.448
chr11	99139582	99140061	240	1.45236	6.57741	1.09e-12	KO_unique	157.979	57.7292
chr12	84245317	84247076	880	-1.44406	6.5782	1.09e-12	WT_unique	57.9272	157.612
chr5	21672961	21676424	2342.25	-1.21537	7.07646	1.11e-12	merged_common_peaks	88.5718	205.664
chr8	91081230	91082735	743.75	-1.21537	7.07646	1.11e-12	merged_common_peaks	88.5718	205.664
chr17	6580442	6582286	1090.75	1.47153	6.52205	1.15e-12	merged_common_peaks	153.045	55.1881
chr19	7261356	7262245	477.25	1.319	6.83356	1.15e-12	merged_common_peaks	180.151	72.2067
chr17	28630813	28631883	535.5	-1.58097	6.3228	1.19e-12	WT_unique	46.2799	138.456
chr11	84884785	84885489	352.5	-1.69414	6.12559	1.2e-12	WT_unique	38.8144	125.597
chr19	53764472	53765788	863	1.70674	6.12559	1.2e-12	merged_common_peaks	126.147	38.6453
chr1	164517522	164518959	719	-1.90952	5.80019	1.23e-12	WT_unique	28.7488	108.005
chr6	125355521	125355960	220	-1.90457	5.79757	1.23e-12	WT_unique	28.7459	107.624
chr8	110604616	110605327	356	-1.44494	6.56121	1.26e-12	WT_unique	57.2316	155.814
chr17	45863007	45863610	302	-2.51882	5.02967	1.27e-12	WT_unique	13.6446	78.1991
chr9	102736680	102737681	501	-2.45814	5.06545	1.27e-12	WT_unique	14.2845	78.4945
chr1	153406655	153408619	982.5	-1.34469	6.78076	1.29e-12	WT_unique	68.9948	175.23
chr1	75608627	75609567	470.5	-1.63775	6.218	1.3e-12	WT_unique	42.1987	131.314
chr16	29882191	29884102	1042.25	1.18478	7.1198	1.3e-12	merged_common_peaks	209.701	92.2457
chr6	140695534	140696951	709	1.63056	6.21979	1.3e-12	KO_unique	131.15	42.3565
chr4	133041896	133042178	141.5	-1.91882	5.77079	1.31e-12	WT_unique	28.0782	106.168
chr16	23096894	23103651	3400.5	0.81158	8.18883	1.32e-12	merged_common_peaks	386.579	220.256
chr1	75033207	75034902	848	-1.70286	6.10454	1.34e-12	WT_unique	38.1367	124.153
chr2	167383495	167384601	553.5	-1.56483	6.35669	1.38e-12	WT_unique	47.6457	140.956
chr2	118881993	118882479	243.5	-2.41413	5.10716	1.39e-12	WT_unique	14.9295	79.574
chr11	75849416	75849817	201	1.97171	5.68316	1.46e-12	KO_unique	101.759	25.9436
chr13	92687300	92688145	423	1.9607	5.6985	1.46e-12	KO_unique	102.455	26.3211
chr19	53806287	53807308	511	-1.66115	6.18265	1.46e-12	WT_unique	40.8446	129.179
chr4	45809680	45812315	1318	-1.46027	6.5338	1.46e-12	WT_unique	55.8569	153.696
chr13	52561173	52561639	233.5	1.40313	6.64118	1.48e-12	KO_unique	162.325	61.3765
chr10	119249690	119250336	323.5	1.98481	5.64731	1.53e-12	KO_unique	99.7134	25.1922
chr14	76323386	76324374	494.5	-1.97568	5.65531	1.53e-12	WT_unique	25.4126	99.9511
chr15	101165147	101166163	508.5	-2.00885	5.6342	1.53e-12	WT_unique	24.7572	99.6381
chr2	156690272	156691174	451.5	-1.9703	5.65246	1.53e-12	WT_unique	25.4097	99.568
chr6	52825546	52825887	171	1.98481	5.64731	1.53e-12	KO_unique	99.7134	25.1922
chr11	54201876	54202704	414.5	1.59985	6.266	1.54e-12	KO_unique	133.985	44.2031
chr18	36376906	36378238	666.5	1.80454	5.91724	1.54e-12	KO_unique	112.948	32.3338
chr16	94834612	94838428	1785	-1.22644	7.02334	1.55e-12	merged_common_peaks	85.043	198.991
chr10	67042749	67043923	587.5	-1.52014	6.41451	1.57e-12	WT_unique	50.3682	144.465
chr6	121365408	121365854	223.5	-2.30846	5.23112	1.58e-12	WT_unique	16.8759	83.5953
chr18	81251987	81252328	171	1.9987	5.61049	1.59e-12	KO_unique	97.6698	24.4395
chr9	54213501	54214478	489	-2.02669	5.60396	1.59e-12	WT_unique	24.0942	98.1764
chr16	16858452	16859547	548	1.42818	6.58383	1.6e-12	KO_unique	157.359	58.4747
chr4	145271566	145273604	1108	-1.09116	7.36078	1.62e-12	merged_common_peaks	112.611	239.912
chr1	55030982	55031540	279.5	-2.08138	5.55033	1.64e-12	WT_unique	22.7791	96.4039
chr18	8466497	8467205	354.5	-1.73481	6.04174	1.64e-12	WT_unique	36.1102	120.188
chr2	26195203	26195755	276.5	-2.29797	5.28112	1.64e-12	WT_unique	17.5346	86.2292
chr7	15900405	15900669	132.5	-2.24453	5.30643	1.64e-12	WT_unique	18.1786	86.145
chr1	92318149	92318553	202.5	-2.2241	5.3474	1.68e-12	WT_unique	18.8351	88.0011
chr13	102694095	102694464	185	-2.17416	5.37105	1.68e-12	WT_unique	19.4807	87.9206
chr6	85209317	85210038	361	-2.17416	5.37105	1.68e-12	WT_unique	19.4807	87.9206
chr9	54214751	54215073	161.5	-2.0997	5.47272	1.69e-12	WT_unique	21.4495	91.9368
chr5	113231430	113231690	130.5	-2.63999	4.86989	1.7e-12	WT_unique	11.7118	73.0031
chr19	47577320	47579459	1404.25	-1.41903	6.61615	1.73e-12	merged_common_peaks	59.9894	160.415
chr4	134342318	134344066	874.5	-1.4158	6.61445	1.73e-12	WT_unique	59.9858	160.047
chr2	75644914	75645863	475	-1.62247	6.23323	1.74e-12	WT_unique	42.8729	132.006
chr17	35489393	35490909	758.5	-1.50609	6.44625	1.76e-12	WT_unique	51.7399	146.962
chr18	73958814	73959679	458.25	1.50892	6.44209	1.76e-12	merged_common_peaks	146.682	51.5403
chr3	138814192	138816316	1259.5	-1.26695	6.91952	1.77e-12	merged_common_peaks	78.0348	187.792
chr19	30111013	30112483	735.5	-1.56578	6.31476	1.79e-12	WT_unique	46.2657	136.964
chr7	84254439	84255580	571	-1.56196	6.31274	1.79e-12	WT_unique	46.2621	136.591
chr1	180421704	180422554	425.5	-1.85803	5.83936	1.8e-12	WT_unique	30.0719	109.014
chr16	20493659	20496256	1577	1.1067	7.30136	1.8e-12	merged_common_peaks	231.475	107.486
chr18	82520021	82520741	360.5	1.88071	5.83289	1.8e-12	KO_unique	109.383	29.703
chr19	10014021	10014977	478.5	-1.85803	5.83936	1.8e-12	WT_unique	30.0719	109.014
chr3	31442270	31443638	684.5	1.88071	5.83289	1.8e-12	KO_unique	109.383	29.703
chr6	72928418	72932058	1820.5	-1.10865	7.29459	1.8e-12	WT_unique	106.911	230.547
chr8	122522256	122525701	1514.5	-1.03374	7.51233	1.8e-12	merged_common_peaks	127.598	261.234
chr8	69174936	69177524	1478.25	-1.22468	7.03439	1.83e-12	merged_common_peaks	85.7491	200.399
chr9	96484989	96488765	1521.75	1.22088	7.00993	1.83e-12	merged_common_peaks	196.77	84.4187
chr4	135536136	135538548	1206.5	-1.33882	6.77765	1.85e-12	WT_unique	68.9864	174.497
chr1	33944709	33947384	1338	-1.31886	6.81053	1.93e-12	WT_unique	71.0666	177.289
chr7	68284476	68286734	1129.5	-1.31306	6.80746	1.93e-12	WT_unique	71.0582	176.557
chr3	101245228	101245508	140.5	1.89955	5.78676	1.94e-12	KO_unique	106.635	28.581
chr7	45615819	45617716	949	-1.89462	5.79231	1.94e-12	WT_unique	28.7402	106.863
chr11	121118101	121118742	320.5	1.45742	6.49638	1.96e-12	merged_common_peaks	149.613	54.4806
chr3	97680667	97682530	932	-1.64931	6.20044	1.96e-12	WT_unique	41.5215	130.246
chr8	104600590	104600945	178	-1.6257	6.21162	1.96e-12	WT_unique	42.1883	130.19
chr12	65114622	65116273	706.5	0.94795	7.72445	2.04e-12	merged_common_peaks	293.746	152.269
chr13	52560146	52560695	275	1.9098	5.75365	2.07e-12	KO_unique	104.586	27.8335
chr1	180233984	180234681	349	-2.69902	4.73125	2.08e-12	WT_unique	10.4233	67.6848
chr2	169694798	169695457	330	-2.71534	4.73989	2.08e-12	WT_unique	10.4268	68.4776
chr5	117863707	117864040	167	-2.70721	4.73558	2.08e-12	WT_unique	10.425	68.0812
chr17	37078572	37083647	2163.5	-0.85618	8.01295	2.12e-12	merged_common_peaks	191.986	347.541
chr17	87471040	87472281	621	-1.41202	6.62914	2.16e-12	WT_unique	60.6792	161.473
chr2	167386887	167388174	644	-2.42989	5.0505	2.16e-12	WT_unique	14.2764	76.9284
chr4	46612500	46612879	190	-2.42989	5.0505	2.16e-12	WT_unique	14.2764	76.9284
chr3	35719505	35721346	921	-1.21875	7.01927	2.17e-12	WT_unique	85.0297	197.902
chr13	73333070	73334116	523.5	-1.79572	5.93112	2.19e-12	WT_unique	32.7463	113.691
chr8	108692145	108692594	225	-1.90781	5.72984	2.2e-12	WT_unique	27.3968	102.803
chr13	118713071	118716104	1517	-1.69014	6.07169	2.28e-12	WT_unique	37.4429	120.824
chr1	133326852	133327332	240.5	-1.95408	5.68159	2.33e-12	WT_unique	26.0742	101.029
chr3	22023204	22025319	1058	-1.50564	6.40684	2.33e-12	WT_unique	50.3535	142.979
chr4	47481894	47482634	370.5	-1.94876	5.67878	2.33e-12	WT_unique	26.0715	100.647
chr5	110448494	110449439	473	-1.52918	6.39934	2.33e-12	WT_unique	49.6854	143.403
chr15	102150348	102151402	527.5	-1.55589	6.33089	2.35e-12	WT_unique	46.9465	138.03
chr5	137741077	137742509	656.5	-1.5521	6.32888	2.35e-12	merged_common_peaks	46.9427	137.657
chr4	135546668	135551337	1973	-1.09737	7.31735	2.37e-12	merged_common_peaks	109.036	233.299
chr8	111032894	111034542	835.75	-1.01795	7.51212	2.42e-12	merged_common_peaks	128.279	259.771
chr11	118303425	118304484	647.25	1.37218	6.70042	2.43e-12	merged_common_peaks	167.325	64.6389
chr11	22948635	22950422	785.5	1.00933	7.55743	2.44e-12	merged_common_peaks	267.259	132.768
chr16	72623053	72624735	802	1.00558	7.55941	2.44e-12	merged_common_peaks	267.279	133.123
chr12	4178680	4178958	139.5	-1.99804	5.62847	2.45e-12	WT_unique	24.7516	98.872
chr7	30436814	30437341	264	-1.9649	5.6496	2.45e-12	WT_unique	25.4069	99.185
chr8	104570519	104571316	399	-1.99804	5.62847	2.45e-12	WT_unique	24.7516	98.872
chr10	79498435	79498854	210	1.65863	6.14321	2.49e-12	KO_unique	125.585	39.7779
chr13	21753036	21754792	917	-1.07293	7.36942	2.51e-12	merged_common_peaks	114.005	239.833
chr10	42072097	42072530	217	-1.72156	6.03472	2.53e-12	WT_unique	36.1003	119.056
chr4	135884309	135886067	879.5	-1.72599	6.03707	2.53e-12	WT_unique	36.1037	119.434
chr1	37702139	37703114	488	-2.0157	5.59815	2.55e-12	WT_unique	24.089	97.4101
chr10	59915578	59915992	207.5	-2.01017	5.59522	2.55e-12	WT_unique	24.0862	97.0264
chr1	34102603	34104381	958.25	-0.99336	7.58595	2.58e-12	merged_common_peaks	136.17	271.09
chr13	59661348	59662490	571.5	-1.47628	6.44968	2.6e-12	WT_unique	52.4016	145.797
chr17	23908033	23909885	926.5	-1.47984	6.45156	2.6e-12	WT_unique	52.4053	146.168
chr9	55095364	55095946	291.5	-1.80915	5.87713	2.61e-12	WT_unique	31.397	110.026
chr11	29677643	29678887	455.25	1.33463	6.76785	2.66e-12	merged_common_peaks	173.064	68.6189
chr7	112416399	112417413	507.5	1.52609	6.37744	2.67e-12	KO_unique	141.091	48.9893
chr11	100275540	100277331	896	-1.55428	6.30868	2.68e-12	WT_unique	46.2551	135.845
chr11	100283448	100286088	1320.5	-1.44246	6.54224	2.71e-12	WT_unique	56.5326	153.646
chr11	101610545	101611263	283	1.4228	6.55438	2.71e-12	merged_common_peaks	153.893	57.4001
chr5	122274162	122275603	721	-1.44246	6.54224	2.71e-12	WT_unique	56.5326	153.646
chr6	99978261	99978923	331.5	-2.23186	5.29972	2.71e-12	WT_unique	18.1738	85.3696
chr7	30435176	30435673	249	-2.08196	5.46333	2.75e-12	WT_unique	21.4417	90.7805
chr2	127396261	127397146	443	-2.15026	5.40689	2.77e-12	WT_unique	20.1368	89.3887
chr3	122511926	122512516	295.5	-2.1381	5.40045	2.77e-12	WT_unique	20.1317	88.6163
chr17	5302965	5303897	466.5	-1.67302	6.11441	2.79e-12	WT_unique	38.7977	123.719
chr9	43283152	43283618	233.5	-1.68151	6.1189	2.79e-12	WT_unique	38.8043	124.47
chr4	133034331	133035051	360.5	-1.75004	5.99425	2.8e-12	WT_unique	34.757	116.911
chr5	117883563	117885393	915.5	-1.72662	6.00988	2.8e-12	WT_unique	35.4219	117.229
chr10	41684242	41686634	880.75	1.09756	7.30173	2.82e-12	merged_common_peaks	230.802	107.855
chr14	115213639	115214872	617	1.86279	5.8244	2.83e-12	KO_unique	108.068	29.7126
chr15	99110145	99110879	367.5	-1.8433	5.83156	2.83e-12	WT_unique	30.0629	107.874
chr2	170252246	170253261	508	-1.84823	5.83417	2.83e-12	WT_unique	30.0659	108.255
chr13	53158588	53160776	1094.5	-1.45544	6.49487	2.88e-12	WT_unique	54.4609	149.354
chr15	38700272	38701117	439.25	1.41298	6.58547	2.92e-12	merged_common_peaks	156.711	58.8504
chr11	8753666	8756031	1068	0.91133	7.81375	2.99e-12	merged_common_peaks	308.562	164.061
chr13	97207244	97208608	682.5	-1.36287	6.71513	2.99e-12	WT_unique	65.5123	168.495
chr7	83901595	83903756	1284.25	-1.21101	7.01517	3.03e-12	merged_common_peaks	85.0161	196.812
chr14	32317028	32318554	763.5	-1.57841	6.2778	3.05e-12	WT_unique	44.8985	134.085
chr15	38392431	38393201	385.5	-1.85615	5.80551	3.05e-12	WT_unique	29.3937	106.417
chr2	32940493	32941939	723.5	-1.52172	6.35465	3.06e-12	WT_unique	48.2946	138.67
chr7	44402844	44403937	547	-1.52548	6.35664	3.06e-12	WT_unique	48.2983	139.042
chr15	76960248	76961025	389	1.75056	5.97162	3.09e-12	KO_unique	115.112	34.2099
chr6	90549646	90551691	1023	-1.67282	6.08863	3.12e-12	WT_unique	38.1132	121.519
chr7	130643904	130644816	456.5	-1.67715	6.09093	3.12e-12	WT_unique	38.1168	121.896
chr12	80925061	80926520	730	-1.37947	6.62842	3.13e-12	WT_unique	61.337	159.582
chr15	77907534	77908808	637.5	-1.32425	6.78456	3.23e-12	WT_unique	69.6685	174.452
chr4	125583613	125584598	493	-1.88831	5.75464	3.27e-12	WT_unique	28.0608	103.882
chr8	104407993	104408795	401.5	-1.88316	5.75191	3.27e-12	WT_unique	28.0578	103.5
chr17	10500467	10501905	599.5	-1.3018	6.8157	3.33e-12	merged_common_peaks	71.7447	176.877
chr8	104599769	104600151	191.5	-1.64065	6.1718	3.35e-12	WT_unique	40.8277	127.303
chr12	111728008	111728948	470.5	-1.79104	5.92865	3.4e-12	WT_unique	32.7433	113.313
chr3	103081060	103082628	784.5	-1.76147	5.94266	3.4e-12	WT_unique	33.4034	113.252
chr6	90452387	90453305	459.5	-1.42088	6.56593	3.4e-12	WT_unique	57.8999	155.026
chr1	179368445	179369478	517	1.512	6.39196	3.45e-12	KO_unique	141.824	49.7271
chr1	133854418	133857162	1372.5	-1.57303	6.25266	3.48e-12	WT_unique	44.2052	131.523
chr11	75549671	75550356	343	-1.59957	6.24408	3.48e-12	WT_unique	43.5408	131.952
chr2	145884102	145885425	662	-1.60353	6.24618	3.48e-12	WT_unique	43.5444	132.325
chr12	104787882	104788295	207	-1.89211	5.72154	3.49e-12	WT_unique	27.3882	101.659
chr14	20148651	20149858	604	-1.9026	5.72709	3.49e-12	WT_unique	27.394	102.423
chr5	116380431	116383577	2002.5	-0.84549	8.02927	3.51e-12	merged_common_peaks	194.891	350.195
chr4	135413281	135414269	419.25	1.45459	6.50456	3.64e-12	merged_common_peaks	150.316	54.8441
chr6	82807254	82807661	204	-2.41555	5.0429	3.65e-12	WT_unique	14.2721	76.1449
chr8	120745313	120746027	357.5	-2.41555	5.0429	3.65e-12	WT_unique	14.2721	76.1449
chr4	148083488	148086189	1114.25	-1.13311	7.21796	3.69e-12	merged_common_peaks	100.525	220.482
chr16	90427895	90428436	271	1.97336	5.66307	3.7e-12	KO_unique	100.409	25.5702
chr1	171319485	171320415	465.5	-1.31806	6.76666	3.8e-12	WT_unique	68.9572	171.931
chr16	20990507	20991554	389.5	1.49526	6.43562	3.84e-12	merged_common_peaks	145.336	51.5532
chr13	62393304	62393929	313	1.69434	6.03514	3.88e-12	KO_unique	117.973	36.4531
chr14	26987828	26989280	726.5	-1.37927	6.64465	3.88e-12	WT_unique	62.0352	161.376
chr1	133891407	133892213	403.5	-1.9926	5.62559	3.91e-12	WT_unique	24.7489	98.489
chr6	90033177	90036236	1534	0.74978	8.35145	3.91e-12	merged_common_peaks	423.536	251.874
chr7	49686028	49686577	275	-1.9431	5.63806	3.91e-12	WT_unique	25.3957	97.6542
chr9	21022167	21022722	278	-1.9431	5.63806	3.91e-12	WT_unique	25.3957	97.6542
chr17	74449403	74449910	254	-2.37928	5.08871	3.94e-12	WT_unique	14.9189	77.6196
chr12	54224867	54225787	460.5	1.51903	6.3741	3.96e-12	KO_unique	140.421	48.9958
chr1	156071647	156072854	604	-1.54656	6.30459	4.01e-12	WT_unique	46.2477	135.099
chr17	47507833	47508499	333.5	-1.54269	6.30254	4.01e-12	WT_unique	46.244	134.726
chr4	130250689	130252185	748.5	-1.55043	6.30664	4.01e-12	WT_unique	46.2514	135.472
chr13	45249673	45250429	378.5	-1.82597	5.85454	4.07e-12	WT_unique	30.7296	108.95
chr8	70864485	70866551	1033.5	-1.26017	6.88959	4.17e-12	WT_unique	76.6124	183.505
chr5	129392618	129393051	217	-2.35884	5.14024	4.18e-12	WT_unique	15.5713	79.8743
chr9	95520480	95523990	2050.75	-0.93803	7.7099	4.2e-12	merged_common_peaks	151.26	289.8
chr1	39122519	39124156	658	1.20063	7.03615	4.21e-12	merged_common_peaks	198.978	86.5724
chr5	115230486	115236430	4218	-1.43794	6.48561	4.22e-12	merged_common_peaks	54.4417	147.501
chr16	31002123	31009240	3559	-1.21945	6.95829	4.24e-12	WT_unique	81.4908	189.758
chr1	180279244	180280233	495	-1.39332	6.58567	4.25e-12	WT_unique	59.261	155.668
chr13	119210685	119211305	310.5	-1.99999	5.5491	4.25e-12	WT_unique	23.4108	93.6427
chr17	34964344	34965861	759	-1.39995	6.58918	4.25e-12	WT_unique	59.269	156.406
chr17	87178505	87180626	892.75	-1.39332	6.58567	4.25e-12	merged_common_peaks	59.261	155.668
chr19	57417997	57418687	345.5	-2.04745	5.53237	4.25e-12	WT_unique	22.7634	94.0982
chr2	35608898	35609852	477.5	-2.05317	5.5354	4.25e-12	WT_unique	22.7661	94.4831
chr3	32660614	32661464	425.5	-1.99999	5.5491	4.25e-12	WT_unique	23.4108	93.6427
chr4	34734244	34735109	433	1.65362	6.11403	4.25e-12	KO_unique	122.857	39.0492
chr4	148600074	148601057	492	-1.41365	6.57936	4.25e-12	WT_unique	58.5881	156.085
chr6	101033710	101034891	591	-2.04745	5.53237	4.25e-12	WT_unique	22.7634	94.0982
chr7	44526399	44527158	380	-1.66875	6.11215	4.25e-12	WT_unique	38.7944	123.342
chr18	82514680	82514990	155.5	1.74365	5.98379	4.31e-12	KO_unique	115.81	34.5824
chr12	79033760	79036433	1552.25	-0.99676	7.54888	4.34e-12	merged_common_peaks	132.56	264.525
chr3	120740595	120742824	1107	0.65029	8.75457	4.41e-12	merged_common_peaks	541.086	344.754
chr8	71701006	71701484	239.5	-1.82841	5.82367	4.42e-12	WT_unique	30.0536	106.734
chr8	84640867	84643194	1164	-1.48963	6.41807	4.43e-12	WT_unique	51.0293	143.299
chr4	133039389	133041194	903	-1.32958	6.7431	4.46e-12	WT_unique	67.57	169.823
chr12	105582466	105582883	209	-2.25308	5.25736	4.47e-12	WT_unique	17.5187	83.5113
chr19	10016934	10017199	133	-2.12145	5.43864	4.47e-12	WT_unique	20.7914	90.4698
chr1	172300340	172302542	1101.5	-1.6013	6.1987	4.48e-12	WT_unique	42.1672	127.942
chr13	114257215	114258320	553	-1.6013	6.1987	4.48e-12	WT_unique	42.1672	127.942
chr6	3395773	3396596	405.25	1.62511	6.19212	4.48e-12	merged_common_peaks	128.415	41.6304
chr14	121685494	121686113	310	-2.12582	5.39395	4.52e-12	WT_unique	20.1267	87.8433
chr3	121605437	121605808	186	-2.13666	5.35119	4.52e-12	WT_unique	19.4657	85.5989
chr16	10357415	10358558	572	-1.53109	6.33883	4.55e-12	WT_unique	47.6131	137.604
chr14	61309497	61311415	959.5	-1.57058	6.27366	4.57e-12	WT_unique	44.8915	133.339
chr8	18897623	18898491	434.5	-1.66847	6.08633	4.76e-12	WT_unique	38.1099	121.143
chr1	102263248	102264140	446.5	1.8534	5.7835	4.79e-12	KO_unique	104.706	28.9763
chr17	47512798	47514302	675.25	-1.25946	6.87588	4.92e-12	merged_common_peaks	75.9064	181.725
chr10	41412943	41416047	2063	1.23674	6.91055	4.98e-12	merged_common_peaks	184.685	78.3673
chr11	98739264	98740920	828.5	-1.4873	6.39713	5.1e-12	WT_unique	50.3347	141.12
chr16	8558476	8559023	274	1.48416	6.39964	5.1e-12	KO_unique	141.212	50.4772
chr7	68249433	68250526	547	-1.49099	6.39908	5.1e-12	WT_unique	50.3383	141.492
chr10	68229083	68234372	1864.25	-1.01098	7.49209	5.17e-12	merged_common_peaks	126.817	255.571
chr1	51681806	51682883	539	1.53404	6.31559	5.22e-12	KO_unique	135.543	46.8043
chr1	60818402	60819317	458	-1.53299	6.31877	5.22e-12	WT_unique	46.9247	135.793
chr1	171392325	171393241	458.5	-1.74735	5.93518	5.26e-12	WT_unique	33.3937	112.117
chr5	119685652	119686572	460.5	-1.66368	6.05768	5.33e-12	WT_unique	37.4226	118.564
chr6	134244499	134244780	141	-1.69016	6.04514	5.33e-12	WT_unique	36.7599	118.621
chr15	77055769	77059938	1956.5	1.06024	7.35252	5.49e-12	merged_common_peaks	236	113.174
chr9	32094236	32099047	2036.5	-1.06794	7.34848	5.49e-12	merged_common_peaks	112.557	235.968
chr15	87894979	87895797	409.5	1.88198	5.72108	5.52e-12	KO_unique	101.27	27.4758
chr7	65901005	65901836	416	-1.92267	5.70177	5.52e-12	WT_unique	26.7309	101.343
chr8	35143099	35143658	280	-1.91738	5.69897	5.52e-12	WT_unique	26.728	100.961
chr8	84987562	84988286	362.5	-1.91207	5.69616	5.52e-12	WT_unique	26.7251	100.58
chr9	43261636	43262675	520	-1.91738	5.69897	5.52e-12	WT_unique	26.728	100.961
chr11	79731434	79732991	996.75	1.17298	7.08637	5.71e-12	merged_common_peaks	204.061	90.5021
chr8	86881697	86883656	980	-1.4147	6.5452	5.76e-12	WT_unique	57.1963	152.488
chr18	12018703	12019107	202.5	1.80277	5.88306	5.78e-12	KO_unique	110.235	31.5961
chr7	19266402	19268229	914	-1.59031	6.21621	5.93e-12	WT_unique	42.845	129.012
chr8	83607373	83608936	887	-1.22929	6.95093	5.94e-12	merged_common_peaks	80.8001	189.437
chr9	42855714	42859750	2153.75	-1.2266	6.9495	5.94e-12	merged_common_peaks	80.7953	189.073
chr11	57790700	57791680	490.5	-1.69919	6.02288	5.95e-12	WT_unique	36.0839	117.171
chr8	24918491	24918861	185.5	1.7153	6.01568	5.95e-12	KO_unique	117.241	35.7044
chr1	65178080	65179464	692.5	-1.5565	6.28818	5.98e-12	WT_unique	45.5674	134.032
chr7	46606439	46608930	993.75	-1.1226	7.20211	6.02e-12	merged_common_peaks	99.7891	217.28
chr9	41953655	41954198	272	-2.45409	4.99541	6.17e-12	WT_unique	13.6267	74.6699
chr12	84239248	84240771	762	-1.43442	6.48375	6.19e-12	WT_unique	54.4379	147.131
chr17	15024690	15025724	517.5	-1.44934	6.47313	6.19e-12	WT_unique	53.76	146.809
chr7	57640188	57641766	789.5	-1.45287	6.475	6.19e-12	WT_unique	53.7639	147.18
chr5	30609899	30610583	342.5	-1.93759	5.63515	6.22e-12	WT_unique	25.3929	97.2715
chr9	44454391	44455296	453	-1.93207	5.63222	6.22e-12	WT_unique	25.3899	96.8886
chr19	47841656	47842439	392	1.801	5.84805	6.33e-12	KO_unique	107.527	30.8575
chr11	61105908	61107061	577	-1.30561	6.74532	6.37e-12	WT_unique	68.2386	168.678
chr1	39429932	39430824	446.5	-1.63071	6.11726	6.45e-12	WT_unique	39.4487	122.159
chr15	89173963	89175879	958.5	-1.65156	6.10305	6.45e-12	WT_unique	38.7808	121.839
chr5	75363554	75364317	382	-1.63071	6.11726	6.45e-12	WT_unique	39.4487	122.159
chr7	68257530	68261545	2202.25	-0.9849	7.55827	6.45e-12	merged_common_peaks	133.975	265.16
chr1	121086632	121087892	740.25	-1.47869	6.41228	6.53e-12	merged_common_peaks	51.018	142.185
chr1	89112475	89113172	349	-1.98783	5.5834	6.54e-12	WT_unique	24.0754	95.4925
chr2	87504986	87506674	844.5	-1.97653	5.57741	6.54e-12	WT_unique	24.0697	94.7251
chr9	43285167	43285727	280.5	-1.98783	5.5834	6.54e-12	WT_unique	24.0754	95.4925
chr17	6267170	6268125	478	1.3761	6.6114	6.55e-12	KO_unique	157.526	60.6885
chr2	4915399	4918393	1497.5	-1.38292	6.61373	6.55e-12	WT_unique	60.643	158.154
chr6	118047540	118048786	629	-1.30349	6.77357	6.56e-12	merged_common_peaks	69.6391	171.887
chr1	171053125	171053859	367.5	-1.69928	5.99541	6.62e-12	WT_unique	35.4023	114.965
chr12	72843736	72844717	491	-1.69928	5.99541	6.62e-12	WT_unique	35.4023	114.965
chr19	45013953	45014611	329.5	-1.69928	5.99541	6.62e-12	WT_unique	35.4023	114.965
chr5	75652874	75656354	1232.75	-1.15628	7.10197	6.65e-12	merged_common_peaks	92.0171	205.09
chr11	35638973	35641528	1278	-1.4083	6.52416	6.7e-12	WT_unique	56.4934	149.947
chr7	100943206	100944128	461.5	-1.50276	6.34462	6.75e-12	WT_unique	48.2762	136.807
chr4	59452002	59453288	643.5	-1.55478	6.26529	6.83e-12	WT_unique	44.8769	131.843
chr8	118700890	118702110	610.5	-2.03595	5.52628	6.83e-12	WT_unique	22.7581	93.3291
chr17	83879657	83882152	1248	-1.35995	6.65059	6.9e-12	WT_unique	62.7096	160.961
chr4	105275272	105279183	1784	-0.86858	7.9165	6.93e-12	merged_common_peaks	178.801	326.466
chr10	14574028	14574665	319	2.26871	5.17312	6.97e-12	KO_unique	79.2026	16.4357
chr13	43905947	43906673	363.5	-2.33814	5.12928	6.97e-12	WT_unique	15.5647	78.7032
chr5	111440259	111441164	453	-2.29225	5.1649	6.97e-12	WT_unique	16.2096	79.3977
chr2	158149480	158150356	438.5	-2.04967	5.49052	7.07e-12	WT_unique	22.0956	91.4781
chr15	79730288	79730906	309.5	2.88292	4.48289	7.08e-12	KO_unique	60.7305	8.23307
chr7	104215917	104220105	2649	-1.0444	7.37239	7.08e-12	merged_common_peaks	115.375	237.962
chr12	79974547	79976456	955	-1.45379	6.45675	7.17e-12	WT_unique	53.0711	145.376
chr12	112555024	112555480	228.5	-2.26203	5.20655	7.21e-12	WT_unique	16.86	80.8718
chr13	84936896	84937686	395.5	2.07813	5.43374	7.25e-12	KO_unique	88.8195	21.0343
chr9	59278223	59279821	799.5	-1.65974	6.08171	7.25e-12	WT_unique	38.1032	120.391
chr7	68233641	68234183	271.5	-1.72778	5.95391	7.35e-12	WT_unique	34.0603	112.814
chr18	81252901	81253358	229	2.12478	5.37619	7.37e-12	KO_unique	86.7373	19.8876
chr8	95811790	95812029	120	-2.17385	5.3208	7.41e-12	WT_unique	18.8158	84.9019
chr9	121465411	121465817	203.5	-2.12392	5.34445	7.41e-12	WT_unique	19.4607	84.8246
chr14	34548140	34549967	878.5	-1.05453	7.35056	7.42e-12	merged_common_peaks	113.244	235.213
chr17	87530088	87532488	1344.75	-1.06154	7.34509	7.42e-12	merged_common_peaks	112.542	234.893
chr1	165294953	165295824	436	-1.85409	5.77085	7.5e-12	WT_unique	28.7164	103.817
chr13	41847547	41848240	347	-1.85409	5.77085	7.5e-12	WT_unique	28.7164	103.817
chr7	100917583	100918853	635.5	-1.82063	5.78671	7.5e-12	WT_unique	29.3725	103.754
chr1	180249927	180251247	660.5	-1.47989	6.39321	7.53e-12	WT_unique	50.3272	140.376
chr1	153213569	153214941	686.5	-1.61144	6.15634	7.64e-12	WT_unique	40.8035	124.678
chr18	9299701	9300802	551	-1.59167	6.16993	7.64e-12	WT_unique	41.4728	124.998
chr7	125418160	125418996	418.5	-1.61985	6.16079	7.64e-12	WT_unique	40.8104	125.428
chr6	8484414	8487055	1321	-1.37649	6.59364	7.65e-12	WT_unique	59.9378	155.62
chr8	20590538	20591238	342.75	0.52677	9.31298	7.67e-12	merged_common_peaks	763.437	529.907
chr11	120239088	120239783	348	-1.52527	6.31468	7.76e-12	WT_unique	46.9172	135.047
chr13	112409693	112410215	300.5	1.43725	6.48683	7.79e-12	merged_common_peaks	147.59	54.5008
chr4	126000794	126001077	142	1.43451	6.49505	7.79e-12	KO_unique	148.293	54.8643
chr13	97584014	97585322	654.5	-1.56102	6.2463	7.8e-12	WT_unique	44.1944	130.401
chr18	65184437	65185812	688	-1.58358	6.23562	7.8e-12	WT_unique	43.5267	130.455
chr2	163089175	163090303	564.5	-1.55296	6.24203	7.8e-12	WT_unique	44.187	129.653
chr11	60525495	60527686	1096	-1.28369	6.79191	7.92e-12	WT_unique	71.0156	172.895
chr14	76387861	76389166	491	-1.28072	6.79034	7.92e-12	merged_common_peaks	71.0115	172.53
chr17	29476235	29478006	1093.75	-1.16633	7.06203	8.03e-12	merged_common_peaks	89.1934	200.186
chr4	56906888	56907470	291.5	-1.73785	5.93016	8.13e-12	WT_unique	33.3875	111.36
chr11	55437943	55440581	1319.5	-1.19279	7.00553	8.23e-12	WT_unique	84.9849	194.271
chr11	120240074	120240935	431	-1.47023	6.42726	8.3e-12	WT_unique	51.7019	143.248
chr5	149647345	149650708	1752	1.22541	6.94387	8.32e-12	merged_common_peaks	188.259	80.5139
chr8	47978825	47980406	791	-1.22197	6.92159	8.32e-12	WT_unique	79.3746	185.153
chr7	141099489	141100931	721.5	-1.41864	6.52963	8.38e-12	WT_unique	56.5051	151.057
chr15	92703686	92704079	197	2.51652	4.86353	8.57e-12	KO_unique	69.6374	12.1701
chr18	64187930	64191002	1358	0.98224	7.5521	8.57e-12	merged_common_peaks	263.785	133.526
chr13	113888565	113890160	798	-1.61882	6.1358	8.65e-12	WT_unique	40.1239	123.23
chr5	8820171	8820916	373	-1.61454	6.13354	8.65e-12	WT_unique	40.1206	122.855
chr6	128104143	128106104	981	-1.61882	6.1358	8.65e-12	WT_unique	40.1239	123.23
chr17	6564959	6567569	677.75	0.96082	7.62548	8.7e-12	merged_common_peaks	275.496	141.54
chr10	37219888	37220883	498	-1.86555	5.70747	8.71e-12	WT_unique	27.3732	99.75
chr11	120664824	120665130	153.5	1.51569	6.29564	8.9e-12	KO_unique	132.834	46.4561
chr15	37867457	37868485	514.5	1.56785	6.2147	8.9e-12	KO_unique	127.878	43.1346
chr10	61407411	61410591	1590.5	-1.37996	6.57859	8.94e-12	WT_unique	59.2445	154.19
chr13	59645625	59647651	1013.5	-1.3766	6.57682	8.94e-12	WT_unique	59.2408	153.822
chr4	143227899	143228513	307.5	-1.76869	5.88657	8.96e-12	WT_unique	32.0494	109.207
chr7	46614627	46614903	138.5	-1.76869	5.88657	8.96e-12	WT_unique	32.0494	109.207
chr2	168779721	168781234	701.5	-1.42734	6.48	9.05e-12	merged_common_peaks	54.43	146.39
chr8	81017294	81018420	500.25	-1.31741	6.73666	9.09e-12	merged_common_peaks	67.5533	168.355
chr3	16723287	16725616	1298.5	-1.10276	7.23234	9.14e-12	merged_common_peaks	102.605	220.36
chr16	8778113	8779187	538	1.05632	7.31457	9.24e-12	merged_common_peaks	229.56	110.386
chr7	136662852	136663486	317.5	-2.48	4.93807	9.55e-12	WT_unique	12.9787	72.4076
chr8	91961663	91962001	169.5	-2.48	4.93807	9.55e-12	WT_unique	12.9787	72.4076
chr1	34068147	34071765	1809.5	-1.18346	7.01257	9.66e-12	WT_unique	85.6772	194.591
chr9	70487112	70487839	364	-1.25221	6.845	9.68e-12	WT_unique	74.4859	177.43
chr2	32072765	32075848	1542	-1.63852	6.09615	9.77e-12	WT_unique	38.7706	120.711
chr2	169909884	169910986	551.5	-1.62205	6.11268	9.77e-12	WT_unique	39.4418	121.407
chr3	41549443	41550953	755.5	-1.61771	6.11038	9.77e-12	WT_unique	39.4383	121.031
chr19	56997015	56997882	434	-1.76993	5.85637	9.84e-12	WT_unique	31.372	106.99
chr7	31084842	31085567	363	-1.80133	5.8415	9.84e-12	WT_unique	30.7142	107.052
chr1	132103810	132104612	401.5	-1.92094	5.62633	9.9e-12	WT_unique	25.3842	96.1223
chr8	68877884	68878202	159.5	-1.91535	5.62337	9.9e-12	WT_unique	25.3813	95.7397
chr9	119994148	119994619	236	-1.92094	5.62633	9.9e-12	WT_unique	25.3842	96.1223
chr8	70640428	70640760	166.5	-1.57645	6.18555	1.01e-11	WT_unique	42.146	125.694
chr14	20117267	20117638	186	-1.70868	5.97236	1.02e-11	WT_unique	34.7278	113.512
chr17	84003649	84005359	855.5	-1.33171	6.68313	1.03e-11	WT_unique	64.7709	163.029
chr19	14791116	14793810	1303.75	-0.9989	7.49388	1.03e-11	merged_common_peaks	127.507	254.819
chr14	31519883	31520665	391.5	-1.96512	5.57137	1.04e-11	WT_unique	24.0641	93.9571
chr8	68419543	68422333	1341.75	-1.00675	7.44823	1.04e-11	merged_common_peaks	123.2	247.555
chr8	84501184	84503044	811.5	-1.13454	7.13442	1.04e-11	merged_common_peaks	94.822	208.18
chr2	170529665	170530821	578.5	-1.31396	6.71979	1.07e-11	WT_unique	66.8479	166.199
chr8	110519226	110523653	2809.5	-0.94409	7.64205	1.07e-11	merged_common_peaks	144.008	277.068
chr16	64880849	64882592	690	1.14671	7.08513	1.09e-11	merged_common_peaks	202.038	91.2514
chr5	120705132	120705586	227.5	-1.97094	5.53372	1.09e-11	WT_unique	23.397	91.7216
chr6	108530698	108532856	965.25	-1.15623	7.07948	1.09e-11	merged_common_peaks	90.5953	201.914
chr1	43470575	43472736	1081	-1.64653	6.07471	1.1e-11	WT_unique	38.0928	119.261
chr1	153215695	153218540	1423	-1.2909	6.75229	1.1e-11	WT_unique	68.9195	168.633
chr11	91327261	91328203	471.5	-1.63765	6.07002	1.1e-11	WT_unique	38.0862	118.508
chr12	110416390	110419057	1563.25	-1.00148	7.47882	1.1e-11	merged_common_peaks	126.07	252.399
chr17	8403919	8405074	578	-1.63765	6.07002	1.1e-11	WT_unique	38.0862	118.508
chr13	118711309	118711560	126	-2.35074	5.0736	1.11e-11	WT_unique	14.9102	76.0549
chr4	45577327	45578945	809.5	-1.71361	5.94641	1.13e-11	WT_unique	34.0505	111.679
chr5	27420044	27422312	1216.5	-1.11092	7.19592	1.13e-11	merged_common_peaks	99.7649	215.476
chr7	67849072	67849902	415.5	-1.71835	5.94892	1.13e-11	WT_unique	34.0538	112.057
chr12	28657615	28658400	393	-2.03186	5.48109	1.14e-11	WT_unique	22.0875	90.3229
chr1	20974715	20975185	235.5	1.51933	6.30862	1.15e-11	KO_unique	134.204	46.8168
chr11	30289555	30290208	327	1.51933	6.30862	1.15e-11	KO_unique	134.204	46.8168
chr11	87598536	87600083	774	-1.50969	6.30643	1.15e-11	WT_unique	46.9022	133.554
chr13	65604701	65606078	689	-1.59872	6.1496	1.15e-11	WT_unique	40.7927	123.551
chr17	86675544	86676939	698	-1.60297	6.15185	1.15e-11	WT_unique	40.7963	123.926
chr18	9586919	9587851	466.5	1.60373	6.15644	1.15e-11	KO_unique	124.354	40.9155
chr9	114515308	114517074	883.5	-1.59872	6.1496	1.15e-11	WT_unique	40.7927	123.551
chr13	59711822	59712468	323.5	-2.26444	5.15018	1.16e-11	WT_unique	16.2004	77.8379
chr4	134374907	134375265	179.5	-2.27144	5.15389	1.16e-11	WT_unique	16.2028	78.2278
chr8	48540672	48543034	782.75	-1.23016	6.88693	1.16e-11	merged_common_peaks	77.2707	181.272
chr9	45395169	45395672	252	-2.26444	5.15018	1.16e-11	WT_unique	16.2004	77.8379
chr11	103173044	103174026	491.5	-2.04578	5.44418	1.17e-11	WT_unique	21.426	88.4672
chr12	52392299	52393222	462	-1.54078	6.23558	1.17e-11	WT_unique	44.176	128.531
chr14	32123298	32124924	979.25	-1.22929	6.91258	1.17e-11	merged_common_peaks	78.6805	184.468
chr18	3846544	3847902	679.5	-1.54485	6.23774	1.17e-11	WT_unique	44.1798	128.905
chr2	170281867	170282881	507.5	-1.56741	6.22705	1.17e-11	WT_unique	43.5121	128.958
chr3	131249026	131249859	417	-2.04578	5.44418	1.17e-11	WT_unique	21.426	88.4672
chr4	138968411	138969247	418.5	-2.03351	5.43768	1.17e-11	WT_unique	21.4206	87.6958
chr6	140453135	140453617	241.5	1.807	5.77987	1.17e-11	KO_unique	102.777	29.372
chr7	34698972	34700312	670.5	-1.84377	5.76539	1.17e-11	WT_unique	28.7105	103.055
chr7	54645106	54645959	427	-1.56741	6.22705	1.17e-11	WT_unique	43.5121	128.958
chr8	105973590	105974015	213	-1.81547	5.78398	1.17e-11	WT_unique	29.3695	103.373
chr8	107270118	107270786	334.5	-2.07896	5.41615	1.17e-11	WT_unique	20.7735	87.7684
chr4	134067523	134068492	485	-2.24165	5.19576	1.19e-11	WT_unique	16.853	79.7043
chr5	27812072	27814846	1761	-0.96351	7.5778	1.19e-11	merged_common_peaks	136.811	266.789
chr5	117896585	117897024	220	-2.19989	5.2292	1.19e-11	WT_unique	17.4997	80.4012
chr2	173339435	173339752	159	-2.08831	5.3741	1.2e-11	WT_unique	20.1115	85.5239
chr3	37673334	37674206	436.5	-2.10093	5.38078	1.2e-11	WT_unique	20.1166	86.2974
chr12	105587115	105587794	340	-2.17331	5.26873	1.21e-11	WT_unique	18.1522	81.8769
chr14	73575179	73576549	606	1.34115	6.66153	1.21e-11	merged_common_peaks	161.133	63.6
chr5	120471606	120472161	278	-2.17331	5.26873	1.21e-11	WT_unique	18.1522	81.8769
chr1	133740926	133742764	919.5	-1.38724	6.53066	1.22e-11	WT_unique	57.1642	149.529
chr12	99362162	99362679	259	-1.64575	6.04819	1.24e-11	WT_unique	37.409	117.057
chr4	106582399	106583501	551.5	-1.67223	6.03565	1.24e-11	WT_unique	36.7465	117.114
chr6	121140528	121141784	628.5	-1.67674	6.03803	1.24e-11	WT_unique	36.7497	117.49
chr17	48272098	48273360	631.5	-1.71866	5.92	1.25e-11	WT_unique	33.3744	109.845
chr5	108049823	108055486	2781.25	-0.91059	7.7229	1.27e-11	merged_common_peaks	154.087	289.656
chr18	33020358	33021525	649.75	1.36534	6.57169	1.29e-11	merged_common_peaks	152.679	59.2614
chr2	73596755	73598819	1032.5	-1.36647	6.57145	1.29e-11	WT_unique	59.2283	152.714
chr1	171049163	171051238	781.5	-1.15479	7.04439	1.32e-11	merged_common_peaks	88.4625	196.964
chr10	78365283	78367998	1515.5	-1.16895	7.04027	1.32e-11	merged_common_peaks	87.7785	197.368
chr12	110607983	110609427	722.5	-1.42794	6.4618	1.32e-11	WT_unique	53.7365	144.585
chr17	65876307	65877559	626.5	-1.40948	6.47055	1.32e-11	WT_unique	54.4104	144.536
chr6	124953665	124955693	1039.5	0.95415	7.58663	1.32e-11	merged_common_peaks	267.557	138.099
chr3	51126418	51127127	355	-1.56568	6.20317	1.33e-11	WT_unique	42.8235	126.765
chr2	29099828	29101527	850	1.26175	6.80643	1.35e-11	KO_unique	173.321	72.2815
chr2	156858138	156859282	572.5	-1.34339	6.60932	1.36e-11	WT_unique	61.2919	155.526
chr14	24255370	24256177	404	-1.86018	5.70463	1.37e-11	WT_unique	27.3703	99.3687
chr7	110867078	110867660	291.5	-1.89601	5.68766	1.37e-11	WT_unique	26.7164	99.4338
chr8	62417443	62418102	330	-1.88519	5.68193	1.37e-11	WT_unique	26.7105	98.669
chr11	20231052	20232181	565	1.22769	6.89312	1.38e-11	KO_unique	181.895	77.6694
chr16	57280262	57281602	598.25	1.10995	7.15941	1.38e-11	merged_common_peaks	210.02	97.3045
chr10	41400767	41401470	352	1.66673	6.00745	1.39e-11	KO_unique	114.628	36.104
chr12	69760619	69760941	161.5	1.66068	6.0192	1.39e-11	KO_unique	115.323	36.4756
chr17	45495212	45495950	369.5	-1.67184	6.0084	1.39e-11	WT_unique	36.0638	114.907
chr9	75362623	75364511	944.5	-1.66723	6.00596	1.39e-11	WT_unique	36.0604	114.529
chr16	30539544	30541195	826	-1.34707	6.64377	1.42e-11	WT_unique	62.6931	159.488
chr5	119681844	119683573	865	-1.34707	6.64377	1.42e-11	WT_unique	62.6931	159.488
chr5	115226182	115226782	300.5	-2.484	4.86566	1.46e-11	WT_unique	12.3262	68.9587
chrX	103940793	103941366	287	-2.5621	4.82866	1.46e-11	WT_unique	11.6933	69.0567
chr13	21749116	21751015	1212.25	-1.00977	7.4243	1.47e-11	merged_common_peaks	121.046	243.738
chr4	129237090	129237755	333	-1.62535	6.08918	1.48e-11	WT_unique	38.7602	119.582
chr7	28578368	28579042	337.5	-1.63414	6.09383	1.48e-11	WT_unique	38.7671	120.334
chr18	75842451	75844922	958	1.14721	7.07978	1.5e-11	merged_common_peaks	201.325	90.8979
chr5	116401939	116404329	1488.25	-1.30464	6.71485	1.52e-11	merged_common_peaks	66.8349	165.097
chr10	60800489	60801772	642	-1.75995	5.85109	1.53e-11	WT_unique	31.3657	106.231
chr13	97579978	97581596	809.5	-1.78129	5.83089	1.53e-11	WT_unique	30.7017	105.532
chr13	102692464	102693661	599	-1.79135	5.83621	1.53e-11	WT_unique	30.7078	106.292
chr14	79311438	79311968	265.5	-1.79135	5.83621	1.53e-11	WT_unique	30.7078	106.292
chr7	4950322	4951227	453	-1.75493	5.84843	1.53e-11	WT_unique	31.3624	105.851
chr4	115557219	115559443	1127.5	1.15555	7.04969	1.54e-11	merged_common_peaks	197.741	88.7648
chr7	66659535	66660703	584.5	-1.67137	5.98063	1.55e-11	WT_unique	35.382	112.698
chr1	172042492	172043253	381	-1.89842	5.61441	1.57e-11	WT_unique	25.3726	94.5903
chr16	31459839	31460496	329	-1.94264	5.59915	1.57e-11	WT_unique	24.7238	95.0405
chr16	90150207	90150836	315	-1.94828	5.60213	1.57e-11	WT_unique	24.7266	95.4233
chr7	49709099	49710027	464.5	-1.93697	5.59615	1.57e-11	WT_unique	24.721	94.6569
chr9	46257337	46258322	493	-1.90973	5.6204	1.57e-11	WT_unique	25.3785	95.3569
chr8	10200038	10200419	191	-2.76056	4.57265	1.58e-11	WT_unique	9.14111	61.9456
chr9	108392516	108394014	749.5	-1.23867	6.85141	1.63e-11	WT_unique	75.1695	177.386
chr11	97064828	97067384	1643.5	-1.11065	7.14329	1.64e-11	merged_common_peaks	96.2	207.737
chr13	63979543	63981417	726	-1.0287	7.38194	1.64e-11	merged_common_peaks	116.775	238.243
chr16	10372163	10372771	304.5	-1.95362	5.56529	1.66e-11	WT_unique	24.0586	93.1898
chr17	26835754	26836507	377	-1.79812	5.80764	1.67e-11	WT_unique	30.0352	104.452
chr1	61497579	61499737	1113.25	0.79495	8.10347	1.68e-11	merged_common_peaks	362.276	208.802
chr15	55271730	55273354	926.25	1.12303	7.11783	1.69e-11	merged_common_peaks	204.981	94.1125
chr11	83270941	83272078	633.25	1.02509	7.36232	1.73e-11	merged_common_peaks	234.731	115.342
chr11	97672723	97673930	604	-1.59446	6.14735	1.73e-11	WT_unique	40.7893	123.176
chr18	38578160	38578879	360	1.57499	6.15566	1.73e-11	KO_unique	123.055	41.3027
chr6	125363661	125364281	310.5	-1.70408	5.94137	1.73e-11	WT_unique	34.044	110.923
chr9	102762967	102764065	549.5	-1.70885	5.9439	1.73e-11	WT_unique	34.0474	111.301
chr4	46627121	46629473	1507.75	-1.13384	7.09009	1.74e-11	merged_common_peaks	91.975	201.832
chr11	23120058	23121673	784.25	0.84454	7.92249	1.75e-11	merged_common_peaks	325.105	181.047
chr15	78424064	78425023	480	-1.95914	5.52747	1.75e-11	WT_unique	23.3913	90.9524
chr4	148878172	148879374	601.5	-2.00086	5.50771	1.75e-11	WT_unique	22.7419	91.0218
chr9	64188282	64189008	363.5	-2.00086	5.50771	1.75e-11	WT_unique	22.7419	91.0218
chr1	20907744	20911251	1324	-1.03734	7.34146	1.82e-11	merged_common_peaks	113.205	232.346
chr8	72754054	72754644	295.5	-1.7999	5.77573	1.83e-11	WT_unique	29.36	102.23
chr8	121380302	121380660	179.5	-1.7999	5.77573	1.83e-11	WT_unique	29.36	102.23
chr9	60971685	60972609	462.5	-1.82289	5.75433	1.83e-11	WT_unique	28.6981	101.531
chr10	111407754	111410220	1233.5	-1.29586	6.72525	1.84e-11	WT_unique	67.5236	165.786
chr16	4031433	4031729	148.5	1.28412	6.72882	1.84e-11	KO_unique	165.522	67.9669
chr11	24202413	24203913	750.5	-1.35967	6.56785	1.87e-11	WT_unique	59.2201	151.974
chr12	95436949	95437741	396.5	-1.65863	6.02845	1.88e-11	WT_unique	36.7363	115.983
chr15	99349990	99350775	393	-1.63215	6.04099	1.88e-11	WT_unique	37.3987	115.926
chr18	3764580	3765564	492.5	-1.63215	6.04099	1.88e-11	WT_unique	37.3987	115.926
chr6	97278046	97280179	1067	-1.26797	6.76925	1.88e-11	WT_unique	70.2909	169.276
chr15	9212852	9213943	548.25	1.18029	6.97855	1.89e-11	merged_common_peaks	189.847	83.7725
chr8	123190599	123193497	1449.5	-1.47467	6.35025	1.89e-11	WT_unique	48.9391	136.012
chr1	135178948	135179864	458.5	-2.06658	5.40959	1.9e-11	WT_unique	20.7681	86.9962
chr5	66470232	66472295	1002.25	-1.26358	6.79547	1.9e-11	merged_common_peaks	71.689	172.119
chr5	117901110	117901732	311.5	-2.02733	5.43441	1.9e-11	WT_unique	21.4179	87.31
chr5	129217152	129218102	475.5	-1.42434	6.4599	1.92e-11	WT_unique	53.7328	144.214
chr8	95005517	95006073	278.5	-2.31004	5.11441	1.92e-11	WT_unique	15.5559	77.1412
chr1	119119820	119120854	517.5	-1.73366	5.89827	1.93e-11	WT_unique	32.705	108.767
chr11	96905443	96905929	243.5	-1.71382	5.91743	1.93e-11	WT_unique	33.3709	109.466
chr17	29164487	29165803	658.5	-1.73366	5.89827	1.93e-11	WT_unique	32.705	108.767
chr17	29323642	29324015	187	-1.71382	5.91743	1.93e-11	WT_unique	33.3709	109.466
chr10	93444001	93444612	306	-2.08196	5.37073	1.94e-11	WT_unique	20.1087	85.1367
chr1	183263775	183265196	711	-1.5249	6.27146	1.96e-11	WT_unique	45.5384	131.044
chr19	57402811	57404708	949	-1.33672	6.60579	1.96e-11	WT_unique	61.2836	154.788
chr13	51908285	51909366	541	-2.22788	5.18847	1.97e-11	WT_unique	16.8483	78.925
chr10	119164772	119165552	390.5	-2.14802	5.30712	1.98e-11	WT_unique	18.8059	83.3511
chr14	54939446	54940118	336.5	-2.08499	5.32384	1.98e-11	WT_unique	19.4452	82.5007
chr5	117897600	117898475	438	-2.13492	5.30019	1.98e-11	WT_unique	18.8009	82.576
chr7	44225011	44225554	272	-2.13492	5.30019	1.98e-11	WT_unique	18.8009	82.576
chr9	60696217	60697009	396.5	-2.20666	5.23278	1.98e-11	WT_unique	17.502	80.7903
chr3	89466814	89468794	990.5	-1.55737	6.19877	1.99e-11	WT_unique	42.8162	126.015
chr4	10399552	10400176	312.5	-1.53863	6.21182	1.99e-11	WT_unique	43.4868	126.337
chr4	125203142	125204049	454	-1.83054	5.72406	1.99e-11	WT_unique	28.0279	99.6868
chr6	49219839	49220602	382	-1.5303	6.20741	1.99e-11	WT_unique	43.4794	125.588
chr9	58209473	58210952	740	-1.55737	6.19877	1.99e-11	WT_unique	42.8162	126.015
chr9	122234383	122235537	577.5	-1.5532	6.19656	1.99e-11	WT_unique	42.8125	125.641
chr5	93017384	93020191	1404	-1.11929	7.10453	2.01e-11	WT_unique	93.3699	202.837
chr14	20115947	20116844	449	-1.33079	6.63515	2.04e-11	WT_unique	62.6723	157.646
chr15	58463313	58464662	459.5	1.34053	6.63661	2.04e-11	merged_common_peaks	158.339	62.5243
chr3	64264836	64266330	747.5	-1.31484	6.6427	2.04e-11	WT_unique	63.3503	157.6
chr6	124424875	124425832	479	-1.39463	6.49905	2.06e-11	WT_unique	55.7823	146.663
chr8	46210804	46211960	578.5	-1.44906	6.3966	2.07e-11	WT_unique	50.9874	139.211
chr11	80098734	80099286	276.5	1.31077	6.67133	2.11e-11	KO_unique	160.532	64.7113
chr5	113619817	113621803	993.5	-1.6626	6.00351	2.12e-11	WT_unique	36.0571	114.152
chr8	105230344	105232594	1125.5	-1.14588	7.0512	2.12e-11	WT_unique	89.156	197.285
chr8	111626060	111626651	296	-1.6626	6.00351	2.12e-11	WT_unique	36.0571	114.152
chr14	70631921	70632690	385	-1.74413	5.87357	2.14e-11	WT_unique	32.0334	107.31
chr4	140573394	140574314	460.5	-1.74413	5.87357	2.14e-11	WT_unique	32.0334	107.31
chr5	124076482	124077112	315.5	-1.73419	5.86831	2.14e-11	WT_unique	32.027	106.551
chr6	92839331	92840748	709	-1.73419	5.86831	2.14e-11	WT_unique	32.027	106.551
chr8	95489727	95490534	404	-1.86881	5.67326	2.16e-11	WT_unique	26.7016	97.5226
chr10	8559117	8560028	456	1.60476	6.09089	2.23e-11	KO_unique	118.872	39.0841
chr13	58601209	58602192	492	-1.62093	6.08684	2.23e-11	WT_unique	38.7567	119.205
chr8	84024087	84024965	439.5	-1.59576	6.09876	2.23e-11	WT_unique	39.4207	119.15
chr10	11253099	11253369	135.5	1.42078	6.44025	2.24e-11	KO_unique	142.088	53.0713
chr18	56219415	56221757	1434.5	1.18175	6.96698	2.24e-11	merged_common_peaks	188.426	83.0613
chr4	62305038	62307350	1431.25	-1.18119	6.96287	2.24e-11	merged_common_peaks	82.8411	187.854
chr11	80193710	80194215	253	1.55774	6.17281	2.27e-11	KO_unique	123.784	42.0473
chr12	69806664	69810092	1714.5	1.35663	6.5763	2.29e-11	KO_unique	152.706	59.6308
chr16	35584787	35586610	912	-1.34964	6.57942	2.29e-11	WT_unique	59.9048	152.667
chr9	49110188	49111381	547.5	1.34798	6.58088	2.29e-11	merged_common_peaks	152.733	60
chr19	44199704	44200198	247.5	-1.87775	5.64118	2.32e-11	WT_unique	26.0336	95.674
chr2	72491403	72492356	477	-1.88892	5.64709	2.32e-11	WT_unique	26.0395	96.4394
chr6	83040428	83041112	342.5	-1.88334	5.64414	2.32e-11	WT_unique	26.0366	96.0564
chr10	70444459	70445083	312.5	-1.73976	5.8404	2.36e-11	WT_unique	31.3528	104.712
chr8	20394250	20395899	809.5	0.38433	10.1196	2.36e-11	merged_common_peaks	1271	973.755
chr8	48725347	48726174	414	-1.73976	5.8404	2.36e-11	WT_unique	31.3528	104.712
chr4	41627959	41629311	676.5	-1.69461	5.96491	2.37e-11	WT_unique	34.7178	112.378
chr4	142059617	142062196	1585.5	-1.12628	7.08609	2.39e-11	merged_common_peaks	91.961	200.746
chr11	19954666	19956198	766.5	-1.44986	6.37731	2.4e-11	WT_unique	50.2963	137.4
chr7	79396359	79399616	2124.75	-1.08343	7.20187	2.4e-11	merged_common_peaks	101.136	214.314
chr11	62429806	62431191	681.5	0.84186	7.90754	2.46e-11	merged_common_peaks	321.454	179.347
chr11	84081438	84082430	469	1.14363	7.06117	2.46e-11	merged_common_peaks	198.499	89.8443
chr17	6455823	6456341	259.5	1.32231	6.6526	2.48e-11	KO_unique	159.096	63.6216
chr8	106789013	106790164	576	-1.31534	6.65879	2.48e-11	WT_unique	64.0497	159.395
chr14	32304502	32305361	430	-1.92557	5.59011	2.49e-11	WT_unique	24.7152	93.8897
chr16	31410974	31411500	263.5	-1.93128	5.59313	2.49e-11	WT_unique	24.718	94.2728
chr8	123195025	123195699	337.5	-1.91983	5.58707	2.49e-11	WT_unique	24.7123	93.5059
chr10	61825813	61833438	3482	-1.06033	7.25931	2.51e-11	merged_common_peaks	106.09	221.241
chr13	28917311	28918214	452	-1.6152	6.05813	2.53e-11	WT_unique	38.0686	116.625
chr12	105757050	105759506	1116.75	-1.16503	7.00281	2.57e-11	merged_common_peaks	85.6449	192.048
chr17	6744501	6746132	816	1.57975	6.14508	2.59e-11	KO_unique	122.357	40.9333
chr4	133281850	133283102	626.5	-1.52022	6.2247	2.59e-11	WT_unique	44.1576	126.659
chr6	90450952	90451987	518	-1.52436	6.22689	2.59e-11	WT_unique	44.1613	127.034
chr6	142511354	142512194	420.5	-1.77236	5.79401	2.6e-11	WT_unique	30.0195	102.55
chr12	101006998	101009139	1071	-1.27789	6.73064	2.61e-11	WT_unique	68.1998	165.374
chr11	102701315	102703144	891.75	0.82905	7.95011	2.62e-11	merged_common_peaks	329.614	185.54
chr12	58472830	58475770	1110	-1.06673	7.23323	2.62e-11	merged_common_peaks	103.959	217.76
chr1	191189589	191190502	457	-1.68966	5.93374	2.65e-11	WT_unique	34.0341	109.787
chr17	48274816	48276270	727.5	-1.25578	6.76279	2.65e-11	WT_unique	70.2731	167.809
chr5	127685835	127686356	261	1.92916	5.55532	2.65e-11	KO_unique	91.7668	24.0963
chr1	182495562	182497369	1111.5	-1.24057	6.79737	2.68e-11	merged_common_peaks	72.3582	170.977
chr13	112757114	112761081	1683	-1.19257	6.91881	2.68e-11	merged_common_peaks	80.0331	182.923
chr16	20472377	20472880	252	1.23254	6.82774	2.7e-11	KO_unique	174.129	74.1035
chr14	25741425	25741812	194	-2.73321	4.55817	2.75e-11	WT_unique	9.13601	60.7484
chr19	57764444	57765532	544.5	-1.46697	6.34617	2.78e-11	WT_unique	48.9313	135.266
chr3	93411716	93412702	493.5	-1.39138	6.46097	2.8e-11	WT_unique	54.3904	142.682
chr4	134108222	134108644	211.5	-1.98297	5.49824	2.8e-11	WT_unique	22.7336	89.8673
chr5	63929705	63929981	138.5	-1.94724	5.52117	2.8e-11	WT_unique	23.3856	90.1834
chr18	24394160	24394802	288.5	1.32046	6.60202	2.81e-11	merged_common_peaks	153.517	61.4691
chr8	110605581	110606229	325.5	-1.34649	6.59445	2.81e-11	merged_common_peaks	60.5983	154.097
chr12	21461829	21463657	1046	1.13237	7.06713	2.84e-11	merged_common_peaks	198.544	90.569
chr10	62036594	62037115	261	-1.78942	5.77019	2.85e-11	WT_unique	29.3539	101.469
chr10	117406378	117407389	506	-1.81762	5.75154	2.85e-11	WT_unique	28.695	101.15
chr2	59422118	59422683	283	1.63773	6.02279	2.85e-11	KO_unique	114.695	36.8585
chr3	121600454	121601298	422.5	-1.81232	5.74874	2.85e-11	WT_unique	28.6921	100.768
chr4	135414572	135414902	165.5	1.632	6.03439	2.85e-11	KO_unique	115.391	37.2299
chr4	152350038	152350313	138	-1.78942	5.77019	2.85e-11	WT_unique	29.3539	101.469
chr2	62408192	62409263	515.75	1.32779	6.63057	2.91e-11	merged_common_peaks	156.983	62.5386
chr13	23683171	23685757	1163.75	-0.85156	7.85326	2.93e-11	merged_common_peaks	172.145	310.627
chr18	82521800	82522202	201.5	2.0059	5.45015	2.93e-11	KO_unique	87.6146	21.8143
chr3	96356115	96357806	846	-1.58421	6.11748	2.96e-11	WT_unique	40.0957	120.224
chr5	113856683	113857405	361.5	-1.68936	5.90448	2.96e-11	WT_unique	33.3543	107.572
chr1	133859104	133860657	777	-1.52191	6.20297	2.97e-11	WT_unique	43.472	124.839
chr8	89021115	89021789	337.5	-1.54901	6.19435	2.97e-11	WT_unique	42.8091	125.266
chr3	96254596	96255919	662	-1.36616	6.50185	2.98e-11	WT_unique	56.4449	145.506
chr15	36826859	36828314	728	-1.2875	6.67523	3e-11	WT_unique	65.4118	159.673
chr5	116407359	116410844	1850	-0.96877	7.50224	3.02e-11	merged_common_peaks	129.594	253.638
chr6	52824771	52825050	140	2.06026	5.39924	3.05e-11	KO_unique	86.1853	20.6649
chr3	28875909	28876348	220	2.27318	5.07137	3.08e-11	KO_unique	73.9234	15.2928
chr8	71026523	71026890	184	-2.32159	5.05817	3.08e-11	WT_unique	14.9014	74.4895
chr9	46913134	46913535	201	-2.30678	5.05033	3.08e-11	WT_unique	14.8969	73.7065
chr8	67049945	67050422	239	1.82385	5.71294	3.11e-11	KO_unique	98.6923	27.8772
chr16	20729851	20730864	507	-1.36983	6.53891	3.15e-11	WT_unique	57.84	149.482
chr16	38966689	38966982	147	2.0416	5.36385	3.15e-11	KO_unique	83.5547	20.295
chr17	23763384	23763982	299.5	-2.05625	5.35712	3.15e-11	WT_unique	20.0982	83.5892
chr17	31722753	31723391	319.5	-2.06917	5.36396	3.15e-11	WT_unique	20.1035	84.3634
chr13	102694833	102695563	365.5	-2.22886	5.13134	3.18e-11	WT_unique	16.1886	75.8864
chr3	144985791	144986516	363	-2.29577	5.10686	3.18e-11	WT_unique	15.5514	76.36
chr4	43398140	43400643	1252	-1.20131	6.89777	3.18e-11	WT_unique	78.6358	180.822
chr9	123044966	123045517	276	-2.28135	5.09922	3.18e-11	WT_unique	15.5468	75.578
chr11	120659849	120661623	1147	1.20614	6.87629	3.2e-11	merged_common_peaks	178.448	77.3441
chr9	85982772	85984619	873.75	-1.20453	6.87336	3.2e-11	merged_common_peaks	77.2303	177.987
chr19	3686783	3688342	780	-1.48477	6.31431	3.21e-11	WT_unique	47.5682	133.13
chr2	166329362	166330996	817.5	-1.48477	6.31431	3.21e-11	WT_unique	47.5682	133.13
chr5	148590578	148591874	648.5	-1.6533	5.99859	3.22e-11	WT_unique	36.0503	113.397
chr7	16515917	16516436	260	1.62627	6.0029	3.22e-11	KO_unique	112.676	36.4985
chr7	122575298	122576050	376.5	-1.64863	5.99612	3.22e-11	WT_unique	36.0469	113.02
chr4	35014768	35015716	474.5	1.40668	6.43357	3.26e-11	KO_unique	140.742	53.0849
chr1	152413076	152414163	544	1.71546	5.87504	3.29e-11	KO_unique	106.357	32.3863
chr8	70835900	70836390	245.5	-2.69791	4.63806	3.29e-11	WT_unique	9.77506	63.4265
chr2	158794230	158796460	1115.5	-1.33943	6.57402	3.3e-11	WT_unique	59.8926	151.559
chr1	34401809	34402955	573.5	-1.51446	6.24395	3.34e-11	WT_unique	44.8402	128.105
chr11	54971678	54972666	494.5	-1.51446	6.24395	3.34e-11	WT_unique	44.8402	128.105
chr16	56113806	56114533	364	1.49673	6.25235	3.34e-11	KO_unique	128.063	45.38
chr8	84008305	84008836	266	-1.83298	5.69023	3.38e-11	WT_unique	27.3551	97.4588
chr13	19137745	19138404	330	1.56231	6.16237	3.4e-11	KO_unique	123.086	41.678
chr7	37306778	37308403	813	-1.54259	6.16763	3.4e-11	WT_unique	42.1171	122.694
chr3	103835715	103837237	587.5	1.39609	6.46733	3.48e-11	merged_common_peaks	143.547	54.5416
chr3	22073959	22076156	944.5	-1.01207	7.36423	3.5e-11	merged_common_peaks	116.017	233.984
chr18	60989260	60991250	995.5	-1.43075	6.3672	3.51e-11	WT_unique	50.2769	135.54
chr4	8461655	8462305	325.5	1.68325	5.95518	3.62e-11	KO_unique	111.184	34.6205
chr4	140788143	140788564	211	-1.64767	5.96809	3.62e-11	WT_unique	35.3651	110.809
chr5	127690923	127691882	480	1.68325	5.95518	3.62e-11	KO_unique	111.184	34.6205
chr15	64226189	64226944	378	1.76298	5.81263	3.65e-11	KO_unique	103.545	30.5085
chr4	128164461	128165724	632	-1.87213	5.63821	3.65e-11	WT_unique	26.0308	95.2915
chr4	134069045	134069879	417.5	-1.86082	5.63222	3.65e-11	WT_unique	26.0247	94.5254
chr7	4949303	4950069	383.5	-1.86649	5.63522	3.65e-11	WT_unique	26.0277	94.9085
chr7	118314991	118315393	201.5	-1.87213	5.63821	3.65e-11	WT_unique	26.0308	95.2915
chr8	109542024	109542792	384.5	-1.73467	5.8377	3.65e-11	WT_unique	31.3494	104.332
chr8	78419581	78420882	651	-1.36627	6.51957	3.68e-11	WT_unique	57.1402	147.309
chr9	21545251	21546699	724.5	-1.36275	6.5177	3.68e-11	WT_unique	57.1359	146.939
chr19	32271173	32273398	1113	-1.26853	6.72569	3.69e-11	WT_unique	68.187	164.273
chr5	116223751	116224998	624	-1.478	6.28966	3.71e-11	WT_unique	46.8722	130.568
chr5	35739762	35742121	1180	-1.22851	6.79098	3.78e-11	WT_unique	72.3402	169.511
chr12	108918126	108920595	1521.75	-1.23077	6.81995	3.79e-11	merged_common_peaks	73.7497	173.085
chr5	9087506	9087974	234.5	-2.55328	4.7414	3.79e-11	WT_unique	11.0407	64.8053
chr15	73482061	73483310	625	-1.41051	6.41486	3.8e-11	WT_unique	52.3314	139.113
chr11	84090653	84090964	156	1.59855	6.0606	3.81e-11	KO_unique	116.152	38.3545
chr4	123690152	123690868	358.5	-1.51607	6.22251	3.85e-11	WT_unique	44.1541	126.285
chr1	66693265	66694688	712	-1.35954	6.55072	3.86e-11	WT_unique	58.5237	150.174
chr4	125539418	125539814	198.5	-1.56422	6.13134	3.88e-11	WT_unique	40.7642	120.547
chr1	48545296	48547420	1096.5	0.78753	8.04738	3.93e-11	merged_common_peaks	347.566	201.357
chr17	47851015	47852479	732.5	-1.76715	5.79125	4.03e-11	WT_unique	30.0163	102.17
chr16	32312206	32314462	1110	0.85141	7.83862	4.11e-11	merged_common_peaks	307.475	170.416
chr13	40862311	40865241	1465.5	-1.14142	7.014	4.12e-11	WT_unique	87.0209	191.966
chr13	109643949	109646063	1057.5	-1.31431	6.62643	4.16e-11	WT_unique	62.6514	155.804
chr3	89515233	89516039	403.5	-1.92444	5.54984	4.2e-11	WT_unique	24.0443	91.2694
chr5	29811299	29811846	274	1.88585	5.55703	4.2e-11	KO_unique	90.5068	24.4897
chr11	20137513	20142175	4417	1.15742	6.97987	4.22e-11	merged_common_peaks	188.521	84.5164
chr16	33510730	33511778	458	1.1514	6.98305	4.22e-11	merged_common_peaks	188.543	84.8798
chr8	80564369	80564885	258.5	-2.43503	4.83974	4.24e-11	WT_unique	12.314	66.591
chr2	6344600	6345808	672	1.27601	6.67076	4.27e-11	merged_common_peaks	158.547	65.4697
chr6	125558819	125560446	917.5	-1.29648	6.66448	4.27e-11	merged_common_peaks	64.7245	158.982
chr1	151289169	151290466	649	-1.47911	6.26888	4.29e-11	WT_unique	46.1841	128.751
chr8	9346753	9348048	648	-1.47911	6.26888	4.29e-11	WT_unique	46.1841	128.751
chr11	69451801	69453751	975.5	-1.1648	6.9542	4.3e-11	WT_unique	82.8138	185.67
chr2	150657260	150658181	461	-1.38039	6.49152	4.31e-11	WT_unique	55.7664	145.182
chr8	121873849	121874601	376.5	-1.60917	6.02883	4.32e-11	WT_unique	37.3813	114.041
chr13	58509264	58510835	786	-1.27946	6.70152	4.36e-11	WT_unique	66.8006	162.157
chr16	13981361	13982488	468.75	1.18159	6.92311	4.37e-11	merged_common_peaks	182.772	80.5781
chr16	7424045	7426802	1560.5	0.92772	7.58492	4.39e-11	merged_common_peaks	264.804	139.204
chr11	97407340	97408689	675	-1.4226	6.38259	4.42e-11	WT_unique	50.9599	136.607
chr12	101014021	101015707	919	-1.25694	6.73431	4.42e-11	merged_common_peaks	68.8717	164.595
chr8	20581982	20583904	1012	0.4351	9.72442	4.42e-11	merged_common_peaks	983.629	727.534
chr1	156971139	156972071	466.5	-1.76286	5.75612	4.43e-11	WT_unique	29.3378	99.5638
chr12	112557221	112557626	203	-1.76821	5.75896	4.43e-11	WT_unique	29.3412	99.9452
chr8	83890353	83890880	264	-1.80701	5.74593	4.43e-11	WT_unique	28.689	100.387
chr13	64357380	64357996	308.5	-1.92312	5.5084	4.46e-11	WT_unique	23.3741	88.6445
chr4	134330423	134331068	323	-1.97091	5.49185	4.46e-11	WT_unique	22.7279	89.097
chr6	92855579	92856227	324.5	-1.93523	5.51482	4.46e-11	WT_unique	23.38	89.4144
chr7	27573803	27575519	858.5	-1.24148	6.76956	4.47e-11	WT_unique	70.9544	167.765
chr1	85047159	85048779	789	0.861	7.81975	4.48e-11	merged_common_peaks	304.49	167.643
chr11	52224122	52225007	443	-1.35939	6.53338	4.53e-11	WT_unique	57.8276	148.372
chr5	120701220	120702143	462	-1.67945	5.89924	4.53e-11	WT_unique	33.3477	106.815
chr5	25535656	25538216	1287.25	-0.97346	7.46399	4.56e-11	merged_common_peaks	125.998	247.403
chr15	79518982	79519861	440	-1.98319	5.45532	4.7e-11	WT_unique	22.0656	87.2398
chr2	158834044	158834488	222.5	-1.97698	5.45204	4.7e-11	WT_unique	22.0629	86.8546
chr4	126010566	126010943	189	1.9949	5.44494	4.7e-11	KO_unique	86.9666	21.8187
chr14	50907144	50909206	1031.5	-1.47294	6.30804	4.72e-11	WT_unique	47.5565	132.011
chr2	164558685	164559555	435.5	-1.45222	6.31786	4.72e-11	WT_unique	48.2264	131.961
chr9	57477135	57477649	257.5	1.46389	6.31556	4.72e-11	KO_unique	132.285	47.9552
chr11	11866606	11867656	525.5	1.32816	6.57149	4.73e-11	KO_unique	150.704	60.0216
chr8	84297112	84297920	404.5	-1.39906	6.42777	4.74e-11	WT_unique	53.0117	139.808
chr11	4805755	4807730	987	0.73145	8.24502	4.84e-11	merged_common_peaks	390.924	235.453
chr8	20259716	20260602	544.5	0.70413	8.36029	4.85e-11	merged_common_peaks	419.45	257.464
chr8	104265541	104266293	376.5	-1.80345	5.70972	4.85e-11	WT_unique	28.0124	97.7785
chr7	45604814	45606308	747.5	-1.63923	5.99114	4.88e-11	WT_unique	36.0399	112.264
chr4	128988748	128990055	654	-1.31374	6.60996	4.89e-11	WT_unique	61.9525	154.005
chr1	39944918	39945372	227.5	-2.04146	5.39629	4.91e-11	WT_unique	20.7575	85.4507
chr14	25065873	25066629	378.5	-1.98965	5.41446	4.91e-11	WT_unique	21.4014	84.9938
chr17	45848087	45848466	190	-2.0351	5.39293	4.91e-11	WT_unique	20.7549	85.0642
chr4	152582070	152582848	389.5	-1.996	5.41783	4.91e-11	WT_unique	21.4043	85.3802
chr7	31082814	31083677	432	-2.0351	5.39293	4.91e-11	WT_unique	20.7549	85.0642
chr16	21294742	21295889	574	-1.50625	6.23961	4.95e-11	WT_unique	44.8329	127.357
chr5	27818374	27822430	767.5	-0.91318	7.61839	4.95e-11	merged_common_peaks	143.191	269.657
chr7	80030563	80031449	443.5	-1.50213	6.23742	4.95e-11	WT_unique	44.8288	126.982
chr8	110152397	110153553	578.5	-1.47608	6.24561	4.95e-11	WT_unique	45.4929	126.558
chr8	40646157	40654464	4199	0.81327	7.95846	4.99e-11	merged_common_peaks	329.719	187.64
chr16	95916730	95917499	385	-1.59863	6.07503	5.05e-11	WT_unique	38.739	117.323
chr17	10331943	10332961	509.5	-1.59413	6.07265	5.05e-11	WT_unique	38.7355	116.947
chr5	142667760	142669380	810.5	-1.59863	6.07503	5.05e-11	WT_unique	38.739	117.323
chr10	43081385	43082068	342	1.71352	5.85755	5.06e-11	KO_unique	105.005	32.0175
chr2	173010236	173011088	426.5	-1.71407	5.85766	5.06e-11	WT_unique	32.0139	105.033
chr19	8251804	8253527	862	1.5462	6.15474	5.07e-11	KO_unique	121.755	41.6903
chr10	21978416	21983785	2370	-0.96727	7.46895	5.08e-11	merged_common_peaks	126.704	247.723
chr6	101037171	101037593	211.5	-2.04975	5.35368	5.09e-11	WT_unique	20.0956	83.2025
chr10	81095085	81095764	340	-2.29181	5.0424	5.13e-11	WT_unique	14.8923	72.9232
chr13	57527146	57527502	178.5	-2.28426	5.03841	5.13e-11	WT_unique	14.8901	72.5317
chr16	20473201	20477526	2260	0.8228	7.91763	5.13e-11	merged_common_peaks	321.579	181.803
chr9	107370970	107371679	355	-2.29931	5.04638	5.13e-11	WT_unique	14.8947	73.3149
chr17	46434743	46435033	145.5	-2.1016	5.28255	5.22e-11	WT_unique	18.7881	80.6359
chr17	24044282	24044977	348	-2.26678	5.09151	5.26e-11	WT_unique	15.5422	74.7966
chr9	70256342	70258147	1060.5	-1.25172	6.74616	5.28e-11	merged_common_peaks	69.5655	165.653
chr11	8795996	8796341	173	1.84287	5.66293	5.29e-11	KO_unique	95.9603	26.7505
chr12	112570162	112571344	591.5	-1.84665	5.66153	5.29e-11	WT_unique	26.6896	95.9929
chr19	57141667	57142503	451.25	-1.20489	6.84699	5.29e-11	merged_common_peaks	75.822	174.785
chr5	149374990	149375279	145	-1.80522	5.67554	5.29e-11	WT_unique	27.3398	95.5477
chr12	101025162	101025663	251	-2.11907	5.24002	5.3e-11	WT_unique	18.1322	78.7689
chr10	80460151	80460784	317	-2.18573	5.16616	5.32e-11	WT_unique	16.8339	76.5869
chr12	75713490	75713867	189	-2.14455	5.19991	5.32e-11	WT_unique	17.48	77.2887
chr2	163502648	163503427	390	-2.19993	5.17367	5.32e-11	WT_unique	16.8387	77.3664
chr8	94362619	94363249	315.5	-2.13036	5.19239	5.32e-11	WT_unique	17.4749	76.5097
chr6	125562501	125565790	1841.25	-0.97579	7.44862	5.43e-11	merged_common_peaks	124.562	244.979
chr2	20549971	20550243	136.5	-1.41839	6.39982	5.53e-11	WT_unique	51.6474	138.047
chr1	180292787	180293462	338	-1.7141	5.82681	5.62e-11	WT_unique	31.3362	102.812
chr17	47493662	47494217	278	-1.7455	5.81194	5.62e-11	WT_unique	30.6792	102.871
chr4	129242182	129242991	405	-1.7141	5.82681	5.62e-11	WT_unique	31.3362	102.812
chr6	118769601	118770904	652	-1.71927	5.82955	5.62e-11	WT_unique	31.3396	103.192
chr16	30458287	30458658	186	1.51659	6.20257	5.7e-11	KO_unique	124.575	43.5402
chr5	64701293	64702492	600	-1.50355	6.21588	5.7e-11	WT_unique	44.1428	125.162
chr15	103026985	103028003	509.5	-1.85513	5.62921	5.74e-11	WT_unique	26.0217	94.1425
chr15	96241474	96242110	318.5	1.5683	6.1267	5.8e-11	KO_unique	120.33	40.5759
chr19	6041663	6042764	551	-1.53148	6.13806	5.8e-11	WT_unique	41.4218	119.743
chr10	25184884	25186923	1187.75	-1.30433	6.62114	5.93e-11	merged_common_peaks	62.6384	154.697
chr19	57097384	57099654	1135.5	-1.29504	6.63222	5.93e-11	WT_unique	63.3249	155.389
chr9	22836998	22838421	712	-1.43968	6.33172	5.97e-11	WT_unique	48.904	132.657
chr13	46534242	46536034	1068.75	-1.28998	6.66103	6.06e-11	merged_common_peaks	64.7155	158.245
chr3	103085827	103087011	592.5	-1.28671	6.65931	6.06e-11	WT_unique	64.7117	157.878
chr4	34905335	34907648	1157	-1.1059	7.0753	6.15e-11	WT_unique	91.9227	197.848
chr2	163074779	163076700	961	-1.27309	6.69815	6.17e-11	WT_unique	66.7921	161.422
chr8	104580070	104581605	768	-1.27309	6.69815	6.17e-11	WT_unique	66.7921	161.422
chr8	104068524	104069013	245	-1.67019	5.92343	6.18e-11	WT_unique	34.0206	108.273
chr9	99421628	99422520	446.5	-1.66528	5.92083	6.18e-11	WT_unique	34.0171	107.894
chr2	87497643	87498272	315	-1.89664	5.57479	6.19e-11	WT_unique	24.7005	91.9712
chr4	124485819	124486515	348.5	-1.89078	5.57169	6.19e-11	WT_unique	24.6976	91.5876
chr10	127274406	127275141	368	-1.74611	5.78011	6.22e-11	WT_unique	30.0034	100.647
chr12	104261904	104263578	837.5	-1.35541	6.49616	6.22e-11	WT_unique	56.4325	144.394
chr14	99299757	99302297	1270.5	-1.3482	6.49234	6.22e-11	WT_unique	56.4241	143.653
chr3	95230143	95232082	970	-1.3482	6.49234	6.22e-11	WT_unique	56.4241	143.653
chr5	65367493	65369865	1444	-1.20327	6.85947	6.22e-11	merged_common_peaks	76.5237	176.204
chr6	128133707	128134723	508.5	-1.75667	5.7857	6.22e-11	WT_unique	30.0099	101.409
chr7	27202537	27204417	725.5	-1.35541	6.49616	6.22e-11	merged_common_peaks	56.4325	144.394
chr7	98157367	98158172	403	-1.75667	5.7857	6.22e-11	WT_unique	30.0099	101.409
chr17	31775921	31777380	730	-1.49664	6.25649	6.32e-11	WT_unique	45.5118	128.427
chr10	39501173	39504441	2079.5	-1.04571	7.2221	6.48e-11	merged_common_peaks	103.914	214.518
chr8	71526229	71526726	281.75	-1.34887	6.52781	6.51e-11	merged_common_peaks	57.8151	147.262
chr17	67694552	67695969	709	-1.62167	6.00888	6.52e-11	WT_unique	36.7086	112.964
chr3	51132399	51133967	784.5	-1.5905	6.01895	6.52e-11	WT_unique	37.3672	112.533
chr7	44527495	44528366	436	-1.5905	6.01895	6.52e-11	WT_unique	37.3672	112.533
chr8	71554216	71554797	291	-1.5905	6.01895	6.52e-11	WT_unique	37.3672	112.533
chr10	62313835	62315127	546.5	-1.11817	7.02501	6.56e-11	merged_common_peaks	88.397	191.885
chr17	87962411	87962934	262	1.56974	6.1011	6.64e-11	KO_unique	118.272	39.8423
chr9	61302796	61303505	355	-1.56213	6.10579	6.64e-11	WT_unique	40.0776	118.345
chr11	100384990	100387091	1051	-1.14096	6.99007	6.74e-11	WT_unique	85.603	188.778
chr17	56649928	56650475	274	-1.78555	5.73457	6.87e-11	WT_unique	28.6765	98.8621
chr7	31173828	31175201	687	-1.75748	5.75328	6.87e-11	WT_unique	29.3348	99.1829
chr7	136674335	136675538	602	-1.78555	5.73457	6.87e-11	WT_unique	28.6765	98.8621
chr7	142229708	142232244	1268.5	-1.39159	6.42382	6.88e-11	WT_unique	53.0038	139.065
chr4	84017870	84021124	1387.5	1.14171	6.96636	6.91e-11	merged_common_peaks	185.75	84.1858
chr17	47440003	47440923	460.5	-1.46499	6.30384	6.93e-11	WT_unique	47.5491	131.265
chr4	125153556	125154291	368	-1.69903	5.87994	6.93e-11	WT_unique	32.682	106.113
chr8	107261060	107261333	137	-1.30364	6.60461	6.98e-11	WT_unique	61.9396	152.898
chr2	32160192	32166095	2796	-0.99006	7.37034	7.01e-11	merged_common_peaks	117.402	233.191
chr12	76794728	76795033	153	-1.91702	5.50518	7.08e-11	WT_unique	23.3714	88.2601
chr2	165142198	165142488	145.5	-1.91702	5.50518	7.08e-11	WT_unique	23.3714	88.2601
chr4	140787139	140787740	301	-1.95262	5.48217	7.08e-11	WT_unique	22.7195	87.942
chr17	26109490	26112259	1385	-1.28589	6.64321	7.15e-11	WT_unique	64.0118	156.081
chr7	143587124	143588952	914.5	-1.36217	6.4638	7.28e-11	WT_unique	55.0517	141.522
chr1	57328997	57330151	577.5	-1.47193	6.24342	7.31e-11	WT_unique	45.4893	126.184
chr9	57478098	57478418	160.5	1.48496	6.23514	7.31e-11	KO_unique	126.03	45.0252
chr18	75889889	75892226	897.5	0.83018	7.86012	7.33e-11	merged_common_peaks	309.804	174.252
chr11	103881030	103881385	178	1.62925	5.97491	7.38e-11	KO_unique	110.625	35.7602
chr16	13929790	13930319	265	1.62925	5.97491	7.38e-11	KO_unique	110.625	35.7602
chr17	47545190	47546438	624.5	-1.62024	5.98109	7.38e-11	WT_unique	36.0261	110.754
chr9	49023726	49024984	712.25	1.23334	6.74958	7.43e-11	merged_common_peaks	164.992	70.1762
chr10	111357857	111359292	645.75	1.22146	6.78021	7.44e-11	merged_common_peaks	167.84	71.9778
chr10	49904640	49905032	196.5	1.41493	6.35645	7.5e-11	KO_unique	133.798	50.1781
chr4	108223640	108226236	1298.5	-1.41915	6.36106	7.5e-11	WT_unique	50.2651	134.423
chr4	154095435	154097738	1152	-1.41915	6.36106	7.5e-11	WT_unique	50.2651	134.423
chr10	14544170	14545564	697.5	1.53808	6.15089	7.54e-11	KO_unique	121.09	41.6964
chr15	55270449	55271122	337	1.53808	6.15089	7.54e-11	KO_unique	121.09	41.6964
chr13	102895904	102896388	242.5	-1.78694	5.70097	7.55e-11	WT_unique	28.0028	96.6327
chr15	99100119	99100484	183	-1.79797	5.70681	7.55e-11	WT_unique	28.0091	97.3963
chr5	116454628	116455214	293.5	-1.78694	5.70097	7.55e-11	WT_unique	28.0028	96.6327
chr8	64712580	64713152	286.5	-1.79246	5.7039	7.55e-11	WT_unique	28.0061	97.0146
chr8	110128131	110129237	553.5	-1.79797	5.70681	7.55e-11	WT_unique	28.0091	97.3963
chr10	95356761	95358400	820	-1.58052	6.06545	7.58e-11	WT_unique	38.7249	115.818
chr6	113505026	113505831	403	1.57637	6.06384	7.58e-11	KO_unique	115.522	38.7374
chr7	112415795	112416078	142	1.57129	6.07503	7.58e-11	KO_unique	116.217	39.1078
[truncated: 61,569 more rows]
