# Supplementary material for: Dicer promotes genome stability via the bromodomain transcriptional co-activator BRD4
Source: Nat Commun. 2022 Feb 22;13:1001. doi: 10.1038/s41467-022-28554-8 (PMC8863982; doi:10.1038/s41467-022-28554-8)
Supplement: Supplementary file 6 — Supplementary Data 4 [file 41467_2022_28554_MOESM6_ESM.xlsx]

## Sheet: S.pombe strains
Supplementary Data 4: S. pombe strains used in this study. All strains are available upon request.
Strain number	Name	Full genotype	Source
BR00	wt	h-	h- 972
BR477	bdf2Δ	h- bdf2Δ::KanMX	This study
BR608	dcr1Δ	h- dcr1Δ::KanMX	Roche et al, 2016 (ref. 18)
MG14	dcr1Δ bdf2Δ	h- dcr1Δ::KanMX bdf2Δ::KanMX	This study
BR2326	bdf1Δ	h+ bdf1Δ::NatMX	This study
BR2330	bdf2-Y268F	h- bdf2::bdf2-Y268F-HphMX	This study
BR2331	bdf2-Y430F	h- bdf2::bdf2-Y430F-HphMX	This study
BR2332	dcr1Δbdf1Δ	h+ dcr1Δ::KanMX bdf1Δ::NatMX	This study
BR2333	dcr1Δbdf1Δ	h- dcr1Δ::KanMX bdf1Δ::NatMX	This study
BR2335	bdf2-A460D	h- bdf2::bdf2-A460D-HphMX	This study
BR2336	bdf2-BD2Δ	h- bdf2::bdf2-BD2Δ-HphMX	This study
BR2337	bdf2-CR-BD2	h- bdf2::bdf2-CR-BD2-HphMX	This study
BR2339	bdf2-BD1Δ	h- bdf2::bdf2-BD1Δ-HphMX	This study
BR2342	dcr1Δ bdf2-Y268F	h- dcr1Δ::KanMX bdf2::bdf2-Y268F-HphMX	This study
BR2345	dcr1Δ bdf2-Y430F	h- dcr1Δ::KanMX bdf2::bdf2-Y430F-HphMX	This study
BR2347	dcr1Δ bdf1Δ bdf2-Y268F	h- dcr1Δ::KanMX bdf1Δ::NatMX bdf2::bdf2-Y268F-HphMX	This study
BR2349	dcr1Δ bdf1Δ bdf2-Y430F	h- dcr1Δ::KanMX bdf1Δ::NatMX bdf2::bdf2-Y430F-HphMX	This study
BR2352	dcr1Δ bdf1Δ bdf2-A460D	h- dcr1Δ::KanMX bdf1Δ::NatMX bdf2::bdf2-A460D-HphMX	This study
BR2353	dcr1Δ bdf2-A460D	h- dcr1Δ::KanMX bdf2::bdf2-A460D-HphMX	This study
BR2356	dcr1Δ bdf2-BD2Δ	h- dcr1Δ::KanMX bdf2::bdf2-BD2Δ-HphMX	This study
BR2358	dcr1Δ bdf2-CR-BD2	h- dcr1Δ::KanMX bdf2::bdf2-CR-BD2-HphMX	This study
BR2360	dcr1Δ bdf1Δ bdf2-BD2Δ	h- dcr1Δ::KanMX bdf1Δ::NatMX bdf2::bdf2-BD2Δ-HphMX	This study
BR2362	dcr1Δ bdf1Δ bdf2-CR-BD2	h- dcr1Δ::KanMX bdf1Δ::NatMX bdf2::bdf2-CR-BD2-HphMX	This study
BR2365	dcr1Δ bdf2-BD1Δ	h- dcr1Δ::KanMX bdf2::bdf2-BD1Δ-HphMX	This study
