# Supplementary material for: Dicer promotes genome stability via the bromodomain transcriptional co-activator BRD4
Source: Nat Commun. 2022 Feb 22;13:1001. doi: 10.1038/s41467-022-28554-8 (PMC8863982; doi:10.1038/s41467-022-28554-8)
Supplement: Supplementary file 7 — Supplementary Data 5 [file 41467_2022_28554_MOESM7_ESM.xlsx]

## Sheet: Feuil1
Supplementary Data 5. Oligonucleotides used in this study
Mus musculus oligos
Name	Sequence	Usage
Brd4_BD2_e8.1_sense	CACCGGCTACCACTTCATGGTCAGG	sgRNA lentiviral vector constructions
Brd4_BD2_e8.2_sense	CACCGATGGCTACCACTTCATGGTC	sgRNA lentiviral vector constructions
Brd4_BD2_e8.3_sense	CACCGGGGGTTGTACTTGTAGCAGT	sgRNA lentiviral vector constructions
Brd4_BD2_e8.4_sense	CACCGGGACATCAGCACCAAATTCC	sgRNA lentiviral vector constructions
Brd4_BD2_e8.5_sense	CACCGTTGATTGTGCTCATGTCCAT	sgRNA lentiviral vector constructions
Brd4_e3.1_sense	CACCGGCTGGAAAGGCCACGCAAAC	sgRNA lentiviral vector constructions
Brd4_e3.4_sense	CACCGTATGGAAACACCAGTTTGCG	sgRNA lentiviral vector constructions
Brd4_e4.1_sense	CACCGGGGAACAATAAAGAAGCGCT	sgRNA lentiviral vector constructions
Elp3_e13.1_sense	CACCGGATCAGGATCTTCGTAGGAC	sgRNA lentiviral vector constructions
Elp3_e13.2_sense	CACCGGTCCTACGAAGATCCTGATC	sgRNA lentiviral vector constructions
Elp3_e13.3_sense	CACCGTCCACCCAGTTCAAACCGGA	sgRNA lentiviral vector constructions
Elp3_e13.4_sense	CACCGCACGTGTAGCTCTCGGACTA	sgRNA lentiviral vector constructions
Elp3_e14.1_sense	CACCGAGAATCGCTCGGGAAGAGCA	sgRNA lentiviral vector constructions
Brd4_BD2_e8.1_anti	AAACCCTGACCATGAAGTGGTAGCC	sgRNA lentiviral vector constructions
Brd4_BD2_e8.2_anti	AAACGACCATGAAGTGGTAGCCATC	sgRNA lentiviral vector constructions
Brd4_BD2_e8.3_anti	AAACACTGCTACAAGTACAACCCCC	sgRNA lentiviral vector constructions
Brd4_BD2_e8.4_anti	AAACGGAATTTGGTGCTGATGTCCC	sgRNA lentiviral vector constructions
Brd4_BD2_e8.5_anti	AAACATGGACATGAGCACAATCAAC	sgRNA lentiviral vector constructions
Brd4_e3.1_anti	AAACGTTTGCGTGGCCTTTCCAGCC	sgRNA lentiviral vector constructions
Brd4_e3.4_anti	AAACCGCAAACTGGTGTTTCCATAC	sgRNA lentiviral vector constructions
Brd4_e4.1_anti	AAACAGCGCTTCTTTATTGTTCCCC	sgRNA lentiviral vector constructions
Elp3_e13.1_anti	AAACGTCCTACGAAGATCCTGATCC	sgRNA lentiviral vector constructions
Elp3_e13.2_anti	AAACGATCAGGATCTTCGTAGGACC	sgRNA lentiviral vector constructions
Elp3_e13.3_anti	AAACTCCGGTTTGAACTGGGTGGAC	sgRNA lentiviral vector constructions
Elp3_e13.4_anti	AAACTAGTCCGAGAGCTACACGTGC	sgRNA lentiviral vector constructions
Elp3_e14.1_anti	AAACTGCTCTTCCCGAGCGATTCTC	sgRNA lentiviral vector constructions
majorsat_ChIP_F	TCCACTTGACGACTTGAAAAATGA	Major satellite ChIP-qPCR
majorsat_ChIP_R	TCCAGGTCTTTCAGTGTGCATT	Major satellite ChIP-qPCR
minorsat_ChIP_F	GAACATATTAGATGAGTGAGTTAC	Minor satellite ChIP-qPCR
minorsat_ChIP_R	GTTCTACAAATCCCGTTTCCAAC	Minor satellite ChIP-qPCR
majorsat_qPCR_F	TGGAATATGGCGAGAAAACTG	Major satellite RT-qPCR
majorsat_qPCR_R	AGGTCCTTCAGTGGGCATTT	Major satellite RT-qPCR
minorsat_qPCR_F	GAACATATTAGATGAGTGAGTTAC	Minor satellite RT-qPCR
minorsat_qPCR_R	GTTCTACAAATCCCGTTTCCAAC	Minor satellite RT-qPCR
actin_qPCR_F	AAGGCCAACCGTGAAAAGAT	RT-qPCR
actin_qPCR_R	GTGGTACGACCAGAGGCATAC	RT-qPCR
S. pombe oligos
Name	Sequence	Usage
MT1	AGAAGAGAGAGTAGTTGAAG	Mating-type PCR test
MM	TACGTTCAGTAGACGTAGTG	Mating-type PCR test
MP	ACGGTAGTCATCGGTCTTCC	Mating-type PCR test
dcr1-5'UTR-forw	CGTCAATTGAATGAAACCTTCCG	dcr1Δ strain PCR test
CPN10	GATGTGAGAACTGTATCCTAGCAAG	dcr1Δ strain PCR test
bdf2-forw	CTTATGGGAAAGAAGCTTGAATCTATC	bdf2Δ strain PCR test
bdf2-rev	AAGTTGGTCTGCAGATAAGTAATTACA	bdf2Δ strain PCR test
bdf2-L0	CCGTTCAAGTACCAAATTTAGAC	bdf2 point mutants constructions
bdf2-L10	TAATTAACCCGGGGATCCGTCGACCTTCAACCGTAAATGGCGTTATTAG	bdf2 point mutants constructions
bdf2-L11	AAACGAGCTCGAATTCATCGATGATAGAAAGATAAGCACAAGCATTCAAGAGT	bdf2 point mutants constructions
bdf2-L12	AATTGAATGTATGGCTATTTGGC	bdf2 point mutants constructions
bdf2-Y268F-M1F	GTGAAACAAAATATTCCAGATttcCCTACCAT	bdf2-Y268F mutant construction (Tyr TAT->TTC Phe)
bdf2-Y268F-M1R	ATTGGGTTTTTAATAATGGTAGGgaaATCTGG	bdf2-Y268F mutant construction (Tyr TAT->TTC Phe)
bdf2-Y430F-M1F	CATGCGGTTGTCCTGATtttTTCAA	bdf2-Y430F mutant construction (Tyr TAC->TTT Phe)
bdf2-Y430F-M1R	CATAGGATGTTTAATTACTTTGAAaaaATCAGGAC	bdf2-Y430F mutant construction (Tyr TAC->TTT Phe)
bdf2-A460D-M1F	TTCAATGAAAGCTTTTGAAgatGACAT	bdf2-A460D mutant construction (Ala GCC->GAT Asp)
bdf2-A460D-M1R	ATTTTTAAACATGAGAACCATGTCatcTTCA	bdf2-A460D mutant construction (Ala GCC->GAT Asp)
bdf2-delBD1-D1F	ATCAGTATCCACCAATGACAAAAGAGTCTGCTTATGTGACCAGTTATTCC	bdf2-BD1Δ mutant construction (del Gln234-Pro336)
bdf2-delBD1-D1R	GGAATAACTGGTCACATAAGCAGACTCTTTTGTCATTGGTGGATACTGAT	bdf2-BD1Δ mutant construction (del Gln234-Pro336)
bdf2-delBD2-D1F	CAAAGATGCAGCTGAAATGAAGTTCGCTAATAAACCCGACTTTGATTC	bdf2-BD2Δ mutant construction (del Cys397-Trp494)
bdf2-delBD2-D1R	ATCAAAGTCGGGTTTATTAGCGAACTTCATTTCAGCTGCATCTTTGC	bdf2-BD2Δ mutant construction (del Cys397-Trp494)
bdf2-CRBD2-D1F	CATAACGAATATGCTTCAATGAAACTCATGTTTAAAAATTGTTATAAATTTAATTCTG	bdf2-CR-BD2 mutant construction (del Ala457-Val463)
bdf2-CRBD2-D1R	GAATTAAATTTATAACAATTTTTAAACATGAGTTTCATTGAAGCATATTCGTTATGATTC	bdf2-CR-BD2 mutant construction (del Ala457-Val463)
bdf1-L1	CACCATACTAATGATCAATTCTTCGT	bdf1Δ mutant construction
bdf1-L2	TAATTAACCCGGGGATCCGTCGACCATTCTGGTACAATCCAGCAATTT	bdf1Δ mutant construction
bdf1-L5	AAACGAGCTCGAATTCATCGATGATATTAATACTTCCTTAGATGAGAGGTATCCTT	bdf1Δ mutant construction
bdf1-L6	GCTCGTATATACATCATAAGTTTTCAAT	bdf1Δ mutant construction
bdf1-forw	CGACATCCTTCTTATGTTTAACAACTG	bdf1Δ strain PCR test
bdf1-rev	ACCAAGGTTGCATCATCAAACTT	bdf1Δ strain PCR test
p30-F	CCATATCAATTTCCCATGTTCC	p30 centromeric RT-qPCR
p30-R	CATCAAGCGAGTCGAGATGA	p30 centromeric RT-qPCR
act1-F	TGCACCTGCCTTTTATGTTG	act1 RT-qPCR
act1-R	TGGGAACAGTGTGGGTAACA	act1 RT-qPCR
