# Supplementary material for: Dicer promotes genome stability via the bromodomain transcriptional co-activator BRD4
Source: Nat Commun. 2022 Feb 22;13:1001. doi: 10.1038/s41467-022-28554-8 (PMC8863982; doi:10.1038/s41467-022-28554-8)
Supplement: Supplementary file 9 — Source Data File [file 41467_2022_28554_MOESM9_ESM.xlsx]

## Sheet: Fig 1
Figure 1B
		Dicer +/+	Dicer -/- Day 5	Dicer -/- Clone	Dgcr8 -/-
	N	100	100	100	100
	Lagging/Bridging	12	43	38	10
	WT/d5 p-value	<0.0001
	WT/clones p-value	0.0002

## Sheet: Fig 2
Figure 2 B,C,D
All values are percentages relative to day 0
									Amplicon sequencing pie charts
	Wild type
				Day 4	Day 8	Day 12	Day 16		Gene	Wild Type	Frameshift	Small Indels
			Elp3 13.1	77.4142	59.2494	54.6547	48.6977		Brd4_BD1	0.80704	0.121154	0.071806
			Elp3 13.2	87.0545	53.7894	52.6424	54.7453		Brd4_BD2	0.111177	0.24068	0.648143
			Elp3 13.3	80.8643	59.0194	54.8302	52.3325		Elp3	0.299767	0.462129	0.238104
			Elp3 13.4	85.641	53.4008	56.4372	46.8421
			Elp3 14.1	86.9664	58.58	54.8662	58.6084
				Day 4	Day 8	Day 12	Day 16
	BD1, N=3	BD1	Brd4 3.1	88.2027	52.0159	53.4497	49.9148
		BD1	Brd4 3.4	64.1174	32.1857	26.5698	24.8906
		BD1	Brd4 4.1	62.0799	29.3307	24.3321	23.4559
	BD2, N=5	BD2	Brd4 8.1	83.393	53.7302	57.1024	61.325
		BD2	Brd4 8.2	85.2114	56.783	60.6717	56.1202
		BD2	Brd4 8.3	79.2362	42.3055	51.4569	52.9986
		BD2	Brd4 8.4	75.4781	49.311	55.8633	53.9511
		BD2	Brd4 8.5	80.0708	45.4125	53.3351	51.8922
		Dicer KO
				Day 4	Day 8	Day 12	Day 16
	ELP3, N=5		Elp3 13.1	79.8851	32.296	48.1234	48.484
			Elp3 13.2	81.046	26.5465	37.9216	52.1781
			Elp3 13.3	77.9437	27.6596	36.6327	47.1257
			Elp3 13.4	83.9676	32.4157	57.2065	77.8543
			Elp3 14.1	82.214	34.9602	48.7906	27.49
				Day 4	Day 8	Day 12	Day 16
		BD1	Brd4 3.1	83.0494	17.7172	33.6457	34.6536
		BD1	Brd4 3.4	55.4113	18.7668	36.5317	4.67052
		BD1	Brd4 4.1	56.5642	16.3602	31.8443	12.9273
		BD2	Brd4 8.1	71.3668	18.9197	37.8395	69.9343
		BD2	Brd4 8.2	73.6191	16.3205	28.9144	50.4787
		BD2	Brd4 8.3	71.4144	16.86	25.7426	23.9321
		BD2	Brd4 8.4	66.8588	21.8223	43.8414	76.3217
		BD2	Brd4 8.5	67.2203	23.2507	37.3673	83.7054

## Sheet: Fig 3
Figure 3
For all points N=3
			Dicer +/+		Dicer -/-
	3A	Hours	Mean	SEM	Mean	SEM
	p-value = 0.001	0	1	0.0294897	1	0.0423527
		8	2.4863	0.0824726	2.13725	0.0964249
		24	4.5967	0.124736	3.37424	0.157747
		36	5.95771	0.130724	4.36135	0.204135
		48	7.48852	0.159896	5.41141	0.257304
		60	8.77847	0.196183	6.43152	0.302697
			Dicer -/-		Wild type
	3B	Hours	Mean	SEM	Mean	SEM
	p-value = <0.0001	0	1	0.0520166	1	0.00717073
		3	1.45503	0.079368	1.82824	0.0108247
		7	1.66772	0.08755	2.44226	0.0255413
		28	3.28051	0.186674	6.8669	0.0781154
		53	5.06573	0.270126	11.8199	0.0888451
			Dicer -/- a-amanitin 250 nM		Dicer -/- DMSO
	3C	Hours	Mean	SEM	Mean	SEM
	p-value = <0.0001	0	1	0.00932953	1	0.073742
		3	1.6128	0.0161232	1.10115	0.169787
		7	1.91903	0.0204035	1.34376	0.209768
		28	4.04821	0.0450003	2.73853	0.426606
		53	6.33349	0.0665694	3.8026	0.580057
			KO JQ1 +		KO JQ1 -
	3D	Hours	Mean	SEM	Mean	SEM
	p-value = 0.0003	0	1	0.115426	1	0.0781874
		17	3.18011	0.393947	1.80793	0.105231
		21	3.48017	0.405606	1.87753	0.112065
		41	4.76715	0.494283	2.51151	0.148442
		63	5.23959	0.499155	2.85876	0.171792
			Brd4		Elp3		Control
	3E	Hours	Mean	SEM	Mean	SEM	Mean	SEM
	p-value = 0.0001	0	1	0.119828	1	0.116731	1	0.0790744
		10	1.71467	0.200498	1.54172	0.191608	1.41719	0.104254
		24	2.60798	0.278822	1.99782	0.266491	1.87949	0.15584
		50	4.14705	0.423519	2.54095	0.33447	2.39071	0.184121
		56	4.22742	0.438616	2.52576	0.301769	2.42939	0.183232
			SUV39H1 200 nM		No target 200 nM
	3F	Hours	Mean	SEM	Mean	SEM
	p-value = 0.0011	0	1	0.090116	1	0.187912
		10	1.57861	0.144864	1.46188	0.277237
		23	2.385	0.21181	2.03505	0.373138
		47	3.86158	0.323922	3.04867	0.535937
		69	4.90683	0.417075	3.53381	0.58817
			chaetocin oht day 4		DMSO oht day 4
	3G	hours	Mean	SEM	Mean	SEM
	p-value = 0.0068	0	1	0.0978176	1	0.08587
		24	1.67212	0.139079	1.40613	0.137029
		40	3.12472	0.236012	2.45336	0.211954
		52	3.5969	0.279368	2.78316	0.240978
		64	3.74535	0.28644	2.85017	0.234628
			Dicer -/- UNC0638 250 nM		Dicer -/- DMSO
	3H	Hours	Mean	SEM	Mean	SEM
	p-value = 0.0109	0	1	0.0171052	1	0.073742
		3	1.28413	0.0220226	1.10115	0.169787
		7	1.65687	0.0362472	1.34376	0.209768
		28	3.95627	0.0759151	2.73853	0.426606
		53	5.55985	0.0741929	3.8026	0.580057
			Rad21 50 nM		Control 50 nM
	3I	Hours	Mean	SEM	Mean	SEM
	p-value = <0.0001	0	1	0.00798325	1	0.0419083
		25	1.96005	0.0419161	1.69962	0.0730879
		50	4.86945	0.104262	3.7639	0.132297
		71	6.80962	0.067241	4.78899	0.158566
			Aurora B 100 nM		Control 100 nM
	3J	Hours	Mean	SEM	Mean	SEM
	p-value = 0.0036	0	1	0.0937282	1	0.203473
		23	2.41607	0.233719	2.1024	0.393802
		49	3.17544	0.306279	2.66578	0.494161
		68	5.06271	0.469464	3.84628	0.67436
			AZD1152 0.1 nM oht day 4		DMSO oht day 4
	3K	hours	Mean	SEM	Mean	SEM
	p-value = <0.0001	0	1	0.0577175	1	0.0818633
		15	1.49908	0.084098	1.18036	0.110125
		24	2.03023	0.10817	1.34249	0.147828
		41	3.22541	0.186971	1.84985	0.199901
		47	3.70346	0.207757	1.91168	0.213333
		60	4.713	0.235177	2.02918	0.208385
	3L		RU.521 500 nM oht day 4		DMSO oht day 4			3K and 3L were on the same plate so the control is the same
	p-value = <0.0001	hours	Mean	SEM	Mean	SEM
		0	1	0.0602012	1	0.0818633
		15	1.5938	0.0807158	1.18036	0.110125
		24	2.19891	0.127688	1.34249	0.147828
		41	3.56133	0.246705	1.84985	0.199901
		47	4.06591	0.268507	1.91168	0.213333
		60	5.19699	0.340208	2.02918	0.208385

## Sheet: Fig 4
Figure 4C	wild type		Brd4 mut		Elp3 mut		Dicer1 mut day 4		Dicer1 mut day 8		Dicer1 mut day 12		Dicer1 mut clones		Brd4 mut/Dicer1 mut day 8		Elp3 mut/Dicer1 mut day 8
	Mean	SEM	Mean	SEM	Mean	SEM	Mean	SEM	Mean	SEM	Mean	SEM	Mean	SEM	Mean	SEM	Mean	SEM
N=3	1.26022	0.26492	1.68479	0.49465	2.62493	0.289175	2.6001	0.619438	36.2654	8.27612	52.1869	10.5049	19.2666	1.83796	14.3861	4.94766	26.3496	3.02533
		Fold Change	SD
WT, N=2	1-1 WT 1	1.46188	0.0506001
	1-1 WT 2	1.6446	0.188762
Dicer clones, N=3	Dicer KO A5	16.143	0.0971623
	Dicer KO A6	22.5067	0.160363
	Dicer KO B6	19.1502	0.0992334
Dicer KO d4, N=3	1-1 +OHT d4 1	2.35571	0.0754589
	1-1 +OHT d4 2	3.77411	0.0801809
	1-1 +OHT d4 3	1.67048	0.1919
Dicer KO d8, N=3	1-1 +OHT d8 1	51.8896	0.100796
	1-1 +OHT d8 2	33.1857	0.0864786
	1-1 +OHT d8 3	23.7209	0.0672222
Dicer KO d12, N=3	1-1 +OHT d12 1	50.9568	0.0474537
	1-1 +OHT d12 2	70.9656	0.0892333
	1-1 +OHT d12 3	34.6381	0.0759093
Brd4 mut, N=3	B1 B5	0.704899	0.0359697
	B1 C5	2.29261	0.0936287
	B1 D6	2.05686	0.235774
Elp3 mut, N=2	E1 C11	2.91411	0.0848745
	E1 H7	2.33576	0.0856867
Brd4 mut/Dicer KO d8, N=3	B1 B5 +OHT d8	17.8048	0.0806589
	B1 C5 +OHT d8	4.63479	0.0740532
	B1 D6 +OHT d8	20.7186	0.101058
Elp3 mut/Dicer KO d8, N=2	E1 C11 +OHT d8	29.375	0.169785
	E1 H7 +OHT d8	23.3243	0.0534718
4D
	Dicer +/+		Dicer -/-		Brd4 mut 1/Dicer -/-		Elp3 mut/Dicer1 -/-		Dgcr8 -/-
N=100	Mean	SD	Mean	SD	Mean	SD	Mean	SD	Mean	SD
	12	0	39.81	0	18.73	2.82	17.85	1.68	10	0

## Sheet: Fig 5
Figure 5
	WT		dcr1D		dcr1D/bdf2D		dcr1Dbdf2-CRBD2		dcr1Dbdf1Dbdf2-CRBD2
5B	Mean	SD	Mean	SD	Mean	SD	Mean	SD	Mean	SD
	97.625	1.973	43.434	8.84	66.175	6.33	62.86	2.69	90.02	6.54
	N=4		N=4		N=2		N=2		N=4
5C		reverse		forward
N=3		Mean	SD	Mean	SD
	dcr1D/bdf1D/bdf2-CRBD2	0.41	0.4	0.74	0.4
	dcr1D/bdf2-BD2d	0.44	0.43	1.53	0.43
	dcr1D/bdf2-BD1d	0.53	0.51	2.26	0.51
	dcr1D/bdf1D	0.52	0.47	1.7	0.47
	dcr1D/bdf2D	0.81	0.78	1.35	0.78
	dcr1D	0.95	0.93	6.08	0.93
	WT	1	0.93	1	0.93
5D
N=100	dcr1Δ	dcr1Δ/bdf2Δ
	12.92	4.76

## Sheet: Fig S1
Figure S1C	Western blots
beta-tubulin antibody (Cell Signaling 2146s)					merge
Lanes:	Ladder	WT	WT	Dicer1-/- clone 1	Dicer1-/- clone 2	Dicer1-/- clone 3	Dicer1-/- d4	Dicer1-/- d7	Dicer1-/- d9	Dicer1-/- d12
gamma-H2A.X antibody (Cell Signaling 2577s)					merge

## Sheet: Fig S2
Figure S2B		Dicer +/+	Dicer -/- Day 5	Dicer -/- Clone 1	Dgcr8 KO
N=500	micronuclei	4.039	19.0776	7.0229	4.67405

## Sheet: Fig S3
Figure S3
S3D
N=3		Ago1,2,3,4 50 KO		control 200 nM KO
	Hours	Mean	SEM	Mean	SEM
	0	1	0.0307519	1	0.0391548
	29	1.42805	0.0518729	1.51899	0.0850003
	52	2.508	0.101283	2.29223	0.119242
	69	3.04568	0.115519	3.12223	0.176603
S3E
N=3		Ago1,2,3,4 siRNAs 100nM		Control siRNA 400 nM
	Hours	Mean	SEM	Mean	SEM
	0	1	0.0718514	1	0.00440336
	29	1.34225	0.10166	1.23175	0.0217125
	52	2.3135	0.141218	2.10725	0.0525195
	69	2.48357	0.15261	2.38168	0.0763241
S3F
N=3		Ago1,2,3,4 siRNAs 50nM		Control siRNA 200 nM
	Hours	Mean	SEM	Mean	SEM
	0	1	0.022739	1	0.0744764
	29	1.95969	0.101382	1.8454	0.182163
	52	4.09364	0.153861	4.11622	0.408563
	69	5.56756	0.168417	5.15461	0.45587
S3G
N=3		Ago1,2,3,4 siRNAs 100nM		Control siRNA 400 nM
	Hours	Mean	SEM	Mean	SEM
	0	1	0.0535724	1	0.0737571
	29	2.06806	0.109477	2.38387	0.270539
	52	4.37319	0.191625	5.19638	0.56181
	69	5.66185	0.265784	6.81384	0.708529

## Sheet: Fig S5
Figure S5
S5D	Dicer +/+	Dicer -/- Day 5
N=5	11359	23733
	11151	15727
	8851	19529
	12439	22361
	12340	20116
							Individual % inputs
S5E		Dicer +/+		Dicer -/-				Dicer +/+		Dicer -/-
N=2		Mean	SEM	Mean	SEM			1	2	1	2
	major	0.530766	0.0800479	1.45026	0.290836		major	0.610814	0.450719	1.74109	1.15942
	minor	0.566964	0.0741772	1.1481	0.168508		minor	0.641141	0.492787	1.31661	0.979591
S5F
N=2		Dicer +/+		Dicer -/-				Dicer +/+		Dicer -/-
		Mean	SEM	Mean	SEM			1	2	1	2
	major	0.0417757	0.00134003	0.0804358	0.00151243		major	0.0404357	0.0431157	0.0789234	0.0819483
	minor	1.93894	0.169737	1.94989	0.0696435		minor	1.7692	2.10867	1.88025	2.01954
S5G
N=2		wild type		Dicer1 mutant clones				wild type		Dicer1 mutant clones
		Mean	SEM	Mean	SEM			1	2	1	2
	major	1.12845	0.0652292	0.3261	0.0133414		major	1.19368	1.06322	0.312759	0.339442
	minor	0.187014	0.00322497	0.123911	0.0424923		minor	0.190239	0.183789	0.166404	0.0814189
S5H
N=2		Dicer +/+		Dicer -/-				Dicer +/+		Dicer -/-
		Mean	SEM	Mean	SEM			Mean	SEM	Mean	SEM
	major	0.182273	0.0352239	0.0916293	0.0134035		major	0.147049	0.217497	0.105033	0.0782258
	minor	0.0887675	0.0242849	0.0956479	0.0082133		minor	0.0644825	0.113052	0.103861	0.0874345

## Sheet: Fig S6
Figure S6
S6C		Dicer +/+			Dicer -/-
		Mean	SD	N	Mean	SD	N
	Dicer	1	0.242861	3	0	0	0
	Brd4	1	0.274212	3	1.22966	0.168115	3
	Elp3	1	0.1	3	0.988633	0.147569	3
S6E		Brd4 BD2 del/del Avg.		Wild Type Avg.
N=9	Hours	Mean	SEM	Mean	SEM
	0	1	0.270692	1	0.0527328
	24	2.95204	0.806727	2.4911	0.132752
	32	3.12176	0.821218	2.5865	0.140124
	48	4.2608	1.19195	3.20222	0.179269
	60	4.31001	1.17886	3.33284	0.182751
S6F		Elp3 FS het		Wild Type
N=9	Hours	Mean	SEM	Mean	SEM
	0	1	0.0576809	1	0.0936432
	24	2.77931	0.142428	2.59555	0.281538
	32	2.95024	0.152232	2.68016	0.282308
	48	3.93033	0.186267	3.3352	0.35734
	60	4.13983	0.192618	3.46319	0.367901
S6D Western blots		Lanes:	Ladder	WT	WT	Dicer1-/- clone 1	Dicer1-/- clone 2	Dicer1-/- clone 3	Dicer1-/- d4	Dicer1-/- d7	Dicer1-/- d9	Dicer1-/- d12
BRD4 antibody (Active Motif 39910)					merge
ELP3 antibody (Cell Signaling 5728)					merge
actin antibody (Cell Signaling 3700s)					merge

[truncated: 4 more sheets: Fig S7, Fig S8, Fig S9, Fig S10]
